# Supplementary material for: Association between serum calcium level and the risk of acute kidney injury in ICU patients with subarachnoid hemorrhage: a retrospective cohort study
Source: Front Neurol. 2024 Dec 11;15:1433653. doi: 10.3389/fneur.2024.1433653 (PMC11670206; doi:10.3389/fneur.2024.1433653)
Supplement: Supplementary file 2 [file Data_Sheet_1.csv]

subject_id	hadm_id	icustay_id	admittime	intime	outtime	los	dod	intime_dod_day	hospital_expire_flag	expire_flag	age	gender	ethnicity	insurance	isvent	isvaso	isrrt	pci	cabg	beta_blockers	mg_sulfate	sofa	sapsii	gcs	charlson_comorbidity_index	heart_rate	temperature	respiratory_rate	systolic	diastolic	congestive_heart_failure	chronic_kidney_disease	mild_liver_disease	severe_liver_disease	malignant_cancer	diabetes_without_cc	diabetes_with_cc	copd	hypertension_uncomplicated	myocardial_infarct	wbc	hemoglobin	platelet	rdw	hematocrit	bilirubin	bicarbonate	bun	bun_unit
27091	167218	212903	10/6/2130 00:50:00	10/6/2130 00:51:32	25/6/2130 18:12:42	15.723			0	0	64.29	F	WHITE	Private	0	1	0	0	0	0	0	1	25	15	4	83	37.5555992126465	18	123	71	0	0	0	0	0	0	0	0	0	0
19136	170330	221103	24/11/2137 05:58:00	24/11/2137 05:59:55	15/12/2137 16:38:41	21.4436			0	0	43.46	F	WHITE	Medicaid	1	1	0	0	0	0	0	5	38	14	2	82	36.9444007873535	13	159	85	0	0	0	0	0	0	0	0	1	0	16.2	10.9	279	13.1	30.3		18	8	mg/dL
61121	194417	281954	6/9/2145 21:54:00	6/9/2145 21:55:08	9/9/2145 10:43:10	2.5334			0	0	89	F	UNKNOWN/NOT SPECIFIED	Medicare	0	1	0	0	0	0	0	5	44	14	5	97	35.44444444444444	15	164	77	0	0	0	0	0	0	0	0	1	0	11	13.6	260	13.4	41.7		20	14	mg/dL
69182	118084	281397	30/7/2102 01:54:00	30/7/2102 01:55:44	6/8/2102 15:07:16	7.5497			0	0	47.04	M	WHITE	Private	0	0	0	0	0	0	0	2	22	14	2	87	36.611111111111114	13	140	68	0	0	0	0	0	0	0	0	0	0	9.7	11.9	163	12.8	35.2		23	23	mg/dL
59964	131353	227420	16/3/2111 02:32:00	16/3/2111 02:32:54	19/3/2111 18:32:41	3.6665			0	0	65.81	F	WHITE	Medicare	1	1	0	0	0	0	0	1	28	15	5	72	35.55555555555556	19	90	51	0	0	0	0	0	0	0	0	0	0	7.4	10.6	271	13.4	30.4		24	8	mg/dL
25541	172727	217538	13/2/2114 12:04:00	13/2/2114 17:04:44	10/3/2114 18:11:19	25.0462			0	0	25.05	F	WHITE	Private	1	0	0	0	0	0	0	1	20	15	1	80	36.44444359673394	12	118	63	0	0	0	0	0	0	0	0	0	0	17.1	11.1	225	14.9	31.4		23	9	mg/dL
6253	181271	237889	5/1/2181 01:20:00	5/1/2181 01:21:31	10/1/2181 19:35:48	5.7599			0	0	53.78	F	WHITE	Private	0	0	0	0	0	0	0	2	22	14	3	70	36.8889007568359	14	145	41	0	0	0	0	0	0	0	0	0	0	6.7	14.9	236	12.6	41.7		24	14	mg/dL
32115	119332	250835	14/6/2165 16:10:00	14/6/2165 16:11:27	16/6/2165 18:36:04	2.1004			0	0	82.62	M	WHITE	Medicare	0	0	0	0	0	0	0	5	41	7	8	64	35.333332485622826	16	160	68	0	0	0	0	0	0	0	0	0	0	4.2	9.4	251	13.7	27.3		27	21	mg/dL
30578	135489	281930	7/9/2193 18:57:00	7/9/2193 18:58:20	8/9/2193 17:33:34	0.9411			0	0	54.32	F	WHITE	Private	0	0	0	0	0	0	0	1	22	15	3	84	36.8889007568359	11	130	79	0	0	0	0	0	0	0	0	0	0	7.1	12.5	342	13.4	37		26	9	mg/dL
22270	118895	244993	29/7/2116 21:48:00	29/7/2116 21:50:32	30/7/2116 22:29:12	1.0269	30/7/2116 23:59:00	1.0892	1	1	62.13	M	WHITE	Medicare	1	1	0	0	0	0	0	5	47	15	4	94	38.99999830457889	18	165	80	0	0	0	0	0	0	0	0	0	0	11	14.5	202	12.7	40.8	0.7	27	16	mg/dL
18903	137458	247557	5/2/2126 14:56:00	6/2/2126 00:08:11	7/2/2126 17:37:42	1.7288	10/3/2126 23:59:00	32.9936	1	1	69.28	M	WHITE	Medicare	0	0	0	0	0	0	0	5	37	13	7	114	39	13	161	66	0	0	0	0	1	0	0	0	0	0	3.6	7.2	62	19.1	20.9		26	13	mg/dL
90800	129181	258392	22/3/2146 22:46:00	22/3/2146 22:47:05	24/3/2146 20:38:41	1.9108			0	0	51.65	F	WHITE	Private	0	0	0	0	0	0	0	1	30	15	3	81	36.94444444444444	17	130	74	0	0	0	0	0	0	0	0	0	0	8.4	13.6	277	13.8	39.4		24	8	mg/dL
82329	196907	271136	18/9/2116 03:15:00	18/9/2116 03:16:00	20/9/2116 14:02:29	2.4489			0	0	56.34	F	WHITE	Private	0	0	0	0	0	0	0	2	34	14	5	120	36.94444444444444	26	149	93	0	0	0	0	1	0	0	0	0	0	8.5	13.3	309	13.6	36.4		27	12	mg/dL
32229	136737	246180	24/7/2143 10:03:00	24/7/2143 10:05:17	9/8/2143 15:19:46	16.2184			0	0	57.22	F	HISPANIC OR LATINO	Medicaid	0	0	0	0	0	0	0	2	26	15	4	83	36.7778015136719	17	132	73	0	0	0	0	0	0	0	0	0	0	10.1	11.1	170	13.9	32.1		26	11	mg/dL
97652	187837	215648	2/8/2154 13:20:00	2/8/2154 13:22:09	15/8/2154 18:40:06	13.2208			0	0	46.24	F	WHITE	Medicare	1	0	0	0	0	0	0	8	66	7	8		36.11111111111111				0	0	0	0	0	0	0	0	1	0	5.9	11.7	88	20.5	34.4	1.3	26	22	mg/dL
76896	170213	260884	11/6/2130 03:44:00	11/6/2130 03:45:19	4/7/2130 21:13:55	23.7282	4/7/2130 23:59:00	23.8428	1	1	76.72	F	UNABLE TO OBTAIN	Medicare	1	1	0	0	0	0	0	6	59	5	6	100	36.77777777777778	13	145	73	1	0	0	0	0	0	0	0	1	0	8.8	11.7	128	13.3	35.3		27	22	mg/dL
69328	139290	297233	22/3/2163 22:03:00	22/3/2163 22:03:21	7/4/2163 12:55:20	15.6194			0	0	84.69	M	WHITE	Medicare	1	0	0	0	0	0	0	3	46	14	5	63	34.44444444444444	14	148	80	0	0	0	0	0	0	0	0	1	0	12.1	11.9	221	14.4	33.7	0.3	19	29	mg/dL
2755	145300	228293	28/9/2191 19:45:00	28/9/2191 19:46:00	7/10/2191 06:25:00	8.4438	7/10/2191 23:59:00	9.1757	1	1	64.52	F	UNKNOWN/NOT SPECIFIED	Medicaid	0	1	0	1	0	0	0	6	34	15	11	86	36.7778015136719	24	107	46	1	0	1	0	0	0	1	0	0	1	9.7	10.2	212	18.7	32.5	0.6	23	74	mg/dL
29635	107359	261035	28/7/2151 23:59:00	29/7/2151 00:00:08	4/8/2151 16:12:06	6.675			0	0	74.5	F	WHITE	Medicare	1	0	0	0	0	0	0	3	36	15	6	77	38	14	156	72	0	0	1	0	0	0	0	0	1	0	10.1	12.6	312	13	35.9	0.6	25	18	mg/dL
71297	111213	206076	13/7/2162 18:33:00	13/7/2162 18:33:51	15/7/2162 17:20:33	1.9491	23/7/2162 23:59:00	10.2258	0	1	53.33	F	WHITE	Medicare	1	0	0	0	0	0	0	10	65	5	4	71	37.27777777777777	16	156	66	0	0	0	0	0	0	0	0	1	0	7.3	15.2	105	13.2	43.7		21	30	mg/dL
10386	152170	286634	1/6/2166 17:39:00	1/6/2166 17:40:27	3/6/2166 20:04:09	2.0998			0	0	57.19	M	OTHER	Private	0	0	0	0	0	0	0	2	22	14	4	55	36.555557250976555	21	130	73	0	0	0	0	0	0	0	0	0	0	10.4	14.2	261	14.5	40.1		27	8	mg/dL
86601	101743	253164	28/1/2145 01:08:00	28/1/2145 01:09:08	29/1/2145 04:26:26	1.137	29/1/2145 23:59:00	1.9513	1	1	49.77	M	UNKNOWN/NOT SPECIFIED	Private	1	0	0	0	0	0	0	4	29	15	3	85	36.55555555555555	23	118	61	0	0	0	0	0	0	0	0	0	0	15.1	15.3	325	13.1	43.2		29	11	mg/dL
909	112514	261704	23/10/2194 20:28:00	23/10/2194 20:29:16	26/10/2194 12:12:08	2.6548			0	0	76.02	F	WHITE	Medicare	0	0	0	0	0	0	0	3	45	14	7	102	36.8889007568359	16	192	75	0	0	0	0	0	0	0	0	1	0	10.2	8.9	277	13.3	24.8		24	26	mg/dL
73131	187546	284985	14/7/2100 18:14:00	24/7/2100 18:51:53	25/7/2100 18:07:24	0.9691			0	0	49.95	F	WHITE	Private	0	0	0	0	0	0	0	1	20	15	3	55	36.77777777777778	9	182	94	0	0	0	0	0	0	0	0	0	0	6.6	9.9	265	16.2	29.7	0.3	26	18	mg/dL
70385	119261	240610	15/2/2141 09:50:00	15/2/2141 09:51:02	27/2/2141 17:41:06	12.3264			0	0	67.37	M	WHITE	Private	1	1	0	0	0	0	0	2	36	13	5	81	37.55555555555555	18	129	75	0	0	0	0	0	0	0	0	1	1	9.9	11.5	269	12.1	34		25	14	mg/dL
2798	116459	260237	11/5/2149 17:33:00	13/5/2149 15:05:30	15/5/2149 17:26:41	2.098			0	0	59.43	F	WHITE	Private	1	0	0	0	0	0	0	3	26	13	3	84	35.944442749023445	21	116	72	0	0	0	0	0	0	0	0	0	0	13	11.8	360	12.1	33.6		22	9	mg/dL
98258	129383	277645	22/6/2127 02:05:00	22/6/2127 02:06:00	23/6/2127 09:17:19	1.2995	23/6/2127 23:59:00	1.9118	1	1	66.09	M	UNKNOWN/NOT SPECIFIED	Private	1	1	0	0	0	0	0	12	73	3	4	77	35.27777777777778	16	113	54	0	0	0	0	0	0	0	0	0	0	18.5	15.2	249	13.5	45.1		12	14	mg/dL
32745	145060	295570	15/7/2151 01:00:00	15/7/2151 01:01:24	6/8/2151 19:51:44	22.785	31/8/2151 23:59:00	47.9567	0	1	64.49	F	WHITE	Government	0	1	0	0	0	0	0	0	31	15	4	88	36.6110992431641	21	143	91	0	0	0	0	0	0	0	0	1	0	13.8	10	987	19.2	32.5		20	16	mg/dL
89084	191631	274709	11/3/2102 19:52:00	11/3/2102 19:52:51	12/3/2102 17:02:44	0.8819			0	0	56.29	F	WHITE	Private	1	1	0	0	0	0	0	7	35	15	5	96	36	28	128	82	0	1	0	0	0	0	0	0	0	0	8.6	12.5	319	13.7	37.4		23	20	mg/dL
56243	146845	291455	22/10/2159 15:15:00	22/10/2159 15:16:11	1/11/2159 22:21:28	10.2953			0	0	62.28	F	WHITE	Medicaid	1	1	0	0	0	0	0	6	51	15	9	79	35.77777777777778	23	109	59	1	1	0	0	1	0	0	0	0	0	4.3	10	77	16.2	29.8		20	33	mg/dL
49583	147623	270092	10/7/2191 18:30:00	10/7/2191 18:31:16	19/7/2191 18:55:13	9.0166			0	0	73.48	F	BLACK/AFRICAN AMERICAN	Medicare	0	0	0	0	0	0	0	3	31	13	7	90	36.11111111111111	16	119	88	0	0	0	0	0	1	0	0	1	0	17.1	11.5	172	15.6	34.8		23	18	mg/dL
25315	177247	237007	3/2/2199 13:27:00	3/2/2199 13:29:51	17/2/2199 16:38:19	14.1309			0	0	71.37	M	WHITE	Private	1	1	0	0	0	0	0	9	64	8	6	66	36.1110992431641	14	142	60	0	0	0	0	0	1	0	0	1	0	11.8	14.4	188	13.4	42.3	1.1	20	8	mg/dL
22299	194310	253734	21/9/2190 18:38:00	21/9/2190 18:39:00	7/10/2190 15:37:00	15.8736			0	0	31.58	M	BLACK/AFRICAN AMERICAN	Private	0	1	0	0	0	0	0	1	21	13	1	50	36.8333015441895	8	203	121	0	0	0	0	0	0	0	0	0	0	20.2	13.8	396	13.6	41		26	5	mg/dL
67689	178294	239078	15/10/2101 04:46:00	15/10/2101 04:46:54	28/10/2101 17:58:24	13.5497			0	0	52.02	F	UNABLE TO OBTAIN	Medicare	1	0	0	0	0	0	0	8	39	8	4	92	35.888888888888886	20	192	156	0	0	0	0	0	0	0	0	0	0	10.6	13.8	178	13.7	39.9		24	23	mg/dL
76670	163769	242091	18/1/2162 21:24:00	18/1/2162 21:37:23	25/1/2162 22:15:28	7.0264			0	0	40.72	F	WHITE	Private	0	0	0	0	0	0	0	1	22	15	3	81	36.94444444444444	13	115	60	0	0	0	0	0	0	0	0	0	0	8.7	11	203	12.5	30.8		26	11	mg/dL
54084	183744	215997	24/10/2113 21:27:00	24/10/2113 21:27:40	28/10/2113 21:22:01	3.9961			0	0	86.61	M	WHITE	Medicare	0	0	0	0	0	0	0	4	33	12	5	76	36.5	8	127	62	0	0	0	0	0	0	0	0	1	0	8.7	12.2	256	13	34.5		26	21	mg/dL
61157	131297	226901	6/5/2175 23:46:00	6/5/2175 23:46:39	12/5/2175 18:11:29	5.7672			0	0	66.68	F	WHITE	Medicare	0	0	0	0	0	0	0	2	30	14	4	74	36.05555555555556	16	147	77	0	0	0	0	0	0	0	0	1	0	9.9	11.7	311	14.7	33		25	12	mg/dL
49105	188590	259989	23/2/2118 16:46:00	23/2/2118 16:47:07	28/2/2118 21:42:04	5.2048			0	0	45.64	M	WHITE	Private	0	0	0	0	0	0	0	2	17	14	2	55	36.72222222222222	9	114	46	0	0	0	0	0	0	0	0	0	0	8.4	12.5	180	13.4	36.9	0.6	25	15	mg/dL
51307	154767	259470	28/2/2197 17:23:00	1/3/2197 17:39:57	9/3/2197 23:10:51	8.2298			0	0	56.64	F	WHITE	Private	1	0	0	0	0	0	0	3	23	15	4	78	37.72222222222222	16	163	85	0	0	1	0	0	0	0	0	1	0	7.3	11.5	279	13.2	31.7		23	10	mg/dL
22077	132686	203222	23/8/2145 17:36:00	23/8/2145 17:38:00	13/9/2145 04:51:14	20.4675	13/9/2145 23:59:00	21.2646	1	1	79.16	F	BLACK/AFRICAN AMERICAN	Medicare	1	1	0	0	0	0	0	1	40	15	6	69	32.8889007568359	23	223	108	0	0	0	0	0	0	0	0	0	1	12.6	11.7	195	13.2	35.2		17	11	mg/dL
3020	169581	276274	30/6/2186 21:10:00	30/6/2186 21:12:14	4/7/2186 13:27:21	3.6772	3/7/2186 23:59:00	3.1158	1	1	28.88	F	WHITE	Private	1	1	0	0	0	0	0	1	33	15	1	99	37	15	137	69	0	0	0	0	0	0	0	0	0	0	24.6	12	355	12	34.7		19	14	mg/dL
19856	131068	298727	5/7/2163 12:55:00	5/7/2163 12:56:00	26/8/2163 17:34:41	52.1935	26/8/2163 23:59:00	52.4604	1	1	83.91	F	WHITE	Medicare	1	1	0	0	0	0	0	5	60	8	6	88	35.55555555555556	23	249	118	1	0	0	0	0	0	0	0	0	0	13	13.1	221	13	37.9		25	20	mg/dL
31322	157171	262045	26/6/2178 12:42:00	26/6/2178 12:43:15	7/7/2178 19:33:31	11.2849			0	0	54.25	F	WHITE	Private	1	0	0	0	0	0	0	3	26	15	4	50	36.2221984863281	16	136	76	0	0	1	0	0	0	0	0	0	0	10.3	13.2	234	13.3	36.2		23	7	mg/dL
32590	109923	225677	22/8/2100 01:24:00	22/8/2100 01:25:14	2/9/2100 22:38:16	11.8841			0	0	36.06	F	WHITE - BRAZILIAN	Medicaid	0	0	0	0	0	0	0	1	13	15	1	100	37.05555386013456	18	126	76	0	0	0	0	0	0	0	0	0	0	16.6	12.9	288	13.6	36.6		24	8	mg/dL
3509	160447	261034	28/1/2167 23:12:00	28/1/2167 23:13:24	8/2/2167 13:19:00	10.5872			0	0	31.08	F	WHITE	Government	0	0	0	0	0	0	0	2	16	14	1	84	36.555557250976555	15	178	65	0	0	0	0	0	0	0	0	0	0	21.1	10.9	468	13.9	32.1		21	9	mg/dL
2094	153449	236306	27/10/2185 20:10:00	30/10/2185 12:22:01	22/11/2185 21:00:04	23.3598			0	0	63.43	M	WHITE	Private	1	1	0	0	0	0	0	5	43	13	5	71	36.833335028754334	18	186	60	0	0	0	0	0	0	0	0	1	0	14.1	12.4	133	13.1	34.4		21	21	mg/dL
9646	122361	236082	23/10/2138 05:09:00	23/10/2138 05:10:34	26/10/2138 12:18:12	3.297	27/10/2138 23:59:00	4.7836	1	1	79.51	F	WHITE	Medicare	1	0	0	0	0	0	0	4	65	7	5	93	37.77777777777778	18	167	79	0	0	0	0	0	0	0	0	1	0	10.7	12	364	12.6	33.6		29	23	mg/dL
856	101226	200779	10/10/2151 02:52:00	10/10/2151 02:53:33	15/10/2151 16:13:53	5.5558			0	0	58.01	M	WHITE	Government	0	0	0	0	0	0	0	0	17	15	3	78	37.1666984558105	21	134	64	0	0	0	0	0	0	0	0	0	0	8.9	13	214	13.4	39.1		26	10	mg/dL
18615	157217	274807	12/4/2140 02:06:00	12/4/2140 02:07:26	13/4/2140 18:46:59	1.6941	25/4/2140 23:59:00	13.9108	0	1	86.35	M	WHITE	Medicare	0	0	0	0	0	0	0	3	30	14	5	64	36.8889007568359	11	202	56	0	0	0	0	0	0	0	0	1	0	12.6	10.7	245	13.3	31.6		23	20	mg/dL
95351	110878	276763	15/5/2199 09:54:00	15/5/2199 09:55:01	17/5/2199 21:14:20	2.4717			0	0	45.82	M	WHITE	Private	0	0	0	0	0	0	0	2	15	14	3	74	35.666666666666664	16	128	79	0	0	0	0	0	1	0	0	1	0	14.7	11.9	373	16.3	35.1		26	10	mg/dL
96333	183951	262968	14/6/2197 17:08:00	14/6/2197 17:08:45	18/6/2197 16:00:21	3.9525	18/6/2197 23:59:00	4.2849	1	1	54.05	F	UNABLE TO OBTAIN	Private	1	1	0	0	0	0	0	6	39	7	3	99	36.77777777777778	17	181	126	0	0	0	0	0	0	0	0	1	0	9.7	10.6	157	14.4	33.4	0.2	24	7	mg/dL
20819	156985	222562	12/4/2201 15:23:00	12/4/2201 15:24:00	25/4/2201 16:47:00	13.0576	10/7/2208 23:59:00	2646.3576	0	1	72.66	F	UNKNOWN/NOT SPECIFIED	Medicare	0	0	0	0	0	0	0	2	28	14	6	68	35.9444007873535	27	120	52	0	0	0	0	0	0	0	0	1	0	9.7	10.2	213	14.5	29.3		20	7	mg/dL
23817	130066	293923	28/4/2115 18:21:00	28/4/2115 18:23:07	29/4/2115 19:02:01	1.027			0	0	55.79	M	WHITE	Private	0	0	0	0	0	0	0	1	17	15	3	78	36.6666984558105	23	104	49	0	0	0	0	0	0	0	0	0	0	9.6	14.7	311	13.3	41.8		27	17	mg/dL
21811	191974	292718	28/4/2175 01:24:00	28/4/2175 01:25:00	4/5/2175 16:02:00	6.609			0	0	63.08	F	WHITE	Private	0	0	0	0	0	0	0	2	22	14	4	63	36	12	145	68	0	0	0	0	0	0	0	0	0	0	7.9	11	246	13.5	31.5		21	11	mg/dL
75960	159528	217824	1/11/2161 10:03:00	1/11/2161 10:04:24	3/11/2161 18:24:58	2.3476			0	0	67.32	M	WHITE	Private	0	0	0	0	0	0	0	1	22	14	4	67	35.888888888888886	12	165	86	0	0	0	0	0	0	0	0	1	0	16.5	14.7	173	13.4	41.1		28	19	mg/dL
5796	103292	253272	27/10/2105 13:44:00	29/10/2105 17:31:28	9/11/2105 14:56:39	10.8925			0	0	51.65	M	WHITE	Private	0	0	0	0	0	0	0	5	26	15	4	62	37.8333015441895	20	152	58	0	0	0	0	0	1	0	0	1	0	7.4	9.9	146	14.2	28.6		27	12	mg/dL
11998	109190	203483	16/2/2171 16:10:00	16/2/2171 16:11:36	28/2/2171 16:51:25	12.0277	16/3/2178 23:59:00	2585.3246	0	1	69.9	M	WHITE	Medicare	0	0	0	0	0	0	0	1	27	15	5	67	37.1666984558105	15			0	0	0	0	0	1	0	0	1	0	10.1	14.2	231	13	40.8		24	10	mg/dL
59964	131353	227420	16/3/2111 02:32:00	16/3/2111 02:32:54	19/3/2111 18:32:41	3.6665			0	0	65.81	F	WHITE	Medicare	1	1	0	0	0	0	0	1	28	15	5	72	35.55555555555556	19	90	51	0	0	0	0	0	0	0	0	0	0	7.4	10.6	271	13.4	30.4		24	8	mg/dL
46596	168253	219458	31/1/2177 21:15:00	7/2/2177 14:30:53	8/2/2177 17:15:23	1.1142			0	0	50.85	M	BLACK/AFRICAN AMERICAN	Private	0	0	0	0	0	0	0	2	25	13	3	63	36.166666666666664	14	151	77	0	0	0	0	0	0	0	0	1	0	16.9	13.5	190	13	38.6		27	19	mg/dL
92458	124309	218009	26/1/2156 01:01:00	26/1/2156 01:02:31	27/1/2156 19:33:01	1.7712	27/1/2156 23:59:00	1.9559	1	1	63.36	F	WHITE	Private	1	1	0	0	0	0	0	4	37	15	5	65	36.166666666666664	16	148	58	0	0	1	0	0	0	0	0	0	0	13.8	11.9	185	13.2	33.6		26	15	mg/dL
77399	166801	202735	15/7/2165 13:15:00	15/7/2165 13:16:01	16/7/2165 10:31:02	0.8854	16/7/2165 23:59:00	1.4465	1	1	74.88	M	WHITE	Medicare	1	0	0	0	0	0	0	8	87	3	6	79	35.72222222222222	12	136	48	0	0	0	0	0	1	0	0	1	0	9.3	9.9	173	13.7	29.5	0.3	19	41	mg/dL
89223	134966	293675	8/8/2197 13:36:00	8/8/2197 13:36:31	21/8/2197 16:53:47	13.137			0	0	72.78	F	WHITE	Medicare	0	1	0	0	0	0	0	4	49	8	7	48	36.388888888888886		128	54	0	0	0	0	0	0	0	1	0	1	8.2	10.2	268	12.3	30		25	8	mg/dL
29292	127659	250737	21/6/2166 20:08:00	21/6/2166 20:09:12	25/6/2166 18:54:49	3.9483			0	0	68.19	F	WHITE	Medicare	0	0	0	0	0	0	0	2	31	15	8	66	36.72222137451172	11	129	105	0	0	0	0	0	1	0	0	0	0	5.9	9.8	372	18.8	31.8		25	26	mg/dL
21565	182989	284746	18/1/2150 23:14:00	18/1/2150 23:17:34	19/1/2150 12:57:50	0.5696	19/1/2150 23:59:00	1.0288	1	1	76.11	F	WHITE	Medicare	1	1	0	0	0	0	0	7	87	3	6	91	35.3889007568359	12	96	54	0	0	0	0	0	0	0	0	0	1	29.7	11.6	388	12.5	35.5	0.2	13	6	mg/dL
55273	161099	232072	13/2/2156 20:52:00	13/2/2156 20:52:39	20/2/2156 13:23:46	6.6883			0	0	78.36	F	WHITE	Medicare	1	1	0	0	0	0	0	1	46	15	5	142	37.05555555555556	21	148	87	0	0	0	0	0	0	0	0	1	0	20.8	11.6	635	16.1	33.8	0.8	21	12	mg/dL
66105	184566	238502	5/10/2177 15:45:00	5/10/2177 15:45:40	28/10/2177 11:04:02	22.8044			0	0	55.65	M	ASIAN - CHINESE	Private	1	1	0	0	0	0	0	1	23	15	6	80	37.16666666666667	21	140	71	1	0	0	0	0	0	0	0	1	0	15.9	13.5	236	14.1	39.3		22	10	mg/dL
80204	101315	278632	29/4/2103 05:18:00	29/4/2103 05:19:07	3/5/2103 20:03:37	4.6142			0	0	77.76	F	WHITE	Medicare	0	0	0	0	0	0	0	2	31	14	6	61	36.333333333333336	16	155	64	1	0	0	0	0	0	0	0	1	0	6.8	11.9	258	14.4	35.1		22	19	mg/dL
24605	121232	225375	29/11/2192 19:22:00	30/11/2192 06:21:07	1/12/2192 01:19:16	0.7904	30/11/2192 23:59:00	0.7346	1	1	52.75	M	OTHER	Private	0	1	0	0	0	0	0	8	47	15	3	132	39.388889736599445	18	133	107	0	0	0	0	0	0	0	0	0	0	19.9	14	176	13.5	43.5	0.5	22	18	mg/dL
80726	177316	229184	4/2/2174 21:33:00	4/2/2174 21:53:27	15/2/2174 18:58:49	10.8787			0	0	44.79	F	WHITE	Medicaid	0	1	0	0	0	0	0	2	22	14	2	94	36.72222222222222	17	115	62	0	0	0	0	0	0	0	0	0	0	10.7	12.5	269	12	35.9		23	5	mg/dL
68255	118138	275576	24/1/2163 21:17:00	24/1/2163 21:17:57	15/2/2163 12:13:32	21.6219			0	0	40.49	M	ASIAN	Private	1	0	0	0	0	0	0	4	13	15	2	90	38.333333333333336	16	131	117	0	0	0	0	0	0	0	0	1	0	11.5	13.6	216	13.8	41.6	0.5	25	16	mg/dL
52330	199660	209557	16/6/2109 16:28:00	16/6/2109 16:29:10	17/6/2109 18:46:05	1.0951			0	0	44.08	F	ASIAN	Medicare	0	0	0	0	0	0	0	3	32	13	2	66	36.77777777777778	9	94	55	0	0	0	0	0	0	0	0	0	0	4.2	10.5	134	13.4	29.3	0.6	18	10	mg/dL
40673	118060	221264	30/5/2125 16:07:00	30/5/2125 16:07:48	9/6/2125 18:00:07	10.078			0	0	71.99	F	WHITE	Medicare	1	0	0	0	0	0	0	6	41	10	5	66	37.27777777777777	12	138	48	0	0	0	0	0	0	0	0	1	0	13.5	12.2	243	14	36.1		21	15	mg/dL
4794	185890	280570	26/9/2168 15:02:00	26/9/2168 15:04:29	8/10/2168 03:16:37	11.5084	8/10/2168 23:59:00	12.3712	1	1	66.4	M	WHITE	Medicare	0	1	0	0	0	0	0	6	43	15	5	70	37	18	113	71	0	0	1	0	0	0	0	0	1	0	3.4	14.1	74	12.9	40.9	1.2	22	15	mg/dL
24271	195695	287979	12/6/2120 21:54:00	12/6/2120 21:55:24	14/6/2120 00:11:37	1.0946			0	0	54.66	F	BLACK/AFRICAN AMERICAN	Medicare	0	0	0	0	0	0	0	1	36	13	6	132	36.99999999999999	23	178	105	0	0	0	0	0	0	0	0	1	0	5.9	11.6	417	14.8	36.5		26	30	mg/dL
58484	128086	239801	27/6/2189 01:03:00	27/6/2189 01:04:01	28/6/2189 05:59:31	1.2052	28/6/2189 23:59:00	1.9548	1	1	63.34	M	UNKNOWN/NOT SPECIFIED	Private	1	1	0	0	0	0	0	5	57	15	5	89	37.1	15	152	120	0	0	0	0	0	0	0	0	0	0	22.8	18.3	313	14.1	52.5	0.5	22	26	mg/dL
90560	199029	247750	27/9/2110 21:19:00	27/9/2110 21:20:31	4/10/2110 17:01:46	6.8203			0	0	58.45	F	WHITE	Private	0	0	0	0	0	0	0	3	22	15	3	85	36.388888888888886	17	140	64	0	0	0	0	0	0	0	0	1	0	10.2	10.1	296	12.6	30.4		20	11	mg/dL
87252	194491	226982	25/2/2201 18:35:00	27/2/2201 19:24:50	3/3/2201 21:04:28	4.0692			0	0	70.4	M	WHITE	Medicare	0	0	0	0	0	0	0	3	40	14	13	60	35.61111111111111	14	161	74	0	1	0	0	0	0	0	0	0	0	9	15.9	158	14.3	42.8		26	15	mg/dL
19672	176554	276336	17/5/2111 18:45:00	17/5/2111 20:12:46	18/5/2111 09:04:49	0.5361	18/5/2111 23:59:00	1.1571	1	1	89	F	BLACK/AFRICAN AMERICAN	Medicare	0	0	0	0	0	0	0	2	31	15	5	49	36.6666984558105	10	191	88	0	0	0	0	0	0	0	0	0	0
90706	130324	270868	31/3/2118 16:06:00	31/3/2118 16:06:40	1/4/2118 21:18:16	1.2164	18/5/2118 23:59:00	48.328	0	1	86.17	M	WHITE	Medicare	0	0	0	0	0	0	0	4	38	13	7	89	35.33333333333333	17	150	62	0	0	0	0	0	0	0	0	1	0	7.3	12.2	147	13.7	35.9		25	15	mg/dL
14627	111466	283408	11/2/2148 13:01:00	11/2/2148 19:18:00	3/3/2148 14:30:00	20.8			0	0	49.4	F	ASIAN	Medicaid	0	1	0	0	0	0	0	2	25	11	2	90	35.1666984558105	17	146	72	0	0	0	0	0	0	0	0	1	0	12.2	9.5	208	14.3	28.7		17	10	mg/dL
88012	119147	204518	8/3/2130 01:49:00	8/3/2130 01:50:32	9/3/2130 17:41:41	1.6605			0	0	41.84	M	WHITE	Private	0	0	0	0	0	0	0	2	22	14	2	79	37.333333333333336	11	119	64	0	0	0	0	0	0	0	0	0	0	12.4	14.2	279	12.5	41.2		24	14	mg/dL
9490	139300	290265	4/7/2184 21:18:00	4/7/2184 21:20:14	12/7/2184 07:39:18	7.4299	12/7/2184 23:59:00	8.1103	1	1	57.92	M	WHITE	Private	1	1	0	0	0	0	0	6	31	15	5	74	37.66666836208766	19	179	80	0	0	0	0	0	0	0	0	0	0	11.3	12.6	151	13.2	37		21	17	mg/dL
54084	183744	215997	24/10/2113 21:27:00	24/10/2113 21:27:40	28/10/2113 21:22:01	3.9961			0	0	86.61	M	WHITE	Medicare	0	0	0	0	0	0	0	4	33	12	5	76	36.5	8	127	62	0	0	0	0	0	0	0	0	1	0	8.7	12.2	256	13	34.5		26	21	mg/dL
93588	179213	206894	29/11/2166 03:35:00	29/11/2166 03:38:57	30/11/2166 11:39:51	1.334			0	0	67.54	M	WHITE	Private	0	0	0	0	0	0	0	3	28	13	6	87	37.666666666666664	22	168	98	0	0	0	0	0	0	0	0	1	0	9.9	15.3	254	13.4	44.8		25	20	mg/dL
17293	182957	264675	6/7/2114 19:38:00	6/7/2114 19:38:34	30/7/2114 17:16:29	23.9013			0	0	39.48	M	WHITE	Private	0	1	0	0	0	0	0	2	18	13	2	81	37.2221984863281	17	144	49	0	0	0	0	0	0	0	0	0	0	15	11.2	223	12.7	32.8		26	10	mg/dL
80847	129802	202089	13/5/2190 21:33:00	13/5/2190 21:33:58	27/5/2190 18:20:31	13.8657			0	0	51.29	F	WHITE	Medicaid	1	1	0	0	0	0	0	5	31	15	5	102	36.611111111111114	16	169	98	0	0	0	0	0	0	0	0	1	0	17.4	11.6	344	13.5	36.4		25	7	mg/dL
55591	115558	264541	1/9/2136 01:46:00	7/9/2136 20:46:14	9/9/2136 20:41:57	1.997	15/9/2136 23:59:00	8.1339	1	1	82.75	F	WHITE	Medicare	0	0	0	0	0	0	0	0	29		5						0	0	0	0	0	0	0	0	1	0	13.4	10.2	280	16	30.6		25	16	mg/dL
17721	159753	239701	29/8/2174 20:48:00	29/8/2174 20:48:35	15/9/2174 23:53:58	17.1287			0	0	71.85	M	WHITE - BRAZILIAN	Medicare	1	0	0	0	0	0	0	7	38	9	9	78	35.833333333333336	13	161	65	0	1	0	0	0	1	0	0	0	1	7.9	9.2	117	15.1	27.3		27	38	mg/dL
85892	187089	209764	17/8/2181 12:53:00	17/8/2181 12:54:50	31/8/2181 19:09:44	14.2603			0	0	57.56	F	WHITE	Private	1	1	0	0	0	0	0	12	67	3	4	102	36.55555555555555	20	102	65	0	0	0	0	0	0	0	0	0	1	30.4	12.7	289	13	38.8	0.4	17	11	mg/dL
26857	163066	209146	10/8/2179 13:20:00	10/8/2179 13:21:47	11/8/2179 17:47:08	1.1843			0	0	54.21	F	WHITE	Private	0	0	0	0	0	0	0	1	22	15	3	67	37.6666984558105	14	124	54	0	0	0	0	0	0	0	0	0	0	11	12.4	297	13.3	35.5		32	12	mg/dL
92425	197603	263271	4/3/2134 00:37:00	4/3/2134 17:06:28	7/3/2134 13:49:58	2.8635			0	0	47.91	M	HISPANIC OR LATINO	Government	0	0	0	0	0	0	0	2	27	13	2	78	37.22222222222222	12	142	85	0	0	0	0	0	0	0	0	0	0	9.2	14.4	195	11.9	40.8		26	11	mg/dL
32440	134553	285903	14/11/2172 01:50:00	14/11/2172 01:51:29	15/11/2172 03:01:56	1.0489	14/11/2172 23:59:00	0.9219	1	1	73.51	F	WHITE - RUSSIAN	Medicare	1	0	0	0	0	0	0	5	57	15	9	78	35.55555555555556	14	125	104	1	0	0	0	0	1	0	0	0	0	8.6	7.8	208	16.2	24.7		26	45	mg/dL
44494	167036	209864	18/1/2125 20:50:00	18/1/2125 20:51:03	20/1/2125 20:46:16	1.9967			0	0	43.62	M	WHITE	Private	0	0	0	0	0	0	0	1	21	15	4	100	36.99999999999999	15	109	77	1	0	0	0	0	0	0	0	0	0	19	15.5	675	13.4	44.7		24	16	mg/dL
77261	142884	209091	27/5/2150 23:30:00	27/5/2150 23:31:22	31/5/2150 04:28:43	3.2065			0	0	66.88	F	WHITE	Medicare	0	0	0	0	0	0	0	2	29	10	4	74	36.77777777777778	30	191	77	0	0	0	0	0	0	0	0	0	0	10	12.8	410	12.6	39.1		28	9	mg/dL
52264	163955	273448	16/4/2133 03:34:00	16/4/2133 03:35:17	17/4/2133 16:35:13	1.5416	17/4/2133 23:59:00	1.8498	1	1	51.81	F	ASIAN - CHINESE	Private	1	0	0	0	0	0	0	5	55	5	3	78	37.83333333333333	27	122	84	0	0	0	0	0	0	0	0	0	0	24.7	12.2	272	14.3	37		20	9	mg/dL
28163	145129	277274	18/3/2173 20:19:00	18/3/2173 20:19:50	26/3/2173 07:00:04	7.4446	14/6/2176 23:59:00	1184.1522	0	1	71.34	F	WHITE	Medicare	1	0	0	0	0	0	0	9	29	12	9	57	35.666664971245666	14	132	61	0	0	1	1	0	0	0	0	1	0	3	9.6	42	16.5	28.3	2.7	31	15	mg/dL
15364	197923	293565	1/9/2162 18:45:00	1/9/2162 18:46:11	13/9/2162 18:45:47	11.9997			0	0	47	F	BLACK/AFRICAN AMERICAN	Medicaid	1	1	0	0	0	0	0	3	29	15	4	112	36.5	12	112	49	1	0	1	0	0	0	0	0	1	0	5.5	7.8	184	15.4	24.6		19	7	mg/dL
31321	136755	252390	21/5/2132 10:31:00	21/5/2132 10:41:53	31/5/2132 17:21:00	10.2772			0	0	55.91	M	WHITE	Private	0	0	0	0	0	0	0	2	17	14	3	85	38.16666497124556	17	146	63	0	0	0	0	0	0	0	0	0	0	16.3	11.9	217	13.3	31.9		25	16	mg/dL
10361	195393	224225	10/12/2177 22:21:00	10/12/2177 22:22:59	31/12/2177 21:43:20	20.9725			0	0	33.61	F	MULTI RACE ETHNICITY	Medicaid	0	1	0	0	0	0	0	2	18	13	1	88	36.7778015136719	18	129	78	0	0	0	0	0	0	0	0	0	0	12.8	10.7	197	12.4	32.4		22	4	mg/dL
91491	111134	291194	27/1/2124 10:00:00	28/1/2124 17:29:03	29/1/2124 13:02:51	0.8151			0	0	71.43	M	WHITE	Medicare	0	0	0	0	0	0	0	0	25	15	6	68	36.166666666666664	11	122	61	0	0	0	0	0	1	0	0	1	0	10.2	13.9	167	12.8	39.2		28	15	mg/dL
26980	119793	235019	28/8/2111 20:48:00	28/8/2111 20:50:27	17/9/2111 09:38:14	19.5332			0	0	41.66	F	WHITE	Private	1	1	0	0	0	0	0	6	43	15	4	141	35.6110992431641	30	132	56	1	0	0	0	0	0	0	0	0	1	29.8	12.4	265	14.1	36.6	0.3	13	13	mg/dL
26863	185982	270833	10/12/2166 20:37:00	10/12/2166 20:38:20	22/12/2166 21:38:38	12.0419			0	0	43.23	F	WHITE	Private	1	0	0	0	0	0	0	2	20	14	2	47	38.2778015136719	13	119	61	0	0	0	0	0	0	0	0	0	0	13.6	12.8	217	13.1	36.2		21	12	mg/dL
92718	194780	229271	3/11/2101 02:55:00	3/11/2101 02:56:32	5/11/2101 18:28:31	2.6472			0	0	41.59	F	WHITE	Medicaid	0	0	0	0	0	0	0	2	20	14	2	67	37.27777777777777	16	118	65	0	0	0	0	0	0	0	0	0	0	10.4	13.2	290	12	36.8	0.5	24	11	mg/dL
47561	103694	210591	8/12/2147 06:46:00	8/12/2147 06:47:30	19/12/2147 15:57:15	11.3818			0	0	54.31	F	BLACK/CAPE VERDEAN	Government	1	0	0	0	0	0	0	5	55	3	3	82	35.22222222222222	23	224	100	0	0	0	0	0	0	0	0	1	0	11.8	11.3	219	13	33.5		20	12	mg/dL
27157	192424	247368	3/3/2101 23:55:00	3/3/2101 23:56:56	27/3/2101 20:57:15	23.8752			0	0	46.36	M	HISPANIC/LATINO - DOMINICAN	Medicare	0	1	0	0	0	0	0	2	17	14	3	95	37.05555386013456	18	122	67	0	0	1	0	0	0	0	0	0	0	16.1	14.4	163	13.2	41.4		26	11	mg/dL
94745	141856	236806	23/12/2117 03:49:00	23/12/2117 03:50:28	11/1/2118 02:59:40	18.9647	10/1/2118 23:59:00	18.8393	1	1	83.32	M	OTHER	Medicare	1	1	0	0	0	0	0	4	47	9	7	61	36.22222222222222	16	150	61	0	0	1	0	0	0	0	0	1	0	12.1	11.5	211	14.4	33		27	16	mg/dL
49806	194880	287437	28/1/2187 12:02:00	28/1/2187 12:03:11	29/1/2187 20:14:07	1.3409			0	0	44.36	M	WHITE	Private	0	0	0	0	0	0	0	1	22	15	2	75	36.99999999999999	11	119	67	0	0	0	0	0	0	0	0	0	0	7.7	11.5	167	13.2	32.8		20	10	mg/dL
31651	158766	255156	29/7/2193 04:19:00	29/7/2193 04:20:10	2/8/2193 23:33:02	4.8006			0	0	50.76	M	WHITE	Private	1	0	0	0	0	0	0	7	39	13	4	103	38.3333015441895	19	109	55	1	0	0	0	0	0	0	0	1	0	7	12.1	64	13.4	32.1	1.4	23	20	mg/dL
44789	180262	217386	22/6/2128 21:28:00	23/6/2128 00:05:26	12/7/2128 17:24:08	19.7213			0	0	67.87	F	BLACK/AFRICAN AMERICAN	Medicare	1	1	0	0	0	0	0	2	34	15	6	70	35.77777777777778	12	134	66	0	0	0	0	0	1	0	0	0	0	8.3	13.2	147	13.6	40.5		20	11	mg/dL
21981	142257	218183	3/3/2102 07:05:00	3/3/2102 07:06:34	15/3/2102 00:26:58	11.7225	14/3/2102 23:59:00	11.7031	1	1	89	F	WHITE	Medicare	1	1	0	0	0	0	0	1	50	15	5	52	34.5555992126465	15	191	87	0	0	0	0	0	0	0	0	1	0	4.6	9.7	185	13.6	26.9		22	10	mg/dL
32694	140172	239429	15/5/2172 19:41:00	15/5/2172 19:41:56	19/5/2172 14:49:13	3.7967			0	0	26.73	M	WHITE	Medicaid	0	0	0	0	0	0	0	0	8	15	2	86	37.9444007873535	16	151	76	0	0	0	0	0	0	0	0	0	0	11	13.6	294	12.6	38.4		21	8	mg/dL
70420	133534	283099	15/7/2174 21:09:00	15/7/2174 21:09:39	20/7/2174 22:53:04	5.0718			0	0	63.86	F	WHITE	Private	1	1	0	0	0	0	0	3	32	10	4	62	36.5	20	106	62	0	0	0	0	0	0	0	0	1	0	12.3	12.3	314	13.1	34.7		24	18	mg/dL
16443	149037	296279	11/2/2124 17:56:00	11/2/2124 17:56:58	13/2/2124 10:24:06	1.6855			0	0	48.77	M	WHITE	Private	0	0	0	0	0	0	0	1	25	15	2	63	37.3333015441895	20	119	64	0	0	0	0	0	0	0	0	1	0	7.6	13	292	13	38		23	13	mg/dL
47989	151596	230854	11/11/2108 20:21:00	11/11/2108 20:21:34	20/11/2108 15:01:03	8.7774			0	0	54.19	M	HISPANIC OR LATINO	Private	0	0	0	0	0	0	0	1	22	15	3	68	36.388888888888886	21	125	82	0	0	0	0	0	0	0	0	0	0	8.6	13.9	170	13.4	39.4		23	12	mg/dL
61054	107394	251313	8/4/2162 02:55:00	8/4/2162 02:57:00	15/4/2162 17:08:27	7.5913			0	0	40.27	F	WHITE	Private	1	0	0	0	0	0	0	1	30	15	2	99	36.333333333333336	20	123	79	0	0	0	0	0	0	0	0	0	0	11.5	12.2	221	13.9	36.4		25	8	mg/dL
98669	108710	224242	7/4/2147 15:09:00	7/4/2147 15:10:16	14/4/2147 11:15:59	6.8373	14/4/2147 23:59:00	7.3672	1	1	74.76	F	UNABLE TO OBTAIN	Medicare	1	1	0	0	0	0	0	5	69	4	6	61	36.333333333333336	19	142	68	0	0	0	0	0	0	0	0	1	0	13.5	9.1	217	13.3	29.1		15	11	mg/dL
15723	173584	252516	27/4/2132 01:23:00	27/4/2132 01:25:00	29/4/2132 13:59:41	2.5241	1/5/2132 23:59:00	4.9403	1	1	89	F	PATIENT DECLINED TO ANSWER	Medicare	0	0	0	0	0	0	0	6	44	6	6	77	37.11111280653211	17	127	54	1	0	0	0	0	0	0	0	1	0	12.6	7.7	211	15.8	24.9		27	24	mg/dL
87926	129040	215414	18/2/2163 03:29:00	18/2/2163 03:30:12	22/2/2163 16:06:31	4.5252	29/9/2164 23:59:00	589.8533	0	1	72.05	M	WHITE	Medicare	1	0	0	0	0	0	0	1	36	15	8	80	35.666666666666664	17	136	67	0	0	0	0	0	0	0	0	1	1	13.2	10.3	300	13.8	29.9		28	10	mg/dL
25385	194483	255098	30/7/2193 20:42:00	30/7/2193 21:01:57	8/9/2193 15:53:01	39.7855			0	0	57.63	F	WHITE	Private	1	1	0	0	0	0	0	1	25	15	4	85	38.2221984863281	28	130	72	0	0	0	0	0	0	0	0	0	0	20.3	10.1	263	13.7	29	0.2	21	17	mg/dL
28678	192021	293800	28/11/2105 12:14:00	28/11/2105 12:15:11	29/11/2105 09:05:15	0.8681	29/11/2105 23:59:00	1.4888	1	1	84.28	F	WHITE	Medicare	1	0	0	0	0	0	0	1	26	15	5	74	36.555557250976555	24	172	73	0	0	0	0	0	0	0	0	1	0
19495	190181	274978	19/11/2188 23:51:00	19/11/2188 23:51:42	30/11/2188 17:03:45	10.7167			0	0	72.31	F	WHITE	Medicare	0	0	0	0	0	0	0	4	34	13	5	101	37	31	176	61	0	0	0	0	0	0	0	0	1	0	13	10.7	392	15	30.8	2.9	24	36	mg/dL
66807	166588	259448	5/5/2199 22:16:00	5/5/2199 22:17:13	10/5/2199 10:23:55	4.5047	26/7/2199 23:59:00	82.0707	0	1	79.31	F	WHITE	Medicare	0	0	0	0	0	0	0	5	52	7	10	105	36.83333333333333	20	138	74	1	1	0	0	0	0	0	0	0	0	17.6	11.3	447	16.5	34.7	1.6	25	16	mg/dL
198	131286	251887	5/10/2181 22:04:00	5/10/2181 22:06:13	18/10/2181 18:38:36	12.8558			0	0	71.86	F	WHITE	Medicare	1	1	0	0	0	0	0	8	61	7	6	64	35.6666984558105	18	125	33	1	0	0	0	0	0	0	0	1	0	14.8	8.8	264	13.6	26.5		19	30	mg/dL
83022	178643	290670	7/12/2108 03:57:00	7/12/2108 03:58:48	11/12/2108 18:29:09	4.6044			0	0	72.16	F	WHITE	Medicare	1	0	0	0	0	0	0	4	49	7	5	135	37.05555555555556	20	148	110	0	0	0	0	0	0	0	0	1	0	10.9	12.8	188	14.5	38		24	13	mg/dL
69182	118084	281397	30/7/2102 01:54:00	30/7/2102 01:55:44	6/8/2102 15:07:16	7.5497			0	0	47.04	M	WHITE	Private	0	0	0	0	0	0	0	2	22	14	2	87	36.611111111111114	13	140	68	0	0	0	0	0	0	0	0	0	0	9.7	11.9	163	12.8	35.2		23	23	mg/dL
19900	191959	261304	19/3/2187 18:47:00	19/3/2187 18:48:24	21/3/2187 21:09:33	2.098			0	0	51.77	F	WHITE	Private	0	0	0	0	0	0	0	1	22	15	3	62	36.8889007568359	16	153	73	0	0	0	0	0	0	0	0	1	0	7.6	14.4	247	12.7	40.5		25	11	mg/dL
75188	176512	229176	3/10/2192 07:26:00	3/10/2192 07:28:19	16/10/2192 21:09:07	13.57			0	0	71.56	M	BLACK/AFRICAN AMERICAN	Medicare	1	0	0	0	0	0	0	2	34	15	5	64	34.72222222222222	12	145	68	0	0	0	0	0	0	0	0	0	0	18.4	11.9	405	14.4	34.2		24	16	mg/dL
14121	100058	297937	8/9/2139 21:38:00	8/9/2139 21:39:10	23/9/2139 14:56:30	14.7204			0	0	56.81	F	WHITE	Private	0	0	0	0	0	0	0	2	25	14	3	73	34.4444007873535	14	133	81	0	0	0	0	0	0	0	0	0	0	9.4	11	196	12.6	32.9		20	8	mg/dL
77836	173783	297966	21/2/2184 13:33:00	23/2/2184 21:17:14	24/2/2184 13:48:03	0.6881			0	0	28.05	F	OTHER	Medicaid	0	0	0	0	0	0	0	1	10	14	1	56	35.61111111111111	16	142	72	0	0	0	0	0	0	0	0	0	0	18.1	9	478	13.2	28.3		26	11	mg/dL
28912	198908	290159	23/4/2134 20:06:00	23/4/2134 20:07:37	24/4/2134 00:17:14	0.1733			0	0	69.79	F	WHITE	Medicare	0	0	0	0	0	0	0	2	27	13	4	65	35.944442749023445	18	121	48	0	0	0	0	0	0	0	0	0	0
86645	164444	234312	22/6/2165 01:46:00	22/6/2165 01:47:16	7/7/2165 13:55:20	15.5056			0	0	56.09	M	UNKNOWN/NOT SPECIFIED	Government	1	0	0	0	0	0	0	5	57	4	8	83	38.166666666666664	22	171	80	0	0	0	1	0	0	0	0	1	0	12.9	15	231	12.6	45	1	24	15	mg/dL
31206	157070	222798	1/8/2107 22:05:00	1/8/2107 22:06:27	2/8/2107 20:53:16	0.9492			0	0	71.32	M	WHITE	Medicare	0	0	0	0	0	0	0	2	23	14	5	71	35.61111111111111	13	175	101	0	0	0	0	0	0	0	0	1	0	5.1	13.9	175	12.8	39.1		26	14	mg/dL
8866	110861	214618	2/3/2177 19:02:00	2/3/2177 19:03:53	10/3/2177 15:22:04	7.846			0	0	68.8	F	WHITE	Medicare	0	0	0	0	0	0	0	2	28	14	4	87	36.11111111111111	15	107	48	0	0	0	0	0	0	0	0	1	0	8.8	10.1	291	13.1	30.3		16	9	mg/dL
17781	104878	238079	11/7/2197 01:00:00	11/7/2197 01:58:22	20/7/2197 01:45:34	8.9911	20/7/2197 23:59:00	9.9171	1	1	81.73	M	UNKNOWN/NOT SPECIFIED	Medicare	1	1	0	0	0	0	0	4	46	15	6	99	35.72222391764322	14	135	79	0	0	0	0	0	0	0	1	1	0	10.5	10.6	218	15.8	35.3		26	35	mg/dL
70807	153128	236680	30/4/2119 06:27:00	30/4/2119 06:28:08	6/5/2119 16:36:15	6.4223			0	0	49.73	F	BLACK/AFRICAN AMERICAN	Medicaid	1	0	0	0	0	0	0	2	27	14	4	93	36.83333333333333	21	147	72	0	0	1	0	0	0	0	0	0	0	6.6	11.1	342	14.9	35.4		25	4	mg/dL
75626	151408	282496	13/1/2127 19:02:00	13/1/2127 19:02:44	20/1/2127 23:38:06	7.1912	20/1/2127 23:59:00	7.2057	1	1	72.9	F	UNKNOWN/NOT SPECIFIED	Medicare	1	1	0	0	0	0	0	5	60	15	5	87	35.33333333333333	15	147	73	0	0	0	0	0	0	0	0	1	0	18.8	12.4	175	12.4	36	1.1	23	24	mg/dL
42697	150984	224382	1/8/2135 21:26:00	1/8/2135 21:27:25	3/8/2135 17:03:05	1.8164			0	0	41.21	M	WHITE	Private	0	0	0	0	0	0	0	0	20	15	2	87	38.388888888888886	15	139	81	0	0	0	0	0	0	0	0	0	0	16.8	15	373	13	42.5		28	8	mg/dL
23315	184962	246365	7/4/2138 01:45:00	7/4/2138 06:35:23	8/4/2138 04:45:46	0.9239	7/4/2138 23:59:00	0.7247	1	1	60.37	F	UNKNOWN/NOT SPECIFIED	Private	0	0	0	0	0	0	0	9	59	14	8	98	35	23			0	0	1	0	1	1	0	0	1	0	0.8	8.1	51	18.5	22.7	3.1	25	16	mg/dL
25921	106291	256784	26/3/2159 21:35:00	26/3/2159 21:36:11	27/3/2159 22:59:38	1.058	27/3/2159 23:59:00	1.0992	1	1	97.4	F	WHITE	Medicare	1	0	0	0	0	0	0	6	71	4	7	53	33.333333333333336	16	168	125	1	0	0	0	0	1	0	0	1	0
68764	102932	207844	13/10/2179 13:15:00	13/10/2179 13:16:06	19/10/2179 19:44:45	6.2699	12/1/2180 23:59:00	91.4465	0	1	49.55	M	BLACK/AFRICAN AMERICAN	Private	1	0	0	0	0	0	0	4	21	14	3	78	37.11111111111111	20	119	69	0	0	0	0	0	0	0	0	1	1	11.1	13.5	218	14.1	39.2		26	12	mg/dL
42364	112326	246486	16/8/2106 12:05:00	16/8/2106 12:07:04	18/8/2106 16:27:46	2.181	18/8/2106 23:59:00	2.4944	1	1	52.17	M	HISPANIC OR LATINO	Private	1	1	0	0	0	0	0	14	61	15	6	116	36.666666666666664	10	120	51	0	0	1	1	0	0	0	0	0	0	23.5	9	46	18.8	27.4	8.6	26	30	mg/dL
28163	145129	277274	18/3/2173 20:19:00	18/3/2173 20:19:50	26/3/2173 07:00:04	7.4446	14/6/2176 23:59:00	1184.1522	0	1	71.34	F	WHITE	Medicare	1	0	0	0	0	0	0	9	29	12	9	57	35.666664971245666	14	132	61	0	0	1	1	0	0	0	0	1	0	3	9.6	42	16.5	28.3	2.7	31	15	mg/dL
31421	119537	246393	14/9/2138 23:38:00	14/9/2138 23:38:54	19/9/2138 01:06:03	4.0605	19/9/2138 23:59:00	5.014	1	1	74.44	F	UNABLE TO OBTAIN	Medicaid	1	0	0	0	0	0	0	3	34	15	6	65	34.5555992126465	15	125	59	0	0	0	0	0	1	0	0	1	0	7.4	12.4	123	14.7	34.9
7735	158231	269298	28/5/2178 18:27:00	28/5/2178 18:28:29	3/6/2178 16:42:51	5.9266			0	0	58.03	M	WHITE	Private	0	0	0	0	0	0	0	2	17	14	3	59	37.444445292154946	14	113	69	0	0	0	0	0	0	0	0	0	0	12.5	12.7	187	13	37.6		25	8	mg/dL
11440	122646	265474	8/10/2131 02:42:00	8/10/2131 02:42:41	11/10/2131 15:13:25	3.5213			0	0	65.86	M	OTHER	Medicare	0	0	0	0	0	0	0	1	30	15	4	77	36.9444007873535	12	143	69	0	0	0	0	0	0	0	0	1	0	12.9	13.8	246	13	39.3		23	13	mg/dL
50486	151204	219878	26/1/2118 17:24:00	26/1/2118 17:25:09	27/1/2118 21:20:23	1.1634	27/1/2118 23:59:00	1.2735	1	1	70.34	M	ASIAN - VIETNAMESE	Medicare	1	1	0	0	0	0	0	6	39	15	8	92	37.94444444444444	14	139	47	0	0	0	1	0	0	0	0	0	0	13.5	11.3	119	13.5	33.3		27	27	mg/dL
41132	164815	200934	6/1/2135 21:58:00	6/1/2135 21:58:32	8/1/2135 17:52:17	1.829			0	0	51.37	M	WHITE	Private	0	0	0	0	0	0	0	0	17	15	3	74	36.77777777777778	12	120	66	0	0	0	0	0	0	0	0	0	0	7.2	13.9	199	12.4	40.6		24	13	mg/dL
5748	174666	251610	23/7/2181 04:03:00	23/7/2181 04:03:53	10/8/2181 18:51:03	18.6161			0	0	52.51	F	WHITE	Private	0	1	0	0	0	0	0	1	28	15	4	74	36.27777947319878	14	112	60	1	0	0	0	0	0	0	0	1	0	9.4	11.3	288	15.4	33.1		22	16	mg/dL
57654	148649	276490	19/11/2190 15:13:00	19/11/2190 15:13:48	20/11/2190 04:40:09	0.56	19/11/2190 23:59:00	0.3647	1	1	71.06	F	UNABLE TO OBTAIN	Medicare	1	1	0	0	0	0	0	7	46	15	5	75	31.888888888888893	14	130	52	0	0	0	0	0	0	0	0	0	0
14121	100058	297937	8/9/2139 21:38:00	8/9/2139 21:39:10	23/9/2139 14:56:30	14.7204			0	0	56.81	F	WHITE	Private	0	0	0	0	0	0	0	2	25	14	3	73	34.4444007873535	14	133	81	0	0	0	0	0	0	0	0	0	0	9.4	11	196	12.6	32.9		20	8	mg/dL
32229	136737	246180	24/7/2143 10:03:00	24/7/2143 10:05:17	9/8/2143 15:19:46	16.2184			0	0	57.22	F	HISPANIC OR LATINO	Medicaid	0	0	0	0	0	0	0	2	26	15	4	83	36.7778015136719	17	132	73	0	0	0	0	0	0	0	0	0	0	10.1	11.1	170	13.9	32.1		26	11	mg/dL
76318	134725	282005	10/8/2166 04:53:00	10/8/2166 04:54:09	18/8/2166 22:06:29	8.7169			0	0	47.09	M	WHITE	Private	0	0	0	0	0	0	0	0	15	15	2	90	37.11111111111111	16	151	90	0	0	0	0	0	0	0	0	0	0	12.9	15.6	213	13.2	39.3		23	11	mg/dL
44449	133796	285237	2/8/2103 10:50:00	2/8/2103 10:51:08	6/8/2103 18:45:12	4.3292			0	0	56.59	F	WHITE	Private	0	0	0	0	0	0	0	1	22	15	3	67	37.16666666666667	15	122	63	0	0	0	0	0	0	0	0	0	0	7.5	12.8	268	12.8	37.4		25	8	mg/dL
78149	133857	231062	12/3/2175 19:09:00	12/3/2175 19:11:46	20/3/2175 20:42:08	8.0628			0	0	69.35	M	WHITE - RUSSIAN	Medicare	0	0	0	0	0	0	0	5	50	9	7	66	35.77777777777778	16	156	66	0	0	0	0	1	0	0	0	0	0	37.1	15.5	109	14.3	45.5		17	18	mg/dL
12579	136819	243434	21/8/2116 01:48:00	21/8/2116 01:49:00	22/8/2116 15:45:00	1.5806			0	0	40.06	F	UNKNOWN/NOT SPECIFIED	Medicare	0	0	0	0	0	0	0	1	22	15	3	73	36.666666666666664	16	94	46	0	0	0	0	0	0	0	0	0	0	13.2	13.8	251	12.5	37.7		25	10	mg/dL
66772	146141	267605	7/10/2185 01:07:00	7/10/2185 01:07:40	11/10/2185 16:52:33	4.6562			0	0	57.12	F	WHITE	Private	0	0	0	0	0	0	0	3	21	14	3	96	37.22222222222222	27	128	71	0	0	0	0	0	0	0	0	1	0	15.2	11.6	193	13.4	33.7	0.4	21	29	mg/dL
65541	175047	269604	24/3/2113 06:57:00	24/3/2113 06:58:47	26/3/2113 14:57:07	2.3322			0	0	39.15	M	WHITE	Private	0	0	0	0	0	0	0	1	15	15	1	89	37.388888888888886	16	117	65	0	0	0	0	0	0	0	0	0	0	9.4	12.3	196	13	38.4		27	11	mg/dL
64192	160781	292318	8/4/2179 12:00:00	8/4/2179 12:01:45	18/4/2179 04:46:12	9.6975	16/4/2179 23:59:00	8.4981	1	1	42.22	F	UNKNOWN/NOT SPECIFIED	Private	1	1	0	0	0	0	0	5	41	15	3	106	37.27777777777777	24	98	69	1	0	0	0	0	0	0	0	0	0	24.3	11.5	434	13.4	32.8		21	12	mg/dL
19972	135155	255377	14/4/2115 00:33:00	14/4/2115 00:34:06	19/4/2115 10:57:07	5.4327	21/4/2116 23:59:00	373.9756	0	1	70.61	M	WHITE	Medicare	0	0	0	0	0	0	0	6	47	14	7	87	37.277776930067276	17	188	89	1	0	0	0	0	0	0	0	1	1	12.1	12.5	137	13.9	36.4		24	25	mg/dL
20603	177557	289899	13/10/2115 15:06:00	13/10/2115 15:08:05	23/10/2115 02:03:24	9.4551	22/10/2115 23:59:00	9.3687	1	1	81.24	M	WHITE	Medicare	0	0	0	0	0	0	0	7	52	7	6	86	36.22222052680122	17	178	52	1	0	0	0	0	0	0	0	1	0	6.2	9.1	167	13.4	25.3		25	65	mg/dL
30023	102381	277447	6/1/2160 19:54:00	6/1/2160 19:54:40	8/1/2160 22:39:29	2.1145			0	0	60.17	M	WHITE	Private	0	0	0	0	0	0	0	2	35	13	5	82	37.7778015136719	16	158	59	0	0	0	0	0	1	0	0	1	0	14.2	14.7	235	12.9	43.5		26	19	mg/dL
69611	135993	290061	27/11/2174 02:11:00	27/11/2174 02:12:01	29/11/2174 17:41:57	2.6458			0	0	35.18	F	WHITE	Self Pay	1	0	0	0	0	0	0	4	34	6	3	108	37.388888888888886	23	107	60	0	0	0	0	0	0	0	0	0	0	9.2	11.3	264	12.9	33.2		19	7	mg/dL
2197	186714	242326	11/9/2164 17:25:00	11/9/2164 17:25:50	17/10/2164 16:53:35	35.9776			0	0	43.92	M	WHITE	Private	0	1	0	0	0	0	0	3	34	13	2	82	38.5555992126465	18	123	91	0	0	0	0	0	0	0	0	0	0	14.3	12.4	281	13.8	36.2		22	8	mg/dL
21376	150772	229686	3/10/2180 11:18:00	3/10/2180 11:20:23	9/10/2180 03:09:00	5.6588	9/10/2180 23:59:00	6.5268	1	1	75.29	M	UNKNOWN/NOT SPECIFIED	Medicare	1	1	0	0	0	0	0	6	62	3	6	67	36.7778015136719	19	156	56	0	0	0	0	0	0	0	0	1	0	11.7	9.5	363	14.6	30.6		19	19	mg/dL
73477	115978	201818	9/4/2165 13:38:00	9/4/2165 13:39:13	15/4/2165 12:15:11	5.9416			0	0	38.84	F	BLACK/AFRICAN	Government	0	0	0	0	0	0	0	1	15	15	1	68	35.61111111111111	13	111	60	0	0	0	0	0	0	0	0	0	0	7.2	10.6	312	13.1	31		25	8	mg/dL
9471	129609	237383	10/12/2184 06:55:00	10/12/2184 06:56:16	5/1/2185 03:17:39	25.8482			0	0	44.77	F	BLACK/AFRICAN AMERICAN	Medicaid	0	1	0	0	0	0	0	5	28	11	3	88	37.33333163791233	9	143	62	1	0	0	0	0	0	0	0	0	0	13.1	11.2	209	14.7	34.1		22	16	mg/dL
89026	158196	246270	27/7/2142 19:36:00	27/7/2142 19:38:20	30/7/2142 20:03:10	3.0172	30/7/2142 23:59:00	3.181	1	1	58.31	F	WHITE	Private	1	1	0	0	0	0	0	7	37	15	3	63	35.22222222222222	24	118	74	0	0	0	0	0	0	0	0	1	0	14.6	13.3	325	13.5	37.8		18	13	mg/dL
50597	139495	239243	24/3/2180 15:14:00	24/3/2180 19:49:03	6/4/2180 17:10:09	12.8897			0	0	73.88	F	WHITE	Medicare	0	0	0	0	0	0	0	1	25	14	6	51	36.88888888888889	13	146	88	0	0	0	0	0	0	0	0	1	0	8.7	11.4	219	12.7	32.2		31	14	mg/dL
41054	155227	205700	20/10/2151 11:00:00	20/10/2151 11:00:52	27/10/2151 14:42:28	7.1539			0	0	64.12	M	WHITE	Private	0	0	0	0	0	0	0	1	25	15	4	85	36.11111111111111	20	138	70	0	0	0	0	0	0	0	0	0	0	10.1	14.7	212	13.7	43.6	0.3	25	13	mg/dL
19049	187733	250770	11/9/2109 11:49:00	11/9/2109 11:50:30	12/9/2109 15:52:27	1.168	12/9/2109 23:59:00	1.5059	1	1	51	M	WHITE	Private	0	1	0	0	0	0	0	8	53	15	3	61	36.22222052680122	14	143	74	0	0	0	0	0	0	0	0	1	0	14.8	12.7	275	14.5	40.7		27	19	mg/dL
94745	141856	236806	23/12/2117 03:49:00	23/12/2117 03:50:28	11/1/2118 02:59:40	18.9647	10/1/2118 23:59:00	18.8393	1	1	83.32	M	OTHER	Medicare	1	1	0	0	0	0	0	4	47	9	7	61	36.22222222222222	16	150	61	0	0	1	0	0	0	0	0	1	0	12.1	11.5	211	14.4	33		27	16	mg/dL
16410	168812	287950	17/12/2140 18:56:00	17/12/2140 22:03:54	1/1/2141 14:54:17	14.7017			0	0	53.13	F	WHITE	Medicaid	0	1	0	0	0	0	0	0	20	15	4	75	36.499998304579	18	158	67	0	0	0	0	0	0	0	0	0	0	11	13.4	288	13.9	40.9		28	8	mg/dL
58947	100037	270105	23/3/2183 18:21:00	23/3/2183 18:22:04	25/3/2183 14:27:12	1.8369			0	0	58.4	M	WHITE	Private	0	0	0	0	0	0	0	5	35	14	5	83	36.99999999999999	20	137	73	0	0	0	0	1	0	0	0	1	0	0.7	7.6	53	17.5	20.3	0.8	24	14	mg/dL
43158	198144	268470	22/10/2122 13:58:00	22/10/2122 14:01:02	25/10/2122 05:46:53	2.6568	23/10/2122 23:59:00	1.4153	1	1	66.61	M	WHITE	Medicare	1	1	0	0	0	0	0	6	48	15	5	49	36.5	18	155	65	0	0	0	0	0	1	0	0	1	0	15.8	15.9	320	14.3	46.2	0.4	30	30	mg/dL
60548	159650	232723	7/11/2109 20:04:00	7/11/2109 20:05:05	13/11/2109 18:48:52	5.9471			0	0	41.88	F	BLACK/AFRICAN AMERICAN	Government	1	0	0	0	0	0	0	3	31	12	2	101	37.16666666666667	25	158	103	0	0	0	0	0	0	0	0	0	0	18.6	16.5	285	13.4	49.7	1.1	31	70	mg/dL
96391	134811	206767	20/11/2121 02:54:00	20/11/2121 02:55:21	28/11/2121 15:00:49	8.5038			0	0	47.35	M	WHITE	Private	0	0	0	0	0	0	0	2	17	14	3	77	36.88888888888889	9	121	78	0	0	0	0	0	1	0	0	0	0	17.1	13.1	199	13.5	37.1		25	24	mg/dL
8054	127656	205118	9/3/2102 04:39:00	9/3/2102 04:40:16	15/3/2102 21:52:03	6.7165			0	0	61.07	F	WHITE	Private	0	0	0	0	0	0	0	1	27	15	4	78	36.88888973659939	34	111	46	0	0	0	0	0	0	0	0	0	0	9.1	11.6	232	13.3	34.5		21	8	mg/dL
31476	150455	224368	15/1/2125 05:40:00	15/1/2125 05:41:17	29/1/2125 22:48:20	14.7132	29/1/2125 23:59:00	14.7623	1	1	65.47	M	HISPANIC OR LATINO	Medicare	1	1	0	0	0	0	0	1	28	15	6	82	36.833335028754334	25	139	82	0	0	0	0	0	1	0	0	1	0	8.8	9.9	270	15	29.6	0.5	29	12	mg/dL
2637	116790	248558	8/10/2127 01:23:00	8/10/2127 01:24:15	11/10/2127 19:05:20	3.7369			0	0	30	M	WHITE	Private	0	0	0	0	0	0	0	1	8	14	1	85	36.388888888888886	17	139	79	0	0	0	0	0	0	0	0	0	0	15.5	15	261	12.7	41.4	0.4	27	16	mg/dL
18166	126423	208868	5/5/2129 16:21:00	5/5/2129 16:21:51	13/5/2129 21:52:05	8.2293			0	0	58.77	M	WHITE	Private	0	0	0	0	0	0	0	5	33	15	3	69	36.88888973659939	18	118		0	0	0	0	0	0	0	0	0	0	14.4	12.2	164	14.4	34.5		23	11	mg/dL
16032	127705	276243	1/7/2132 09:47:00	1/7/2132 09:47:55	25/7/2132 17:31:21	24.3218			0	0	61.88	F	WHITE	Private	1	1	0	0	0	0	0	5	38	15	6	88	38	19	102	61	0	0	0	0	0	0	0	0	0	1	12.6	10.6	140	13.8	31	0.4	20	16	mg/dL
27752	136028	208573	17/10/2102 20:28:00	21/10/2102 12:19:05	22/10/2102 17:19:57	1.2089	26/10/2102 23:59:00	5.4861	0	1	89.01	F	WHITE	Medicare	1	1	0	0	0	0	0	7	49	7	7	101	35.8889007568359	22	168	98	1	0	0	0	0	1	0	0	1	0	8.7	12.6	149	23.9	37.1		26	24	mg/dL
13640	176718	248232	13/8/2160 01:48:00	13/8/2160 01:49:32	6/10/2160 14:06:38	54.5119	24/8/2164 23:59:00	1472.9232	0	1	62.98	F	WHITE	Private	1	1	0	0	0	0	0	5	51	15	6	32	36.2778015136719	20	130	73	1	0	0	0	0	0	0	0	0	0	22.2	10.8	202	12.9	33.3		19	10	mg/dL
28940	106084	238250	1/5/2107 00:05:00	1/5/2107 00:06:13	13/5/2107 13:29:13	12.5576			0	0	61.26	F	WHITE	Private	0	1	0	0	0	0	0	1	18	14	4	105	37.33333163791233	20	179	88	0	0	0	0	0	0	0	0	1	0	17.6	13.4	364	13.6	38		23	12	mg/dL
69611	135993	290061	27/11/2174 02:11:00	27/11/2174 02:12:01	29/11/2174 17:41:57	2.6458			0	0	35.18	F	WHITE	Self Pay	1	0	0	0	0	0	0	4	34	6	3	108	37.388888888888886	23	107	60	0	0	0	0	0	0	0	0	0	0	9.2	11.3	264	12.9	33.2		19	7	mg/dL
14218	153997	202556	8/3/2171 13:58:00	8/3/2171 13:59:00	18/3/2171 13:14:00	9.9688			0	0	67.42	M	WHITE	Medicare	0	0	0	0	0	0	0	1	27	15	4	68	37.9444007873535	19	170	74	0	0	0	0	0	0	0	0	1	0	15.2	12.3	213	12.9	35.2		22	16	mg/dL
21496	169370	241802	31/10/2177 04:32:00	31/10/2177 04:32:49	11/11/2177 11:59:05	11.3099			0	0	48	M	HISPANIC OR LATINO	Medicaid	0	0	0	0	0	0	0	1	20	15	2	119	36.9999991522895	17	146	97	0	0	0	0	0	0	0	0	0	0	13.1	13.3	246	13.5	38.1		20	11	mg/dL
99374	181788	227959	12/10/2199 04:06:00	12/10/2199 04:06:44	15/10/2199 21:17:50	3.716			0	0	63.27	F	WHITE	Private	0	0	0	0	0	0	0	1	27	15	4	62	36.44444444444444	18	121	59	0	0	0	0	0	0	0	0	0	0	8.3	9.9	261	13	31.3	0.4	24	15	mg/dL
43052	103454	289675	4/4/2197 07:15:00	4/4/2197 14:17:22	5/4/2197 18:19:41	1.1683			0	0	69.17	M	WHITE	Private	0	0	0	0	0	0	0	5	37	6	4	77	37.11111111111111	22	131	75	0	0	0	0	0	0	0	0	0	0	15.1	13.4	198	14.1	41.8	1.6	14	15	mg/dL
62539	164385	207377	26/3/2156 03:52:00	26/3/2156 03:54:12	28/3/2156 02:10:23	1.9279	28/3/2156 23:59:00	2.8367	1	1	63.16	F	OTHER	Private	1	0	0	0	0	0	0	5	70	3	4	69	36.44444444444444	17	105	61	0	0	0	0	0	0	0	0	1	0	21.1	15.6	224	13.2	44.3	0.4	22	18	mg/dL
11674	173923	241938	10/11/2183 18:48:00	10/11/2183 18:49:07	11/11/2183 14:37:26	0.8252			0	0	44.92	F	BLACK/AFRICAN AMERICAN	Private	0	0	0	0	0	0	0	1	23	15	2	93	36.499998304579	18	150	77	0	0	0	0	0	0	0	0	1	0	12.8	12	358	14.6	34.3		22	8	mg/dL
43066	150288	234679	23/7/2156 21:19:00	23/7/2156 21:19:34	25/7/2156 18:50:53	1.8967	26/7/2156 23:59:00	3.1107	1	1	82.47	M	HISPANIC OR LATINO	Medicare	1	0	0	0	0	0	0	0	36	15	6	112	37.16666666666667	18	188	90	0	0	0	0	0	0	0	0	0	0	12.5	15.1	234	14.6	45.1		21	20	mg/dL
10173	103470	233556	14/1/2200 14:06:00	14/1/2200 14:07:00	17/1/2200 10:37:00	2.8542	15/1/2200 23:59:00	1.4111	1	1	30.59	M	WHITE	Private	0	0	0	0	0	0	0	2	27	15	1	67	34.777776930067276	14	159	83	0	0	0	0	0	0	0	0	0	0	23.5	15.9	285	12.2	43.8	0.8	21	11	mg/dL
72854	173819	252347	23/2/2167 20:27:00	23/2/2167 20:28:21	25/2/2167 18:36:01	1.922			0	0	68.59	F	WHITE	Medicare	1	0	0	0	0	0	0	4	42	8	5	90	35.94444444444444	18	212	125	0	0	0	0	0	0	0	0	1	0	17.6	12.5	270	12.9	37.3		23	10	mg/dL
50597	139495	239243	24/3/2180 15:14:00	24/3/2180 19:49:03	6/4/2180 17:10:09	12.8897			0	0	73.88	F	WHITE	Medicare	0	0	0	0	0	0	0	1	25	14	6	51	36.88888888888889	13	146	88	0	0	0	0	0	0	0	0	1	0	8.7	11.4	219	12.7	32.2		31	14	mg/dL
11674	173923	241938	10/11/2183 18:48:00	10/11/2183 18:49:07	11/11/2183 14:37:26	0.8252			0	0	44.92	F	BLACK/AFRICAN AMERICAN	Private	0	0	0	0	0	0	0	1	23	15	2	93	36.499998304579	18	150	77	0	0	0	0	0	0	0	0	1	0	12.8	12	358	14.6	34.3		22	8	mg/dL
97069	117352	269063	28/9/2141 21:26:00	28/9/2141 21:27:11	30/9/2141 15:02:39	1.733			0	0	50.15	F	WHITE	Private	0	0	0	0	0	0	0	0	17	15	3	65	36.55555555555555	15	118	66	0	0	0	0	0	0	0	0	0	0	6.9	11.3	196	11.9	35.8		26	6	mg/dL
18253	106787	219183	9/4/2120 23:19:00	9/4/2120 23:21:22	11/4/2120 06:29:14	1.2971	10/4/2120 23:59:00	1.0261	1	1	54.69	F	WHITE	Private	1	1	0	0	0	0	0	6	40	15	3	107	33.72222052680122	16	109	72	0	0	0	0	0	0	0	0	0	0	22.3	14.8	388	13.4	43.4	0.7	18	12	mg/dL
27514	143902	247673	17/9/2134 22:02:00	17/9/2134 22:40:00	20/9/2134 18:22:57	2.8215			0	0	75.21	F	WHITE	Medicare	0	0	0	0	0	0	0	4	42	7	5	59	37.16666751437717	14	159	52	0	0	0	0	0	0	0	0	0	0	18.8	12.7	327	14.4	36.7		30	15	mg/dL
31117	167501	241176	25/3/2178 12:04:00	25/3/2178 12:04:41	3/4/2178 03:04:52	8.6251	2/4/2178 23:59:00	8.4961	1	1	87.43	F	WHITE	Medicare	1	1	0	0	0	0	0	1	49	15	8	122	39.8333015441895	21	100	84	1	0	1	0	0	0	0	0	1	1	14.8	12.3	213	14.2	34.5		17	24	mg/dL
44781	106507	286453	24/11/2146 16:24:00	24/11/2146 16:25:29	5/12/2146 17:52:23	11.0603			0	0	65.79	M	WHITE	Medicaid	1	0	0	0	0	0	0	1	34	15	4	81	38	13	119	65	0	0	0	0	0	0	0	0	1	0	12.5	12.3	225	13.5	33.6		24	15	mg/dL
44494	167036	209864	18/1/2125 20:50:00	18/1/2125 20:51:03	20/1/2125 20:46:16	1.9967			0	0	43.62	M	WHITE	Private	0	0	0	0	0	0	0	1	21	15	4	100	36.99999999999999	15	109	77	1	0	0	0	0	0	0	0	0	0	19	15.5	675	13.4	44.7		24	16	mg/dL
9971	131734	210349	6/7/2125 23:49:00	6/7/2125 23:50:28	1/8/2125 17:48:31	25.7486			0	0	34.79	F	WHITE	Private	0	1	0	0	0	0	0	0	8	15	2	77	36.1666984558105	12	137	78	0	0	0	0	0	0	0	0	0	0	13.7	11.3	215	12.8	32.2		22	8	mg/dL
69328	139290	297233	22/3/2163 22:03:00	22/3/2163 22:03:21	7/4/2163 12:55:20	15.6194			0	0	84.69	M	WHITE	Medicare	1	0	0	0	0	0	0	3	46	14	5	63	34.44444444444444	14	148	80	0	0	0	0	0	0	0	0	1	0	12.1	11.9	221	14.4	33.7	0.3	19	29	mg/dL
81535	194864	221854	12/3/2190 16:04:00	12/3/2190 16:04:46	27/3/2190 16:24:58	15.014			0	0	49.04	F	WHITE	Private	1	1	0	0	0	0	0	2	30	10	2	78	36.611111111111114	18	126	59	0	0	0	0	0	0	0	0	0	0	12.4	9.7	205	18.7	29.9		22	6	mg/dL
75320	123921	264364	18/1/2197 02:15:00	18/1/2197 02:16:40	25/1/2197 12:26:03	7.4232			0	0	50.34	M	WHITE	Private	0	1	0	0	0	0	0	1	25	13	3	76	36.05555555555556	11	137	86	0	0	0	0	0	0	0	0	0	0	12.2	12.3	332	12.1	36.2
27188	127836	282598	15/2/2175 01:38:00	15/2/2175 01:40:29	15/2/2175 23:50:07	0.9234	15/2/2175 23:59:00	0.9295	1	1	68.89	F	BLACK/AFRICAN AMERICAN	Private	0	1	0	0	0	0	0	2	46	15	4	106	37.05555386013456	15	133	83	0	0	0	0	0	0	0	0	0	0	13.1	13.2	176	12.3	42.5	0.6	26	16	mg/dL
12037	107732	217035	18/1/2201 03:15:00	18/1/2201 03:16:46	3/2/2201 17:06:13	16.576			0	0	78.06	F	WHITE	Medicare	0	1	0	0	0	0	0	2	31	13	6	73	35.9444007873535	17	141	56	1	0	0	0	0	0	0	0	1	0	7.8	12.1	267	12.8	35.4		29	13	mg/dL
30886	103053	230820	13/8/2171 19:23:00	13/8/2171 19:24:29	14/8/2171 17:08:24	0.9055	3/10/2172 23:59:00	417.1906	0	1	56.75	F	WHITE	Private	1	0	0	0	0	0	0	0	24	15	3	73	38.9444007873535	16	160	90	0	0	0	0	0	0	0	0	0	0	18.6	14.6	239	13.6	41.4		27	15	mg/dL
16227	112350	233673	24/12/2155 00:31:00	24/12/2155 00:31:58	26/12/2155 20:44:50	2.8423			0	0	49.36	M	WHITE	Medicaid	0	0	0	0	0	0	0	0	24	15	2	54	36.9999991522895	20	147	82	0	0	0	0	0	0	0	0	0	0	13.3	13.4	160	12.7	37.1	0.3	28	20	mg/dL
80350	196931	282055	18/5/2106 02:32:00	18/5/2106 02:32:50	3/6/2106 18:04:06	16.6467	11/7/2106 23:59:00	54.8932	0	1	66.88	M	WHITE	Medicare	0	0	0	0	0	0	0	3	30	15	5	85	36.99999999999999	19	122	46	0	0	0	0	0	1	0	0	1	0	17.2	12.2	214	13.4	35.6		24	20	mg/dL
4076	137717	208541	27/12/2199 22:51:00	28/12/2199 07:50:00	1/1/2200 21:06:00	4.5528	28/1/2200 23:59:00	31.6729	0	1	50.13	M	UNKNOWN/NOT SPECIFIED	Private	0	0	0	0	0	0	0	0	18	15	3	82	36.7221984863281	16	151	59	0	0	0	0	0	0	0	0	0	0	7.7	11.9	178	13.4	34.6		23	7	mg/dL
49255	117037	291734	28/6/2138 23:39:00	28/6/2138 23:39:32	21/7/2138 20:31:56	22.8697	13/9/2138 23:59:00	77.0135	0	1	82.81	F	WHITE	Medicare	0	1	0	0	0	0	0	3	36	14	6	73	36.94444444444444	11	156	46	0	0	0	0	0	1	0	0	1	0	15.8	13.4	181	16	39.5		28	32	mg/dL
6862	161786	297362	7/3/2128 01:28:00	7/3/2128 01:30:00	9/3/2128 02:06:00	2.025	8/3/2128 23:59:00	1.9368	1	1	32.6	F	UNKNOWN/NOT SPECIFIED	Private	0	1	0	0	0	0	0	1	22	15	1	97	35.6666984558105	18	96	64	0	0	0	0	0	0	0	0	1	0
22860	129644	255023	13/2/2157 03:28:00	13/2/2157 03:29:00	5/3/2157 14:43:00	20.4681			0	0	38.38	F	WHITE	Medicaid	1	1	0	0	0	0	0	4	28	15	2	86	34.1666984558105	10	124	64	0	0	0	0	0	0	0	0	1	1	15.5	10.7	277		30.9		20	8	mg/dL
20106	191491	238956	17/12/2103 22:36:00	17/12/2103 22:36:48	20/12/2103 13:11:46	2.6076			0	0	77.72	M	WHITE	Medicare	0	0	0	0	0	0	0	2	36	15	5	70	36.3333015441895	21	112	40	0	0	0	0	0	0	0	0	1	0	48.5	11	410	17.3	32.2		26	20	mg/dL
77280	139398	257000	20/7/2102 12:35:00	20/7/2102 12:36:40	4/8/2102 15:54:54	15.1377			0	0	51.52	F	WHITE	Government	0	1	0	0	0	0	0	2	22	14	3	67	35.55555555555556	11	114	62	0	0	0	0	0	0	0	0	0	0	14.5	13.6	200	13.1	38.3		25	13	mg/dL
61519	127788	216365	16/7/2148 23:53:00	16/7/2148 23:54:56	25/7/2148 20:05:27	8.8406			0	0	56.51	F	OTHER	Medicaid	1	1	0	0	0	0	0	6	44	7	3	116	36.55555555555555	22	110	81	0	0	0	0	0	0	0	0	0	0	8.1	10.6	156	13.6	32		23	17	mg/dL
11461	133751	269250	6/7/2145 16:58:00	6/7/2145 16:59:36	8/7/2145 14:47:30	1.9083			0	0	44.46	F	OTHER	Government	0	0	0	0	0	0	0	2	20	14	2	99	37.3889007568359	31	106	51	0	0	0	0	0	0	0	0	0	0	12.1	11.4	214	13	32.7		22	7	mg/dL
86645	164444	234312	22/6/2165 01:46:00	22/6/2165 01:47:16	7/7/2165 13:55:20	15.5056			0	0	56.09	M	UNKNOWN/NOT SPECIFIED	Government	1	0	0	0	0	0	0	5	57	4	8	83	38.166666666666664	22	171	80	0	0	0	1	0	0	0	0	1	0	12.9	15	231	12.6	45	1	24	15	mg/dL
30535	188098	229152	10/8/2117 06:24:00	10/8/2117 06:24:36	10/8/2117 18:45:53	0.5148			0	0	60.67	F	UNKNOWN/NOT SPECIFIED	Private	1	0	0	0	0	0	0	1	26	15	4	75	35.6110992431641	18	127	80	0	0	0	0	0	0	0	0	1	0	12.6	13.1	303	14	37.2		23	11	mg/dL
3129	157379	215152	10/6/2106 16:00:00	10/6/2106 16:01:00	23/6/2106 16:21:00	13.0139			0	0	69.92	F	WHITE	Medicare	1	1	0	0	0	0	0	5	31	14	4	69	35.6110992431641	10	106	52	0	0	0	0	0	0	0	0	1	0	9.3	10.4	141	13.9	30.3		17	17	mg/dL
91907	136423	236031	15/4/2183 12:26:00	15/4/2183 12:27:21	20/4/2183 15:28:34	5.1258			0	0	57.61	F	WHITE	Private	1	0	0	0	0	0	0	3	28	13	5	70	37.11111111111111	16	113	86	0	0	0	0	0	0	0	0	0	0	15.2	13.4	203	13.3	38.1		24	13	mg/dL
4444	150878	281285	19/8/2180 15:43:00	19/8/2180 15:44:00	26/8/2180 06:55:00	6.6326	26/8/2180 23:59:00	7.3438	1	1	78.29	F	UNKNOWN/NOT SPECIFIED	Medicare	0	1	0	0	0	0	0	2	38	14	5	64	36.44444359673394	16	127	37	0	0	0	0	0	0	0	0	1	0	14.7	9.3	221	14.6	27.4	0.3	20	26	mg/dL
92342	165900	283505	24/1/2113 22:40:00	24/1/2113 22:41:29	25/1/2113 04:53:50	0.2586	25/1/2113 23:59:00	1.0538	1	1	76.68	F	WHITE	Medicare	1	0	0	0	0	0	0	3	41	15	7	50	35.55555555555556	20	172	62	0	1	0	0	0	0	0	0	0	0
41405	198471	215246	1/5/2119 21:39:00	1/5/2119 21:39:54	3/5/2119 14:57:43	1.7207			0	0	46.69	M	BLACK/AFRICAN AMERICAN	Private	0	0	0	0	0	0	0	3	24	10	2	66	36.166666666666664	15	137	63	0	0	0	0	0	0	0	0	0	0	8.9	13.6	169	13.9	40.6		27	12	mg/dL
27310	140635	243672	13/1/2192 03:09:00	13/1/2192 03:10:45	15/1/2192 12:28:32	2.3873	16/1/2192 23:59:00	3.8668	1	1	86.97	M	WHITE	Medicare	1	0	0	0	0	0	0	0	26	15	8	69	35.44444613986544	16	122	62	1	0	0	0	0	0	0	0	0	0
31021	117284	246737	18/12/2102 12:15:00	18/12/2102 19:01:13	29/12/2102 18:14:34	10.9676			0	0	67.48	M	WHITE	Medicare	0	0	0	0	0	0	0	2	19	15	4	77	37.11111280653211	14	118	50	0	0	0	0	0	0	0	0	0	0	11	11.2	200	12.8	32.8		24	18	mg/dL
19410	116240	259089	20/8/2153 23:50:00	21/8/2153 00:57:37	22/8/2153 20:53:47	1.8307	22/8/2153 23:59:00	1.9593	1	1	63.94	M	ASIAN	Medicaid	1	1	0	0	0	0	0	17	79	3	4	92	38.05555555555556	19	82	51	0	0	0	0	0	0	0	0	0	0	10.6	12.8	59	13.5	36.2	2	23	22	mg/dL
98276	164637	294794	16/10/2185 00:57:00	16/10/2185 00:58:13	31/10/2185 17:02:20	15.6695			0	0	53.78	F	OTHER	Private	1	1	0	0	0	0	0	7	61	5	4	78	36.77777777777778	20	91	62	0	0	0	0	0	0	0	0	0	0	18.7	12.6	233	13.7	36.7	0.8	15	13	mg/dL
58774	154395	277899	26/4/2119 03:26:00	26/4/2119 03:27:20	26/5/2119 17:41:00	30.5928			0	0	40.01	M	UNKNOWN/NOT SPECIFIED	Private	1	1	0	0	0	0	0	14	37	15	4	90		14	93	58	0	0	1	0	0	0	0	0	1	0	25.7	11.8	121	13.9	34.7		23	20	mg/dL
11054	191181	249857	21/7/2167 18:11:00	21/7/2167 18:13:04	18/8/2167 17:16:56	27.961			0	0	32.33	M	HISPANIC OR LATINO	Private	0	1	0	0	0	0	0	6	44	3	2	82	35.944442749023445	10	217	101	1	0	0	0	0	0	0	0	0	0	13	11.1	260	14.2	31.9		22	21	mg/dL
31757	193966	221518	31/12/2112 00:50:00	31/12/2112 00:51:16	1/1/2113 10:56:20	1.4202	1/1/2113 23:59:00	1.9637	1	1	79.88	M	WHITE	Medicare	0	1	0	0	0	0	0	10	61	13	7	74	36.44444359673394	30	89	59	0	0	0	0	0	1	0	0	1	0	16.8	11.3	92	14.8	32.1	0.8	18	37	mg/dL
19049	187733	250770	11/9/2109 11:49:00	11/9/2109 11:50:30	12/9/2109 15:52:27	1.168	12/9/2109 23:59:00	1.5059	1	1	51	M	WHITE	Private	0	1	0	0	0	0	0	8	53	15	3	61	36.22222052680122	14	143	74	0	0	0	0	0	0	0	0	1	0	14.8	12.7	275	14.5	40.7		27	19	mg/dL
46926	131250	275004	11/3/2134 02:45:00	11/3/2134 02:46:38	12/3/2134 17:17:33	1.6048	25/4/2134 23:59:00	45.8836	0	1	87.02	M	WHITE	Medicare	0	0	0	0	0	0	0	0	28	15	5	137	37.611111111111114	30	149	79	0	0	0	0	0	0	0	0	0	0							23	21	mg/dL
12081	129710	209803	18/12/2178 22:04:00	19/12/2178 03:56:08	22/12/2178 12:14:02	3.3458	27/2/2179 23:59:00	70.8353	0	1	76.55	M	WHITE	Medicare	0	1	0	0	0	0	0	4	44	15	7	31	36.6110992431641	27	90	58	1	0	0	0	0	0	0	1	0	0	12.5	9.7	487	13.6	29.1		25	35	mg/dL
89909	122180	278631	29/5/2107 13:48:00	29/5/2107 13:49:16	24/6/2107 13:13:15	25.975			0	0	81.41	F	WHITE	Medicare	1	1	0	0	0	0	0	7	46	15	6	78	34.72222222222222	24	116	57	0	0	0	0	0	0	0	0	1	1	16.7	10.6	310	13.4	33.2		16	16	mg/dL
4794	185890	280570	26/9/2168 15:02:00	26/9/2168 15:04:29	8/10/2168 03:16:37	11.5084	8/10/2168 23:59:00	12.3712	1	1	66.4	M	WHITE	Medicare	0	1	0	0	0	0	0	6	43	15	5	70	37	18	113	71	0	0	1	0	0	0	0	0	1	0	3.4	14.1	74	12.9	40.9	1.2	22	15	mg/dL
60548	159650	232723	7/11/2109 20:04:00	7/11/2109 20:05:05	13/11/2109 18:48:52	5.9471			0	0	41.88	F	BLACK/AFRICAN AMERICAN	Government	1	0	0	0	0	0	0	3	31	12	2	101	37.16666666666667	25	158	103	0	0	0	0	0	0	0	0	0	0	18.6	16.5	285	13.4	49.7	1.1	31	70	mg/dL
11169	158141	263764	26/2/2166 21:37:00	26/2/2166 21:38:26	27/2/2166 15:04:30	0.7264			0	0	35.17	F	WHITE	Private	0	0	0	0	0	0	0	0	14	15	1	92	37.2778015136719	17	122	81	0	0	0	0	0	0	0	0	0	0	8	13.6	272	12.8	37.8		25	16	mg/dL
51951	115308	240910	28/6/2178 14:06:00	28/6/2178 14:06:35	5/7/2178 16:47:56	7.112	5/7/2178 23:59:00	7.4114	1	1	56.1	F	UNKNOWN/NOT SPECIFIED	Private	1	0	0	0	0	0	0	1	31	15	3	108	35.55555555555556	22	118	75	0	0	0	0	0	0	0	0	0	0	15.8	13.5	278	13.8	37.9		22	18	mg/dL
46303	175432	287584	21/1/2108 22:51:00	21/1/2108 22:52:15	23/1/2108 16:57:27	1.7536			0	0	61.21	F	WHITE	Medicare	1	1	0	0	0	0	0	8	51	9	9	99	37.22222222222222	22	119	65	0	0	0	0	0	0	0	0	1	1	16	12.3	587	14.6	39		27	15	mg/dL
25787	180521	286645	25/3/2145 23:40:00	25/3/2145 23:41:00	5/4/2145 16:01:00	10.6806			0	0	31.22	F	BLACK/AFRICAN AMERICAN	Government	0	0	0	0	0	0	0	0	8		1						0	0	0	0	0	0	0	0	0	0
16161	112021	251953	20/11/2123 14:43:00	20/11/2123 14:44:41	2/12/2123 17:41:26	12.1227			0	0	59.51	M	WHITE	Private	1	0	0	0	0	0	0	1	28	15	3	56	37.555554707845054	16	147	85	0	0	0	0	0	0	0	0	0	0	12.1	13.4	220	12.6	39.5		25	15	mg/dL
56470	178440	209381	13/9/2183 18:04:00	13/9/2183 18:05:21	16/9/2183 18:06:32	3.0008			0	0	80.28	F	WHITE	Medicare	0	0	0	0	0	0	0	1	31	15	6	66	37.11111111111111	14	110	44	0	0	0	0	0	1	0	0	0	0	3.6	10.1	235	12.7	28.7		23	16	mg/dL
55730	195438	245211	29/3/2113 16:15:00	29/3/2113 16:16:11	22/4/2113 15:56:13	23.9861			0	0	62.02	M	WHITE	Private	1	1	0	0	0	0	0	2	38	12	4	50	37.22222222222222	21	125	66	0	0	0	0	0	0	0	0	0	0	7.3	13.8	219	13.9	39.8		26	13	mg/dL
49995	144511	219775	22/9/2117 22:12:00	22/9/2117 22:13:47	25/9/2117 13:50:46	2.6507			0	0	47.54	F	WHITE	Self Pay	0	0	0	0	0	0	0	1	22	15	2	84	36.83333333333333	15	138	62	0	0	0	0	0	0	0	0	0	0	5.7	12.7	195	11.7	35.9	0.5	26	10	mg/dL
17971	110464	296095	15/5/2182 00:19:00	15/5/2182 00:20:23	17/5/2182 07:17:20	2.2895	17/5/2182 23:59:00	2.9852	1	1	70.12	M	UNKNOWN/NOT SPECIFIED	Medicare	0	1	0	0	0	0	0	8	78	3	6	80	35.222223069932724	13	167	60	0	0	0	0	0	1	0	0	1	0	14.5	12.3	93	12.7	34.2		19	12	mg/dL
61078	119671	224930	14/7/2130 12:54:00	14/7/2130 12:59:34	25/7/2130 14:22:24	11.0575			0	0	44.86	F	PATIENT DECLINED TO ANSWER	Medicaid	1	1	0	0	0	0	0	3	35	15	3	89	36.5	16	91	62	0	0	0	0	0	1	0	0	0	0	22.6	12.1	304	13.4	37.2		21	12	mg/dL
9981	148945	228676	24/3/2130 23:30:00	25/3/2130 01:03:30	27/3/2130 21:50:44	2.8661			0	0	56.38	F	WHITE	Medicaid	1	0	0	0	0	0	0	5	35	10	4	79	36	14	123	62	1	0	0	0	0	0	0	0	1	0	15.9	9.3	334	14.4	27.3		20	17	mg/dL
27941	131931	273876	18/9/2122 00:53:00	18/9/2122 00:54:11	8/10/2122 18:39:42	20.7399	31/10/2122 23:59:00	43.9617	0	1	76.81	M	UNKNOWN/NOT SPECIFIED	Medicare	0	1	0	0	0	0	0	4	30	15	6	100	39.61111280653222	22	159	60	0	0	0	0	0	1	0	0	1	0	6.1	11.7	81	14.2	33.2		23	14	mg/dL
18421	112184	288942	2/10/2103 00:51:00	2/10/2103 00:51:54	21/10/2103 11:22:58	19.4382	21/10/2103 23:59:00	19.9633	1	1	34.17	F	WHITE	Private	0	1	0	0	0	0	0	2	16	14	2	88	36.61111195882162	20	194	87	0	0	0	0	0	1	0	0	1	0	21.1	12.6	338	14	37.2		24	14	mg/dL
44781	106507	286453	24/11/2146 16:24:00	24/11/2146 16:25:29	5/12/2146 17:52:23	11.0603			0	0	65.79	M	WHITE	Medicaid	1	0	0	0	0	0	0	1	34	15	4	81	38	13	119	65	0	0	0	0	0	0	0	0	1	0	12.5	12.3	225	13.5	33.6		24	15	mg/dL
70396	166952	282744	23/1/2122 20:51:00	23/1/2122 20:52:22	2/2/2122 01:04:07	9.1748			0	0	74.13	F	UNKNOWN/NOT SPECIFIED	Medicare	1	0	0	0	0	0	0	2	40	15	5	74	36.72222222222222	20	132	62	0	0	0	0	0	0	0	0	1	0	5.6	9.7	102	12.6	27.1	0.4	22	9	mg/dL
44856	189083	287135	10/3/2154 16:51:00	10/3/2154 16:52:47	20/3/2154 16:46:51	9.9959			0	0	35.67	M	WHITE	Medicaid	1	0	0	0	0	0	0	4	19	15	1	81	35.5	14	130	67	0	0	0	0	0	0	0	0	0	0	13.7	13.6	197	13.4	39.5		26	13	mg/dL
22882	110485	210426	12/5/2122 11:40:00	12/5/2122 11:41:00	24/6/2122 16:31:00	43.2014			0	0	62.91	F	UNKNOWN/NOT SPECIFIED	Private	0	1	0	0	0	0	0	1	31	14	5	60	35.1666984558105	10	118	62	0	0	0	0	0	0	0	0	0	1	9.5	12.7	253	13.2	34.9		18	8	mg/dL
21545	175233	282292	8/9/2104 02:43:00	8/9/2104 02:44:00	28/9/2104 07:00:35	20.1782	28/9/2104 23:59:00	20.8854	1	1	89	F	WHITE	Medicare	1	1	0	0	0	0	0	7	50	15	7	56	36.7999992370605	10	125	50	1	0	0	0	0	0	0	0	0	1	16.3	11.7	218	12.8	34.5		12	16	mg/dL
97652	187837	215648	2/8/2154 13:20:00	2/8/2154 13:22:09	15/8/2154 18:40:06	13.2208			0	0	46.24	F	WHITE	Medicare	1	0	0	0	0	0	0	8	66	7	8		36.11111111111111				0	0	0	0	0	0	0	0	1	0	5.9	11.7	88	20.5	34.4	1.3	26	22	mg/dL
44715	132968	259894	8/5/2124 18:39:00	8/5/2124 18:40:19	11/5/2124 16:13:00	2.8977			0	0	54.67	M	WHITE	Private	0	1	0	0	0	0	0	8	24	14	4	94	37.11111111111111	18	160	63	0	0	0	0	0	0	0	0	0	0	7	14.6	110	14.3	41.1		22	11	mg/dL
10880	108293	281697	5/1/2119 16:28:00	5/1/2119 16:29:33	7/1/2119 14:38:20	1.9228			0	0	55.09	F	WHITE	Self Pay	1	0	0	0	0	0	0	3	25	11	3	85	39.44444444444444	21	122	59	0	0	0	0	0	0	0	0	0	0	10.2	12.7	192	13.2	37.4	0.8	25	11	mg/dL
11998	109190	203483	16/2/2171 16:10:00	16/2/2171 16:11:36	28/2/2171 16:51:25	12.0277	16/3/2178 23:59:00	2585.3246	0	1	69.9	M	WHITE	Medicare	0	0	0	0	0	0	0	1	27	15	5	67	37.1666984558105	15			0	0	0	0	0	1	0	0	1	0	10.1	14.2	231	13	40.8		24	10	mg/dL
73477	115978	201818	9/4/2165 13:38:00	9/4/2165 13:39:13	15/4/2165 12:15:11	5.9416			0	0	38.84	F	BLACK/AFRICAN	Government	0	0	0	0	0	0	0	1	15	15	1	68	35.61111111111111	13	111	60	0	0	0	0	0	0	0	0	0	0	7.2	10.6	312	13.1	31		25	8	mg/dL
61519	127788	216365	16/7/2148 23:53:00	16/7/2148 23:54:56	25/7/2148 20:05:27	8.8406			0	0	56.51	F	OTHER	Medicaid	1	1	0	0	0	0	0	6	44	7	3	116	36.55555555555555	22	110	81	0	0	0	0	0	0	0	0	0	0	8.1	10.6	156	13.6	32		23	17	mg/dL
1794	163615	285049	12/2/2194 02:30:00	12/2/2194 02:31:14	13/2/2194 21:59:07	1.811			0	0	37.66	F	WHITE	Private	0	0	0	0	0	0	0	0	10	15	2	66	37.16666751437717	26	111	63	0	0	0	0	0	0	0	0	0	0	16.6	12.8	322	12.4	38.1		27	9	mg/dL
11570	158118	204335	13/1/2146 18:40:00	13/1/2146 23:49:46	15/1/2146 02:32:58	1.1133			0	0	77.65	F	WHITE	Medicare	1	0	0	0	0	0	0	2	33	13	7	79	37.277776930067276	13	138	42	0	0	0	0	0	1	0	0	1	1	8.9	12.2	217	13.8	34.9		26	14	mg/dL
4339	178315	276382	16/2/2134 04:01:00	16/2/2134 04:01:43	17/2/2134 00:37:28	0.8582	16/2/2134 23:59:00	0.8314	1	1	85.91	F	WHITE	Medicare	1	0	0	0	0	0	0	8	78	3	5	64		16	161	52	0	0	0	0	0	0	0	0	1	0	16	10.9	213	13.3	33.3		24	17	mg/dL
25225	168918	264273	4/6/2178 16:53:00	7/6/2178 02:30:02	18/6/2178 23:30:18	11.8752	4/11/2180 23:59:00	881.8951	0	1	30.82	F	BLACK/AFRICAN AMERICAN	Medicare	0	0	1	0	0	0	0	9	24	10	6	102	36.2221984863281	23	123	79	0	0	0	0	0	0	0	0	0	0	6.5	13.1	73	19.3	41.3		28	22	mg/dL
16877	159270	210687	7/4/2156 01:04:00	7/4/2156 01:05:00	10/4/2156 00:11:20	2.9627	9/4/2156 23:59:00	2.9542	1	1	47.82	F	WHITE	Private	0	0	0	0	0	0	0	1	41	15	8	89	36.33333418104384	24	94	62	0	0	0	0	0	0	0	0	0	0	14.3	12	218	15.6	35.2	0.7	16	21	mg/dL
9490	139300	290265	4/7/2184 21:18:00	4/7/2184 21:20:14	12/7/2184 07:39:18	7.4299	12/7/2184 23:59:00	8.1103	1	1	57.92	M	WHITE	Private	1	1	0	0	0	0	0	6	31	15	5	74	37.66666836208766	19	179	80	0	0	0	0	0	0	0	0	0	0	11.3	12.6	151	13.2	37		21	17	mg/dL
61121	194417	281954	6/9/2145 21:54:00	6/9/2145 21:55:08	9/9/2145 10:43:10	2.5334			0	0	89	F	UNKNOWN/NOT SPECIFIED	Medicare	0	1	0	0	0	0	0	5	44	14	5	97	35.44444444444444	15	164	77	0	0	0	0	0	0	0	0	1	0	11	13.6	260	13.4	41.7		20	14	mg/dL
23817	130066	293923	28/4/2115 18:21:00	28/4/2115 18:23:07	29/4/2115 19:02:01	1.027			0	0	55.79	M	WHITE	Private	0	0	0	0	0	0	0	1	17	15	3	78	36.6666984558105	23	104	49	0	0	0	0	0	0	0	0	0	0	9.6	14.7	311	13.3	41.8		27	17	mg/dL
86601	101743	253164	28/1/2145 01:08:00	28/1/2145 01:09:08	29/1/2145 04:26:26	1.137	29/1/2145 23:59:00	1.9513	1	1	49.77	M	UNKNOWN/NOT SPECIFIED	Private	1	0	0	0	0	0	0	4	29	15	3	85	36.55555555555555	23	118	61	0	0	0	0	0	0	0	0	0	0	15.1	15.3	325	13.1	43.2		29	11	mg/dL
12895	185459	294687	12/5/2157 03:36:00	12/5/2157 03:36:43	27/5/2157 23:37:11	15.8337			0	0	73.26	F	OTHER	Medicare	0	1	0	0	0	0	0	3	39	11	7	83	37.444445292154946	17	123	66	1	0	0	0	0	0	0	0	1	1	7.3	12.1	277	13.5	36.2		25	12	mg/dL
11604	186519	292911	13/5/2196 13:16:00	13/5/2196 13:17:00	17/5/2196 20:16:00	4.291	20/5/2203 23:59:00	2562.4458	0	1	72.6	M	UNKNOWN/NOT SPECIFIED	Medicare	0	0	0	0	0	0	0	2	27	15	6	71	36.33333418104384	16	179	63	0	0	0	0	0	0	0	0	1	1	8.4	10.8	210	13.1	31.6		23	20	mg/dL
31190	159351	292101	24/2/2124 23:31:00	24/2/2124 23:31:51	17/3/2124 18:35:40	21.7943	7/8/2124 23:59:00	165.0189	0	1	76.58	F	WHITE	Medicare	1	1	0	0	0	0	0	2	46	13	5	93	37.61110941569011	16	106	48	0	0	0	0	0	0	0	0	0	0	20.7	11	271	13.9	33.7		21	17	mg/dL
97609	166990	243152	30/3/2180 12:27:00	30/3/2180 12:27:43	1/4/2180 23:06:44	2.4438	31/3/2180 23:59:00	1.4801	1	1	56.25	M	UNABLE TO OBTAIN	Government	1	1	0	1	0	0	0	9	72	3	4	110	35.61111111111111	18	133	104	0	0	0	0	0	0	0	0	0	1	16.6	13	300	13.1	37.4	0.4	23	11	mg/dL
96364	143122	278311	27/8/2151 15:56:00	27/8/2151 15:56:57	28/8/2151 17:28:11	1.0634			0	0	56.4	M	WHITE	Private	0	0	0	0	0	0	0	3	25	14	4	50	36.44444444444444	8	130	86	0	0	1	0	0	0	0	0	0	0	5	10.7	168	14.2	32.1		27	20	mg/dL
92718	194780	229271	3/11/2101 02:55:00	3/11/2101 02:56:32	5/11/2101 18:28:31	2.6472			0	0	41.59	F	WHITE	Medicaid	0	0	0	0	0	0	0	2	20	14	2	67	37.27777777777777	16	118	65	0	0	0	0	0	0	0	0	0	0	10.4	13.2	290	12	36.8	0.5	24	11	mg/dL
26399	164305	259204	17/5/2112 05:01:00	17/5/2112 05:02:23	20/5/2112 03:05:23	2.9188			0	0	70.38	F	WHITE	Medicare	0	0	0	0	0	0	0	0	27	15	5	89	37	15	145	62	0	0	0	0	0	0	0	0	1	0	10.5	13	286	13.2	37.8		29	16	mg/dL
9334	153978	200166	28/7/2142 03:46:00	28/7/2142 03:47:41	14/8/2142 18:23:46	17.6084			0	0	24.12	M	BLACK/AFRICAN AMERICAN	Self Pay	0	1	0	0	0	0	0	3	23	15	1	84	36.2221984863281	14	138	71	0	0	0	0	0	0	0	0	0	0	9.8	12.8	150	12.4	38.4		25	8	mg/dL
606	120467	289807	3/4/2159 11:32:00	3/4/2159 11:34:15	5/4/2159 17:11:14	2.234			0	0	57.62	F	UNKNOWN/NOT SPECIFIED	Private	0	0	0	0	0	0	0	1	23	15	3	56	34.888890584309884	13	136	66	0	0	0	0	0	0	0	0	0	0	6.5	12.5	190	13.6	35.6		24	10	mg/dL
61207	107495	233899	28/7/2108 22:35:00	28/7/2108 22:36:00	5/8/2108 17:23:59	7.7833			0	0	55.54	M	WHITE	Private	1	0	0	0	0	0	0	3	30	8	6	79	38.333333333333336	15	119	80	0	0	0	0	0	0	0	0	0	1	9.6	12.8	195	13.5	37.7		21	17	mg/dL
2559	153087	262445	12/8/2140 20:45:00	12/8/2140 23:28:00	13/9/2140 16:33:13	31.712			0	0	34.17	M	UNKNOWN/NOT SPECIFIED	Self Pay	0	0	0	0	0	0	0	1	22	15	1	58	36.16666581895616	14	139	86	0	0	0	0	0	0	0	0	0	0	18.5	13.4	231	13.3	39.3		20	20	mg/dL
30403	110481	248775	23/11/2181 06:43:00	23/11/2181 06:44:05	27/11/2181 11:34:48	4.2019			0	0	35.63	F	WHITE	Private	1	0	0	0	0	0	0	5	34	15	1	137	36.44444359673394	24	163	141	0	0	0	0	0	0	0	0	0	0	17.1	14.7	490	14.1	44.8	1	20	12	mg/dL
26870	160021	252929	6/1/2122 00:09:00	6/1/2122 00:10:05	8/1/2122 19:01:13	2.7855			0	0	50.56	M	WHITE	Government	0	0	0	0	0	0	0	2	22	14	3	67	36.77777608235678	17	118	62	0	0	0	0	0	0	0	0	0	0	11.9	15.2	148	12.6	43.7		31	22	mg/dL
46796	167857	242565	23/11/2184 20:46:00	23/11/2184 20:47:17	30/11/2184 20:53:11	7.0041			0	0	51.15	M	WHITE	Private	0	0	0	0	0	0	0	2	15	15	3	89	36.166666666666664	17	118	83	0	0	0	0	0	0	0	0	1	0	11.5	14.7	286	12.6	42.9		26	15	mg/dL
42697	150984	224382	1/8/2135 21:26:00	1/8/2135 21:27:25	3/8/2135 17:03:05	1.8164			0	0	41.21	M	WHITE	Private	0	0	0	0	0	0	0	0	20	15	2	87	38.388888888888886	15	139	81	0	0	0	0	0	0	0	0	0	0	16.8	15	373	13	42.5		28	8	mg/dL
30817	145451	211195	27/10/2117 23:11:00	27/10/2117 23:12:34	28/10/2117 12:04:05	0.5358	28/10/2117 23:59:00	1.0322	1	1	72.29	F	WHITE	Medicare	1	0	0	0	0	0	0	4	53	15	7	40	35	22	140	45	0	0	0	0	0	0	0	0	1	1	18.3	11.9	504	13.5	35.6		23	24	mg/dL
74438	160744	273868	25/1/2190 14:05:00	25/1/2190 14:06:11	13/3/2190 22:48:12	47.3625			0	0	33.3	M	HISPANIC OR LATINO	Medicaid	1	1	0	0	0	0	0	0	21	15	3	92	36.94444444444444	16	144	92	0	0	0	0	0	0	0	0	1	1	11.2	14.3	196	13.2	40.7		26	10	mg/dL
24965	195847	293249	2/4/2169 22:58:00	2/4/2169 23:00:25	21/4/2169 12:02:58	18.5434			0	0	49.1	F	UNKNOWN/NOT SPECIFIED	Government	0	1	0	0	0	0	0	1	17	14	2	59	36.8889007568359	16	120	68	0	0	0	0	0	0	0	0	1	0	11.2	11.8	288	12.2	33.8		22	13	mg/dL
29964	189265	224286	3/1/2189 03:23:00	3/1/2189 03:27:14	3/1/2189 15:22:59	0.497			0	0	48.32	F	WHITE	Medicare	0	0	0	0	0	0	0	0	19	15	2	95	37.61110941569011	22	141	74	0	0	0	0	0	0	0	0	1	0
58928	154276	290201	27/10/2186 18:27:00	27/10/2186 18:28:15	8/11/2186 17:15:07	11.9492	25/8/2187 23:59:00	302.2297	0	1	80.18	F	BLACK/AFRICAN AMERICAN	Medicare	1	1	0	0	0	0	0	1	37	15	5	76	37.72222222222222	22	154	66	0	0	0	0	0	0	0	0	1	0	11.4	11.9	250	13.6	37.1	0.3	27	15	mg/dL
23014	180505	204504	21/6/2165 06:24:00	21/6/2165 06:26:04	26/7/2165 12:22:51	35.2478	3/11/2165 23:59:00	135.7312	0	1	67.34	M	WHITE	Private	1	1	0	0	0	0	0	4	34	15	6	63	37.277776930067276	16	119	54	1	0	0	0	0	0	0	0	1	1	8.8	13.3	136	13.7	37.7		25	21	mg/dL
97488	161999	225574	27/8/2128 15:01:00	27/8/2128 15:02:12	4/9/2128 16:48:45	8.074	4/9/2128 23:59:00	8.3728	1	1	67.16	M	WHITE	Medicare	1	0	0	0	0	0	0	1	26	15	8	91	37.388888888888886	9	193	76	1	0	0	0	0	1	0	0	1	0	10.5	11.7	372	15.1	35		26	11	mg/dL
32070	133424	204938	12/4/2111 18:27:00	12/4/2111 18:28:18	21/4/2111 15:45:49	8.8872			0	0	88.14	F	WHITE	Medicare	1	0	0	0	0	0	0	1	48	15	5	65	36.72222137451172	14	109	66	0	0	0	0	0	0	0	0	1	0	7.4	10.4	224	14	30.5		20	13	mg/dL
28283	177626	214169	6/10/2184 03:46:00	6/10/2184 03:47:19	7/10/2184 17:41:00	1.5789	8/10/2184 23:59:00	2.8414	1	1	65.67	M	WHITE	Private	1	0	0	0	0	0	0	7	52	3	5	82	36.72222222222222	16	179	69	0	0	0	0	0	1	0	0	1	0
1289	156790	233902	21/5/2192 11:43:00	21/5/2192 11:45:04	12/6/2192 17:17:32	22.2309			0	0	42.8	F	WHITE	Private	1	1	0	0	0	0	0	1	28	15	2	72	36.555557250976555	10	129	71	0	0	0	0	0	0	0	0	0	0	8.3	9.1	241	13.6	26.5		22	7	mg/dL
90699	174425	210784	24/2/2201 19:33:00	24/2/2201 19:34:47	26/2/2201 21:16:58	2.071			0	0	83.05	M	WHITE	Medicare	0	0	0	0	0	0	0	4	40	9	5	75	36.72222222222222	19	129	55	0	0	0	0	0	0	0	0	1	0	11.7	11.3	407	13.1	33.3		25	22	mg/dL
20924	127269	266418	19/7/2115 04:46:00	19/7/2115 04:46:58	20/7/2115 16:49:28	1.5017			0	0	52.89	F	WHITE	Private	0	0	0	0	0	0	0	0	15	15	3	73	36.5555992126465	18	131	67	0	0	0	0	0	0	0	0	0	0	10.7	13	264	12.8	36.6		26	16	mg/dL
3528	130618	280733	16/3/2181 17:34:00	16/3/2181 17:35:31	30/3/2181 12:14:29	13.7771			0	0	33.11	M	WHITE	Government	0	1	0	0	0	0	0	5	10	14	1	82	37.05555386013456	20	106	53	0	0	0	0	0	0	0	0	1	0	11	12	201	13.4	32		22	25	mg/dL
80555	162902	252541	25/12/2124 21:23:00	25/12/2124 21:35:44	1/1/2125 18:29:21	6.8706			0	0	40.9	F	WHITE	Private	0	0	0	0	0	0	0	1	17	15	4	65	37.22222222222222	10	140	127	0	0	0	0	0	0	0	0	1	0	6.5	11.2	199	12.8	32.2		23	12	mg/dL
909	112514	261704	23/10/2194 20:28:00	23/10/2194 20:29:16	26/10/2194 12:12:08	2.6548			0	0	76.02	F	WHITE	Medicare	0	0	0	0	0	0	0	3	45	14	7	102	36.8889007568359	16	192	75	0	0	0	0	0	0	0	0	1	0	10.2	8.9	277	13.3	24.8		24	26	mg/dL
32104	124317	271739	12/9/2191 11:05:00	12/9/2191 11:06:41	27/9/2191 15:08:49	15.1681			0	0	64.51	M	WHITE	Private	1	0	0	0	0	0	0	1	36	15	5	67	36.61111195882162	11	157	52	1	0	0	0	0	0	0	0	1	0	9.7	11.7	162	13.3	32.8		23	8	mg/dL
77148	171952	271363	15/1/2147 19:49:00	15/1/2147 19:50:23	19/1/2147 16:41:54	3.8691			0	0	48.67	F	HISPANIC OR LATINO	Private	0	0	0	0	0	0	0	2	22	14	2	78	37.27777777777777	22	129	63	0	0	0	0	0	0	0	0	0	0	12.4	13	228	13.1	39.4		22	12	mg/dL
67195	135215	205136	24/3/2101 02:07:00	24/3/2101 02:09:04	2/4/2101 00:09:40	8.9171	23/12/2102 23:59:00	639.9097	0	1	81.3	F	ASIAN - CHINESE	Medicare	0	1	0	0	0	0	0	4	46	7	7	85	36.611111111111114	19	103	76	0	0	0	0	0	0	0	0	1	0	5.2	10.4	159	20.1	31.7		24	14	mg/dL
20147	135441	200039	26/12/2121 03:24:00	26/12/2121 03:25:00	1/1/2122 15:23:00	6.4986			0	0	69.27	F	WHITE	Medicare	0	0	0	0	0	0	0	2	30	13	5	101	37.33333163791233	21	161	59	0	0	0	0	0	1	0	0	1	0	14.3	9.2	335	13.8	26.6		28	5	mg/dL
27188	127836	282598	15/2/2175 01:38:00	15/2/2175 01:40:29	15/2/2175 23:50:07	0.9234	15/2/2175 23:59:00	0.9295	1	1	68.89	F	BLACK/AFRICAN AMERICAN	Private	0	1	0	0	0	0	0	2	46	15	4	106	37.05555386013456	15	133	83	0	0	0	0	0	0	0	0	0	0	13.1	13.2	176	12.3	42.5	0.6	26	16	mg/dL
89129	158799	268051	19/5/2131 01:13:00	19/5/2131 01:14:03	9/6/2131 14:11:03	21.5396			0	0	61.44	F	WHITE	Medicaid	0	1	0	0	0	0	0	2	20	14	4	71	35.44444444444444	16	134	79	0	0	0	0	0	0	0	0	1	0	10.4	12.9	362	13.3	36.9		24	8	mg/dL
18014	134816	216974	12/4/2177 20:15:00	12/4/2177 20:15:44	19/4/2177 15:39:17	6.808			0	0	19.16	F	ASIAN	Private	0	0	0	0	0	0	0	1	13	15	1	96	37.88888719346778	22	103	57	0	0	0	0	0	0	0	0	0	0
23652	153469	272563	30/8/2133 05:07:00	30/8/2133 05:08:24	27/9/2133 12:38:49	28.3128			0	0	77.66	F	WHITE	Private	1	1	0	0	0	0	0	2	35	15	6	72	38.3889007568359	16	129	55	1	0	0	0	0	0	0	0	0	0	10.7	10.7	188	12.8	30.9		20	15	mg/dL
23539	136505	216072	27/6/2129 15:32:00	27/6/2129 21:56:00	6/7/2129 19:26:00	8.8958			0	0	53.21	F	BLACK/AFRICAN AMERICAN	Medicaid	0	0	0	0	0	0	0	1	15	15	4	65	35.666664971245666	18	149	61	0	0	0	0	0	1	0	0	1	0	15.4	11.9	383	13.9	33		26	9	mg/dL
98669	108710	224242	7/4/2147 15:09:00	7/4/2147 15:10:16	14/4/2147 11:15:59	6.8373	14/4/2147 23:59:00	7.3672	1	1	74.76	F	UNABLE TO OBTAIN	Medicare	1	1	0	0	0	0	0	5	69	4	6	61	36.333333333333336	19	142	68	0	0	0	0	0	0	0	0	1	0	13.5	9.1	217	13.3	29.1		15	11	mg/dL
29292	127659	250737	21/6/2166 20:08:00	21/6/2166 20:09:12	25/6/2166 18:54:49	3.9483			0	0	68.19	F	WHITE	Medicare	0	0	0	0	0	0	0	2	31	15	8	66	36.72222137451172	11	129	105	0	0	0	0	0	1	0	0	0	0	5.9	9.8	372	18.8	31.8		25	26	mg/dL
22463	100639	254839	19/2/2125 20:32:00	19/2/2125 20:33:21	2/3/2125 17:46:56	10.8844			0	0	66.45	M	WHITE	Private	0	0	0	0	0	0	0	4	22	14	4	67	36.5555992126465	13	128	69	0	0	0	0	0	0	0	0	0	0	14.4	14.1	245	13	40.7		27	10	mg/dL
64192	160781	292318	8/4/2179 12:00:00	8/4/2179 12:01:45	18/4/2179 04:46:12	9.6975	16/4/2179 23:59:00	8.4981	1	1	42.22	F	UNKNOWN/NOT SPECIFIED	Private	1	1	0	0	0	0	0	5	41	15	3	106	37.27777777777777	24	98	69	1	0	0	0	0	0	0	0	0	0	24.3	11.5	434	13.4	32.8		21	12	mg/dL
72482	161011	265601	5/9/2123 20:15:00	5/9/2123 20:16:52	23/9/2123 17:57:11	17.903			0	0	51.25	F	WHITE	Private	1	1	0	0	0	0	0	2	22	14	3	56	37.83333333333333	14	129	76	0	0	0	0	0	0	0	0	1	0	14.7	14.3	452	14	40.5		23	15	mg/dL
83321	102129	295819	30/11/2199 01:25:00	30/11/2199 01:26:18	7/12/2199 17:25:12	7.6659			0	0	65.39	F	WHITE	Private	0	0	0	0	0	0	0	2	22	14	4	68	35.44444444444444	18	118	69	0	0	0	0	0	0	0	0	1	0	10.8	12.8	223	13.3	37.5		20	5	mg/dL
32786	165351	275017	15/11/2152 20:26:00	15/11/2152 20:26:54	8/12/2152 11:42:28	22.6358	8/7/2153 23:59:00	235.1473	0	1	53.74	M	WHITE	Medicaid	1	0	0	0	0	0	0	5	43	13	5	72	37.7221984863281	19	173	75	0	0	0	0	0	0	1	0	1	0	21.3	13.6	336	13.4	38.7		23	16	mg/dL
10640	133038	279525	4/9/2125 09:57:00	4/9/2125 09:58:34	4/9/2125 18:27:42	0.3536			0	0	43.47	F	UNKNOWN/NOT SPECIFIED	Private	0	0	0	0	0	0	0	2	26	14	2	61	37.2221984863281	23	99	39	0	0	0	0	0	0	0	0	0	0
4656	149339	242611	28/7/2164 14:37:00	28/7/2164 18:20:39	26/8/2164 15:51:57	28.8967			0	0	51.36	M	BLACK/AFRICAN AMERICAN	Medicaid	1	1	0	0	0	0	0	3	30	15	5	53	35.6110992431641	12	148	93	1	0	0	0	0	1	0	0	1	0	11.4	12.1	166	14	35.9		23	14	mg/dL
274	130546	254851	28/6/2114 22:16:00	28/6/2114 22:28:44	7/7/2114 18:01:16	8.8143	7/9/2122 23:59:00	2993.0627	0	1	66.11	M	BLACK/AFRICAN AMERICAN	Medicare	0	0	0	0	0	0	0	2	27	14	4	71	36.388888888888886	16	167	75	0	0	0	0	0	0	0	0	1	0	7.2	12.5	225	12.6	38.7		25	11	mg/dL
95708	161926	230498	3/2/2139 21:43:00	3/2/2139 21:44:18	25/2/2139 18:43:02	21.8741			0	0	69.61	F	OTHER	Private	1	1	0	0	0	0	0	8	56	15	5	77	35.77777777777778	17	101	73	0	0	0	0	0	0	0	0	1	0	19.1	15.3	223	13.3	44.6	0.3	20	14	mg/dL
9325	128619	267786	8/12/2130 01:27:00	8/12/2130 01:28:20	14/12/2130 07:27:31	6.2494	14/12/2130 23:59:00	6.938	1	1	64.35	M	WHITE	Medicare	1	1	0	0	0	0	0	8	38	15	5	83	36.5555992126465	19	105	48	0	0	0	0	0	0	0	0	0	0	9.5	11.1	249	14.1	33		25	7	mg/dL
16176	131179	208279	13/10/2117 01:10:00	13/10/2117 01:11:19	15/10/2117 02:59:56	2.0754			0	0	29.83	F	BLACK/AFRICAN AMERICAN	Private	0	0	0	0	0	0	0	1	15	15	1	79	37.5	18	128	64	0	0	0	0	0	0	0	0	0	0	9.7	11	206	12.1	34.2		22	7	mg/dL
7929	118867	240069	20/5/2114 03:56:00	20/5/2114 03:57:30	20/5/2114 17:24:49	0.5606			0	0	66.19	M	WHITE	Medicare	0	0	0	0	0	0	0	1	22	15	4	56	36.555557250976555	12	139	63	0	0	0	0	0	0	0	0	0	0	6.7	14.7	190	13.2	42.3	0.4	27	11	mg/dL
31950	199275	262548	6/10/2196 01:12:00	6/10/2196 01:13:21	7/10/2196 20:55:13	1.8207	30/11/2196 23:59:00	55.9484	0	1	76.98	F	WHITE	Medicare	1	0	0	0	0	0	0	4	44	13	6	91	36.2221984863281	21	102	48	0	0	0	0	0	0	0	0	0	0	10.4	12.6	354	14	38.7	0.2	21	20	mg/dL
56365	146031	235702	2/10/2182 01:47:00	2/10/2182 01:48:32	15/10/2182 03:14:22	13.0596	15/10/2182 23:59:00	13.9239	1	1	78.77	F	WHITE	Medicare	1	1	0	0	0	0	0	1	37	15	7	88	37.333333333333336	16	135	68	0	0	0	0	0	0	0	0	0	0
32745	145060	295570	15/7/2151 01:00:00	15/7/2151 01:01:24	6/8/2151 19:51:44	22.785	31/8/2151 23:59:00	47.9567	0	1	64.49	F	WHITE	Government	0	1	0	0	0	0	0	0	31	15	4	88	36.6110992431641	21	143	91	0	0	0	0	0	0	0	0	1	0	13.8	10	987	19.2	32.5		20	16	mg/dL
28525	102956	298559	17/5/2114 20:24:00	19/5/2114 02:45:21	27/5/2114 19:18:00	8.6893			0	0	68.49	F	WHITE	Medicare	0	0	0	0	0	0	0	1	32	15	5	73	37.6110992431641	15	128	51	0	0	0	0	0	1	0	0	1	0	10.7	7.2	265	16.5	22.5		27	19	mg/dL
63687	147677	271600	29/10/2194 15:23:00	29/10/2194 15:24:18	31/10/2194 16:08:23	2.0306			0	0	64.63	M	WHITE	Medicaid	0	0	0	0	0	0	0	7	31	14	4	76	36.55555555555555	21	143	70	0	0	0	0	0	0	0	0	1	0	1.6	6	6	16.1	16.7		22	25	mg/dL
75696	180693	268389	16/8/2151 18:34:00	16/8/2151 18:34:28	22/8/2151 17:10:18	5.9416			0	0	37.46	F	WHITE	Private	0	0	0	0	0	0	0	0	10	15	1	70	36.22222222222222	12	131	78	0	0	0	0	0	0	0	0	0	0	10.6	13	297	12.9	39.4		21	8	mg/dL
31306	156146	289988	7/7/2132 11:12:00	7/7/2132 11:16:02	7/7/2132 19:23:47	0.3387	7/7/2132 23:59:00	0.5298	1	1	73.13	F	WHITE	Medicare	0	0	0	0	0	0	0	0	23		5	54		27	108	61	0	0	0	0	0	0	0	0	0	0
7708	193067	268469	16/1/2151 16:03:00	16/1/2151 16:04:40	19/1/2151 22:28:33	3.2666			0	0	46.8	M	WHITE	Private	0	0	0	0	0	0	0	1	22	15	3	62	35.611110263400604	17	132	69	0	0	0	0	0	1	0	0	1	0	14.6	12.5	269	13.4	34.6		25	13	mg/dL
60399	120190	241364	10/1/2169 13:46:00	13/1/2169 16:09:33	16/1/2169 13:32:54	2.8912			0	0	62.68	M	WHITE	Private	0	0	0	0	0	0	0	0	25	15	4	50	35.05555555555555	11	141	70	0	0	0	0	0	0	0	0	1	0	11.9	11.1	286	14.4	31		24	12	mg/dL
95340	112846	232464	9/2/2150 14:22:00	9/2/2150 14:23:22	11/2/2150 20:45:43	2.2655			0	0	69.68	F	WHITE	Private	0	0	0	0	0	0	0	4	32	8	7	99	35.55555555555556	13	157	94	1	0	0	0	0	0	0	0	1	0	7.4	11	238	13.6	33.8		28	9	mg/dL
13825	194280	297416	9/11/2129 05:21:00	9/11/2129 05:22:17	17/11/2129 16:26:54	8.4615			0	0	49.52	M	WHITE	Private	0	0	0	0	0	0	0	1	17	14	2	77	37	14	135	76	0	0	0	0	0	0	0	0	0	0	11.6	14.5	243	12.6	42.4		23	12	mg/dL
61828	198827	264293	10/6/2108 13:07:00	10/6/2108 13:08:07	17/6/2108 03:42:49	6.6074	16/6/2108 23:59:00	6.452	1	1	59.26	F	WHITE	Medicare	1	0	0	0	0	0	0	7	51	4	6	65	38.05555555555556	17	145	69	0	0	0	0	0	0	0	0	1	0	29.7	15	358	13.6	45.2		22	17	mg/dL
51909	186695	294452	24/10/2184 21:14:00	24/10/2184 21:15:16	1/11/2184 22:49:07	8.0652			0	0	47.1	M	WHITE	Medicaid	1	0	0	0	0	0	0	3	30	12	2	87	35.33333333333333	13	131	84	0	0	0	0	0	0	0	0	1	0	13.9	14.6	196	13.5	42.5		25	13	mg/dL
67511	146414	203354	28/4/2180 20:39:00	28/4/2180 20:39:39	30/4/2180 19:24:18	1.9477			0	0	53.96	F	BLACK/AFRICAN AMERICAN	Private	0	0	0	0	0	0	0	1	16	14	4	97	36.99999999999999	21	128	76	0	0	0	0	0	1	0	0	1	0	6.1	11.7	279	12.8	36.1		26	11	mg/dL
40673	118060	221264	30/5/2125 16:07:00	30/5/2125 16:07:48	9/6/2125 18:00:07	10.078			0	0	71.99	F	WHITE	Medicare	1	0	0	0	0	0	0	6	41	10	5	66	37.27777777777777	12	138	48	0	0	0	0	0	0	0	0	1	0	13.5	12.2	243	14	36.1		21	15	mg/dL
28722	162287	284754	18/7/2178 11:14:00	18/7/2178 11:16:12	18/7/2178 21:08:58	0.4116			0	0	21.55	M	WHITE	Government	0	0	0	0	0	0	0	1	12	15	2	153	37.3333015441895	24	143	56	0	0	0	0	0	0	0	0	0	0
21369	122446	259785	11/10/2147 22:57:00	12/10/2147 00:43:00	26/10/2147 16:21:00	14.6514	11/12/2157 23:59:00	3713.9694	0	1	48.75	F	WHITE	Medicaid	0	0	0	0	0	0	0	1	17	14	3	68	36.7221984863281	16	149	84	0	0	0	0	0	0	0	0	1	0	13.6	9.1	232	13.5	27.3		24	5	mg/dL
85929	188636	224008	20/4/2196 18:40:00	20/4/2196 18:41:25	27/4/2196 17:21:21	6.9444	21/2/2197 23:59:00	307.2205	0	1	50.88	M	ASIAN - FILIPINO	Private	0	0	0	0	0	0	0	3	24	10	3	110	37.22222222222222	24	145	85	0	0	0	0	0	0	0	0	0	0	14	13.7	238	13.2	39		25	12	mg/dL
51257	145513	281671	27/4/2187 23:17:00	27/4/2187 23:18:36	28/4/2187 18:28:01	0.7982	14/5/2190 23:59:00	1113.0281	0	1	75.07	F	WHITE	Medicare	1	0	0	0	0	0	0	2	41	10	8	93	36.94444444444444	20	150	99	0	0	0	0	1	0	0	0	1	0	10	12.4	172	13.5	34.2		28	9	mg/dL
16973	108778	265352	1/9/2154 19:02:00	1/9/2154 19:03:41	5/9/2154 21:36:14	4.1059	5/9/2154 23:59:00	4.2051	1	1	58.22	F	UNKNOWN/NOT SPECIFIED	Private	0	1	0	0	0	0	0	7	37	6	3	81	37.0555992126465	12	117	44	0	0	0	0	0	0	0	0	1	0	18.3	11.6	182	13.3	32		21	18	mg/dL
74288	173660	277026	26/11/2139 00:58:00	26/11/2139 00:58:59	16/12/2139 17:41:47	20.6964			0	0	31.11	M	WHITE	Medicaid	1	1	0	0	0	0	0	3	38	8	1	87	37.611111111111114	16	95	72	0	0	0	0	0	0	0	0	0	0	21.9	11.8	379	13.9	32.8		25	10	mg/dL
3808	194227	201713	19/11/2150 18:16:00	26/11/2150 15:15:55	28/11/2150 18:00:27	2.1143			0	0	45.7	F	WHITE	Private	0	0	0	0	0	0	0	1	16	15	3	66	36.9999991522895	16	152	75	0	0	0	0	0	0	0	0	0	0	10.6	12	136	12.9	33.7	0.5	26	10	mg/dL
11169	158141	263764	26/2/2166 21:37:00	26/2/2166 21:38:26	27/2/2166 15:04:30	0.7264			0	0	35.17	F	WHITE	Private	0	0	0	0	0	0	0	0	14	15	1	92	37.2778015136719	17	122	81	0	0	0	0	0	0	0	0	0	0	8	13.6	272	12.8	37.8		25	16	mg/dL
80204	101315	278632	29/4/2103 05:18:00	29/4/2103 05:19:07	3/5/2103 20:03:37	4.6142			0	0	77.76	F	WHITE	Medicare	0	0	0	0	0	0	0	2	31	14	6	61	36.333333333333336	16	155	64	1	0	0	0	0	0	0	0	1	0	6.8	11.9	258	14.4	35.1		22	19	mg/dL
671	126769	246119	31/12/2195 04:44:00	31/12/2195 04:45:35	7/1/2196 17:35:50	7.5349			0	0	47.76	M	WHITE	Medicare	0	0	0	0	0	0	0	2	35	14	6	68	36	17	122	58	0	0	0	0	1	0	1	0	0	0	20.1	13.2	202	13.6	38.2		25	11	mg/dL
52932	181286	239615	1/1/2177 18:35:00	1/1/2177 18:36:28	23/1/2177 18:04:13	21.9776			0	0	45.31	M	ASIAN	Private	1	1	0	0	0	0	0	7	60	5	3	102	36.94444444444444	18	167	85	0	0	0	0	0	1	0	0	0	0	29.3	14.7	309	13.1	43.4	0.4	17	10	mg/dL
32455	112690	213233	22/6/2168 22:07:00	22/6/2168 22:08:06	29/6/2168 16:29:38	6.765			0	0	61.96	M	WHITE	Private	0	0	0	0	0	0	0	1	20	14	6	95	37	20	151	89	0	0	0	0	0	0	0	0	1	0	13.2	15.1	206	14.2	42.6	0.7	22	12	mg/dL
97488	161999	225574	27/8/2128 15:01:00	27/8/2128 15:02:12	4/9/2128 16:48:45	8.074	4/9/2128 23:59:00	8.3728	1	1	67.16	M	WHITE	Medicare	1	0	0	0	0	0	0	1	26	15	8	91	37.388888888888886	9	193	76	1	0	0	0	0	1	0	0	1	0	10.5	11.7	372	15.1	35		26	11	mg/dL
19410	116240	259089	20/8/2153 23:50:00	21/8/2153 00:57:37	22/8/2153 20:53:47	1.8307	22/8/2153 23:59:00	1.9593	1	1	63.94	M	ASIAN	Medicaid	1	1	0	0	0	0	0	17	79	3	4	92	38.05555555555556	19	82	51	0	0	0	0	0	0	0	0	0	0	10.6	12.8	59	13.5	36.2	2	23	22	mg/dL
70016	130064	205989	26/3/2139 18:11:00	26/3/2139 18:12:17	3/4/2139 13:16:58	7.7949			0	0	63.79	M	WHITE	Private	0	1	0	0	0	0	0	1	35	15	5	129	36.77777777777778	15	111	71	1	0	0	0	0	0	0	0	0	0	11.4	14	204	13.9	41.8		20	11	mg/dL
72033	134656	274406	26/7/2109 02:51:00	26/7/2109 02:52:43	31/7/2109 17:08:25	5.5942			0	0	65.33	F	WHITE	Medicare	1	0	0	0	0	0	0	5	37	10	5	77	37.22222222222222	16	140	78	0	0	0	0	0	0	0	0	1	0	14.5	13.1	308	12.8	38.6		22	11	mg/dL
64008	156207	249143	11/4/2166 23:05:00	11/4/2166 23:05:54	18/4/2166 13:29:32	6.5997	18/4/2166 23:59:00	7.0369	1	1	46.43	F	UNKNOWN/NOT SPECIFIED	Medicaid	1	0	0	0	0	0	0	6	37	15	9	91	36.72222222222222	12	143	88	0	0	1	0	0	0	0	0	1	0	1.8	9.8	70	15.9	31.9	1.9	24	15	mg/dL
77261	142884	209091	27/5/2150 23:30:00	27/5/2150 23:31:22	31/5/2150 04:28:43	3.2065			0	0	66.88	F	WHITE	Medicare	0	0	0	0	0	0	0	2	29	10	4	74	36.77777777777778	30	191	77	0	0	0	0	0	0	0	0	0	0	10	12.8	410	12.6	39.1		28	9	mg/dL
31321	136755	252390	21/5/2132 10:31:00	21/5/2132 10:41:53	31/5/2132 17:21:00	10.2772			0	0	55.91	M	WHITE	Private	0	0	0	0	0	0	0	2	17	14	3	85	38.16666497124556	17	146	63	0	0	0	0	0	0	0	0	0	0	16.3	11.9	217	13.3	31.9		25	16	mg/dL
28210	111757	264785	28/4/2140 00:20:00	28/4/2140 00:23:04	30/4/2140 23:47:48	2.9755			0	0	59.77	M	WHITE	Private	0	0	0	0	0	0	0	1	17	15	3	49	36.9444007873535	13	118	55	0	0	0	0	0	0	0	0	1	0	10.1	12.9	187	13.6	37.1		23	15	mg/dL
20949	199894	203773	10/12/2188 14:07:00	10/12/2188 14:08:00	31/12/2188 20:22:00	21.2597			0	0	45	M	WHITE	Private	1	1	0	0	0	0	0	2	28	13	2	70	35.72222391764322	14	129	77	0	0	0	0	0	0	0	0	1	0	15.2	12.5	217	12.3	35.8		22	16	mg/dL
13599	166852	230002	11/1/2184 12:00:00	16/1/2184 22:49:27	23/1/2184 10:44:13	6.4964	5/2/2184 23:59:00	20.0483	1	1	72.58	M	WHITE	Medicare	1	1	0	0	0	0	0	5	61	6	15	102	37.66666836208766	19	102	55	1	1	0	0	0	1	0	0	0	0	15.7	10	344	15.1	30	0.3	23	37	mg/dL
132	160192	267893	6/5/2115 21:53:00	6/5/2115 21:53:00	22/5/2115 18:43:00	15.8681			0	0	56.2	F	WHITE	Private	0	1	0	0	0	0	0	1	22	15	3	70	36.7221984863281	15	96	50	0	0	0	0	0	0	0	0	0	0	14.2	11.7	202	13.8	33.4		21	6	mg/dL
66080	113019	235515	6/1/2183 11:26:00	6/1/2183 11:26:45	7/1/2183 17:35:32	1.2561	19/1/2183 23:59:00	13.5224	0	1	72.25	M	WHITE	Medicare	0	0	0	0	0	0	0	1	28	13	6	72	35.72222222222222	32	125	71	0	0	0	0	0	0	0	0	0	0	9.3	12.6	194	12.4	34.7	0.3	30	21	mg/dL
97660	101056	280787	2/12/2156 22:19:00	2/12/2156 22:21:13	11/12/2156 02:39:45	8.1795	10/12/2156 23:59:00	8.0679	1	1	60.65	M	OTHER	Private	1	0	0	0	0	0	0	3	34	15	4	64	36.27777777777778	13	143	76	0	0	0	0	0	0	0	0	1	0	14.5	15.2	399	15.4	46.1		28	15	mg/dL
3812	159538	285264	23/11/2127 23:28:00	23/11/2127 23:29:37	4/12/2127 14:52:48	10.6411	13/2/2137 23:59:00	3370.0204	0	1	76.42	F	WHITE	Medicare	0	1	0	0	0	0	0	1	39	13	8	71	36.4444007873535	19	128	78	0	0	0	0	1	0	0	0	1	0	8.5	12.2	301	11.8	35.6		22	11	mg/dL
29063	190020	222455	4/1/2140 16:07:00	4/1/2140 16:07:50	19/1/2140 17:05:37	15.0401			0	0	61.33	F	BLACK/AFRICAN AMERICAN	Private	1	0	0	0	0	0	0	6	38	10	5	70	35.833333333333336	18	164	84	0	0	0	0	0	1	0	0	1	0	7.6	9.6	210	13.5	28		24	13	mg/dL
274	130546	254851	28/6/2114 22:16:00	28/6/2114 22:28:44	7/7/2114 18:01:16	8.8143	7/9/2122 23:59:00	2993.0627	0	1	66.11	M	BLACK/AFRICAN AMERICAN	Medicare	0	0	0	0	0	0	0	2	27	14	4	71	36.388888888888886	16	167	75	0	0	0	0	0	0	0	0	1	0	7.2	12.5	225	12.6	38.7		25	11	mg/dL
31527	167772	250191	10/5/2166 04:15:00	10/5/2166 04:17:23	16/5/2166 18:55:00	6.6095			0	0	61.92	F	WHITE	Private	0	0	0	0	0	0	0	3	33	11	4	73	37	11	126	63	0	0	0	0	0	0	0	0	0	0	14.5	11.9	285	13.3	34		28	11	mg/dL
65541	175047	269604	24/3/2113 06:57:00	24/3/2113 06:58:47	26/3/2113 14:57:07	2.3322			0	0	39.15	M	WHITE	Private	0	0	0	0	0	0	0	1	15	15	1	89	37.388888888888886	16	117	65	0	0	0	0	0	0	0	0	0	0	9.4	12.3	196	13	38.4		27	11	mg/dL
59877	143996	292052	14/2/2153 21:15:00	14/2/2153 21:16:54	27/2/2153 18:47:18	12.8961	27/2/2153 23:59:00	13.1126	1	1	51.55	M	WHITE	Medicare	1	0	0	0	0	0	0	8	40	15	7	93	36.94444444444444	29	98	61	0	0	1	0	1	0	0	0	0	1	7.4	9.7	29	14.9	28.3	3.3	16	37	mg/dL
96491	118054	284510	3/1/2174 22:54:00	3/1/2174 22:55:01	10/1/2174 21:50:18	6.9551			0	0	44.27	M	WHITE	Self Pay	0	0	0	0	0	0	0	2	22	14	2	69	36.44444444444444	18	146	88	0	0	0	0	0	0	0	0	0	0	19.5	14.8	244	12.6	43		27	12	mg/dL
58327	177168	255876	29/1/2174 09:47:00	29/1/2174 09:48:13	1/3/2174 15:53:25	31.2536			0	0	79.11	F	WHITE	Medicare	1	1	0	0	0	0	0	1	36	15	5	73	35.61111111111111	14	105	56	0	0	0	0	0	0	0	0	0	0	8.2	10.4	199	12.4	29.8	0.5	21	10	mg/dL
47582	154585	240449	2/7/2186 00:37:00	2/7/2186 00:38:06	3/7/2186 20:03:59	1.8096			0	0	48.59	M	WHITE	Private	1	0	0	0	0	0	0	3	19	14	2	107	36.99999999999999	30	110	84	0	0	0	0	0	0	0	0	0	0	7.6	13.7	216	16	39.5		26	8	mg/dL
25413	195989	258787	14/10/2137 20:29:00	14/10/2137 20:30:46	5/11/2137 15:11:37	21.7784			0	0	56.97	M	UNKNOWN/NOT SPECIFIED	Private	0	1	0	0	0	0	0	3	22	15	4	126	37.33333163791233	26	166	86	1	0	0	0	0	0	0	0	1	0	12.4	14.4	291	17.4	42.8	1.7	26	16	mg/dL
4351	137712	298458	4/4/2145 19:22:00	4/4/2145 19:23:04	11/4/2145 10:57:16	6.6488	11/4/2145 23:59:00	7.1916	1	1	78.01	M	WHITE	Medicare	0	1	0	0	0	0	0	4	37	8	7	71	36.5555992126465	26	130	45	1	0	0	0	0	0	0	0	1	0	12.7		158		35.3		28	10	mg/dL
340	139131	279117	19/1/2182 18:13:00	19/1/2182 18:14:01	5/2/2182 20:35:33	17.0983			0	0	60.53	F	WHITE	Medicaid	1	1	0	0	0	0	0	2	34	15	4	85	36.666666666666664	23	123	58	0	0	0	0	0	0	0	0	1	0	14.6	8.6	382	15.5	26.6		21	10	mg/dL
15364	197923	293565	1/9/2162 18:45:00	1/9/2162 18:46:11	13/9/2162 18:45:47	11.9997			0	0	47	F	BLACK/AFRICAN AMERICAN	Medicaid	1	1	0	0	0	0	0	3	29	15	4	112	36.5	12	112	49	1	0	1	0	0	0	0	0	1	0	5.5	7.8	184	15.4	24.6		19	7	mg/dL
23233	161597	298516	13/7/2116 21:33:00	13/7/2116 21:34:08	14/7/2116 17:23:53	0.8262	14/7/2116 23:59:00	1.1006	1	1	63.92	M	BLACK/AFRICAN AMERICAN	Private	1	1	0	0	0	0	0	10	45	15	7	81	33.7	15	105	72	1	0	0	0	0	1	0	0	1	0	6.7	8.9	115	20.2	27.1	3.9	18	15	mg/dL
16281	122492	250210	7/2/2164 22:15:00	7/2/2164 22:16:00	13/2/2164 14:10:00	5.6625			0	0	60.66	M	WHITE	Private	0	0	0	0	0	0	0	1	22	15	5	74	36.72222137451172	15	147	64	0	0	0	0	0	0	0	0	0	0	9	13.5	177	14.6	38.3		23	16	mg/dL
26857	163066	209146	10/8/2179 13:20:00	10/8/2179 13:21:47	11/8/2179 17:47:08	1.1843			0	0	54.21	F	WHITE	Private	0	0	0	0	0	0	0	1	22	15	3	67	37.6666984558105	14	124	54	0	0	0	0	0	0	0	0	0	0	11	12.4	297	13.3	35.5		32	12	mg/dL
26851	169435	222793	9/7/2139 21:16:00	9/7/2139 21:18:07	16/7/2139 21:37:45	7.0136			0	0	50.21	M	WHITE	Medicaid	1	0	0	0	0	0	0	2	19	15	5	71	36.6666984558105	17	137	89	0	0	0	0	0	0	0	0	1	0	13.3	13	396	13.6	38.8		27	18	mg/dL
32786	165351	275017	15/11/2152 20:26:00	15/11/2152 20:26:54	8/12/2152 11:42:28	22.6358	8/7/2153 23:59:00	235.1473	0	1	53.74	M	WHITE	Medicaid	1	0	0	0	0	0	0	5	43	13	5	72	37.7221984863281	19	173	75	0	0	0	0	0	0	1	0	1	0	21.3	13.6	336	13.4	38.7		23	16	mg/dL
21195	193847	260773	10/10/2131 20:18:00	10/10/2131 20:19:56	12/10/2131 07:50:54	1.4798	12/10/2131 23:59:00	2.1521	1	1	95.5	M	WHITE	Medicare	1	0	0	0	0	0	0	5	65	3	5	73	37.05555555555556	18	143	109	0	0	0	0	0	0	0	0	1	0
3143	103378	214326	10/6/2111 22:32:00	10/6/2111 22:32:58	12/6/2111 14:47:17	1.6766	12/6/2111 23:59:00	2.0597	1	1	81.97	F	WHITE	Private	0	0	0	0	0	0	0	7	68	5	5	53	37.6110992431641	18	103	24	0	0	0	0	0	0	0	0	1	0
86487	181870	209773	19/5/2141 18:48:00	19/5/2141 18:48:47	23/5/2141 21:03:18	4.0934			0	0	48.3	F	WHITE	Medicaid	0	0	0	0	0	0	0	1	20	14	3	75	35.888888888888886	16	150	63	0	0	0	0	0	0	0	0	0	1	17	11.9	295	16.3	35		25	5	mg/dL
25570	118956	250878	2/9/2164 05:51:00	2/9/2164 05:51:37	2/9/2164 10:31:17	0.1942			0	0	34.2	M	WHITE	Private	0	0	0	0	0	0	0	0	21	15	1	89	36.666666666666664	21	133	69	0	0	0	0	0	0	0	0	0	0	14.8	13.7	241	13.4	40.9	0.5	27	9	mg/dL
7298	130890	222422	13/5/2118 17:20:00	13/5/2118 17:21:46	30/5/2118 13:18:38	16.8312			0	0	72.18	F	WHITE	Medicare	0	0	0	0	0	0	0	1	34	15	5	61	36.7778015136719	18	185	65	0	0	0	0	0	0	0	0	1	0	9.4	9.7	205	13.6	27.8		22	14	mg/dL
25413	195989	258787	14/10/2137 20:29:00	14/10/2137 20:30:46	5/11/2137 15:11:37	21.7784			0	0	56.97	M	UNKNOWN/NOT SPECIFIED	Private	0	1	0	0	0	0	0	3	22	15	4	126	37.33333163791233	26	166	86	1	0	0	0	0	0	0	0	1	0	12.4	14.4	291	17.4	42.8	1.7	26	16	mg/dL
9646	122361	236082	23/10/2138 05:09:00	23/10/2138 05:10:34	26/10/2138 12:18:12	3.297	27/10/2138 23:59:00	4.7836	1	1	79.51	F	WHITE	Medicare	1	0	0	0	0	0	0	4	65	7	5	93	37.77777777777778	18	167	79	0	0	0	0	0	0	0	0	1	0	10.7	12	364	12.6	33.6		29	23	mg/dL
93011	113752	287277	26/6/2201 18:43:00	26/6/2201 18:44:09	2/7/2201 16:54:21	5.9238			0	0	67.4	F	WHITE	Private	0	0	0	0	0	0	0	2	26	14	4	64	35.666666666666664	18	148	65	0	0	0	0	0	0	0	0	1	0	12.8	12	309	14.1	35.8	0.4	23	20	mg/dL
28500	149040	208303	25/4/2159 02:36:00	25/4/2159 02:37:20	15/5/2159 14:02:05	20.4755			0	0	70.16	F	HISPANIC/LATINO - COLOMBIAN	Medicaid	1	0	0	0	0	0	0	3	40	15	8	98	37.66666836208766	18	122	99	0	0	0	0	0	0	0	0	1	1	11.1	9.3	431	13.6	29.1		25	15	mg/dL
75013	112759	225695	23/3/2104 11:28:00	23/3/2104 11:28:57	2/4/2104 12:43:22	10.0517			0	0	55.27	M	WHITE	Private	1	0	0	0	0	0	0	2	23	15	3	75	37.94444444444444	17	142	80	0	0	0	0	0	0	0	0	0	0	7.8	12.3	134	13.7	36.8		22	8	mg/dL
56365	146031	235702	2/10/2182 01:47:00	2/10/2182 01:48:32	15/10/2182 03:14:22	13.0596	15/10/2182 23:59:00	13.9239	1	1	78.77	F	WHITE	Medicare	1	1	0	0	0	0	0	1	37	15	7	88	37.333333333333336	16	135	68	0	0	0	0	0	0	0	0	0	0
92425	197603	263271	4/3/2134 00:37:00	4/3/2134 17:06:28	7/3/2134 13:49:58	2.8635			0	0	47.91	M	HISPANIC OR LATINO	Government	0	0	0	0	0	0	0	2	27	13	2	78	37.22222222222222	12	142	85	0	0	0	0	0	0	0	0	0	0	9.2	14.4	195	11.9	40.8		26	11	mg/dL
97542	103480	299031	4/6/2165 00:43:00	4/6/2165 00:44:42	24/6/2165 20:34:15	20.8261			0	0	52.92	F	HISPANIC OR LATINO	Medicaid	1	1	0	0	0	0	0	10	46	6	7	103	36.44444444444444	26	107	76	1	0	1	0	0	0	0	0	0	0	16.4	13.9	295	13.3	41.6		21	17	mg/dL
907	133125	207646	1/10/2163 22:51:00	1/10/2163 22:51:53	2/10/2163 17:33:37	0.779	2/10/2163 23:59:00	1.0466	1	1	56.26	F	ASIAN	Medicare	0	0	0	0	0	0	0	1	25		6						0	1	0	0	0	0	0	0	0	0
96591	105668	255160	24/8/2159 12:45:00	24/8/2159 12:47:17	1/9/2159 15:45:36	8.1238	5/9/2159 23:59:00	12.4665	1	1	63.28	M	BLACK/AFRICAN AMERICAN	Medicare	1	0	1	0	0	0	0	10	60	3	8	66	36.55555555555555	14	114	61	0	0	1	0	0	1	0	0	0	0	4	11.5	154	16.7	36.2		25	32	mg/dL
99783	126090	236983	1/11/2125 00:00:00	4/11/2125 10:32:24	5/12/2125 14:17:10	31.1561	5/12/2125 23:59:00	31.5601	1	1	42.29	M	WHITE	Private	0	0	0	0	0	0	0	4	18		4						0	0	1	0	0	0	0	0	0	0	28.2	7.9	59	15.1	23.9	1.3	29	12	mg/dL
3812	159538	285264	23/11/2127 23:28:00	23/11/2127 23:29:37	4/12/2127 14:52:48	10.6411	13/2/2137 23:59:00	3370.0204	0	1	76.42	F	WHITE	Medicare	0	1	0	0	0	0	0	1	39	13	8	71	36.4444007873535	19	128	78	0	0	0	0	1	0	0	0	1	0	8.5	12.2	301	11.8	35.6		22	11	mg/dL
9372	160881	242248	16/9/2193 22:42:00	16/9/2193 22:45:05	1/10/2193 16:28:43	14.7386			0	0	55.01	F	WHITE	Private	0	1	0	0	0	0	0	1	17	15	3	79	36.9999991522895	16	167	72	0	0	0	0	0	0	0	0	1	0	12.7	11.7	355	12.4	35.1		23	14	mg/dL
6983	173511	234766	30/7/2177 22:09:00	30/7/2177 22:10:15	3/8/2177 16:16:25	3.7543	2/7/2179 23:59:00	702.0755	0	1	74.32	M	WHITE	Medicare	0	0	0	0	0	0	0	7	30	14	6	50	35.611110263400604	10	112	34	0	0	1	0	0	0	0	0	0	0	3.7	10.9	62	14.3	31.5	2	27	22	mg/dL
22145	106406	224762	28/10/2109 20:47:00	28/10/2109 20:48:00	31/10/2109 10:41:00	2.5785	15/11/2117 23:59:00	2940.1326	0	1	77.41	F	WHITE	Medicare	0	0	0	0	0	0	0	2	35	13	5	71	36.22222052680122	15	110	42	0	0	0	0	0	0	0	0	1	0	9.9	12.2	168	12.6	35.3		29	21	mg/dL
20603	177557	289899	13/10/2115 15:06:00	13/10/2115 15:08:05	23/10/2115 02:03:24	9.4551	22/10/2115 23:59:00	9.3687	1	1	81.24	M	WHITE	Medicare	0	0	0	0	0	0	0	7	52	7	6	86	36.22222052680122	17	178	52	1	0	0	0	0	0	0	0	1	0	6.2	9.1	167	13.4	25.3		25	65	mg/dL
75347	152030	247214	3/5/2174 20:08:00	3/5/2174 20:09:44	10/5/2174 18:38:27	6.9366	24/6/2174 23:59:00	52.1592	0	1	64.18	M	UNKNOWN/NOT SPECIFIED	Medicare	1	0	0	0	0	0	0	2	32	15	12	87	38.666666666666664	27	164	80	0	0	0	0	0	0	0	0	0	1	16.3		211		35.3		25	12	mg/dL
30063	185317	202196	10/3/2121 21:46:00	10/3/2121 21:48:44	21/3/2121 12:39:55	10.6189			0	0	69.7	M	WHITE	Medicare	0	0	0	0	0	0	0	5	18	14	4	84	36.6110992431641	14	115	60	0	0	0	0	0	0	0	0	0	0	8.2	12.6	96	13.5	34.2	1	26	13	mg/dL
67465	102575	207691	29/4/2148 18:48:00	29/4/2148 18:49:47	13/5/2148 15:47:06	13.8731			0	0	46.09	M	WHITE	Medicaid	1	1	0	0	0	0	0	8	39	7	2	58	36.05555555555556	18	120	91	0	0	0	0	0	0	0	0	1	0	14	14.5	171	15.5	44.7		25	12	mg/dL
24965	195847	293249	2/4/2169 22:58:00	2/4/2169 23:00:25	21/4/2169 12:02:58	18.5434			0	0	49.1	F	UNKNOWN/NOT SPECIFIED	Government	0	1	0	0	0	0	0	1	17	14	2	59	36.8889007568359	16	120	68	0	0	0	0	0	0	0	0	1	0	11.2	11.8	288	12.2	33.8		22	13	mg/dL
10395	113606	200539	31/1/2132 14:50:00	31/1/2132 14:50:00	11/2/2132 16:59:00	11.0896			0	0	42.93	F	UNKNOWN/NOT SPECIFIED	Private	1	0	0	0	0	0	0	2	29	15	2	76	34.44444444444444	10	154	81	0	0	0	0	0	0	0	0	0	0	17	11	285	12.6	32.4		20	4	mg/dL
31070	127927	228378	26/4/2168 00:19:00	26/4/2168 00:20:06	4/5/2168 19:07:43	8.7831			0	0	74.31	F	HISPANIC OR LATINO	Medicare	0	0	0	0	0	0	0	4	38	7	6	61	36.3333015441895	18	161	53	0	0	0	0	0	1	0	0	1	0	15.6	11	310	13	31.6		23	22	mg/dL
57899	137695	218515	28/5/2175 22:43:00	28/5/2175 22:43:42	7/6/2175 17:15:28	9.7721			0	0	56.74	M	WHITE	Private	0	0	0	0	0	0	0	2	20	13	3	70	36.333333333333336	17	161	100	0	0	0	0	0	0	0	0	0	0
41074	182558	215837	13/6/2121 22:35:00	13/6/2121 22:35:51	14/6/2121 05:03:45	0.2694	14/6/2121 23:59:00	1.0577	1	1	74.31	M	UNABLE TO OBTAIN	Medicare	1	0	0	0	0	0	0	3	32	15	6	61	36.5	15	152	50	0	0	0	0	0	1	0	0	1	0
20699	140658	294395	1/3/2172 18:57:00	3/3/2172 14:43:00	6/3/2172 12:23:00	2.9028			0	0	54.97	F	WHITE	Private	1	0	0	0	0	0	0	3	23	15	5	59	33.6110992431641	15	101	55	0	0	0	0	0	1	0	0	1	0	7.4	11.2	282	13.2	33.7		19	5	mg/dL
13755	142134	292796	11/5/2126 05:48:00	11/5/2126 05:50:01	17/5/2126 21:56:51	6.6714			0	0	51.49	F	UNKNOWN/NOT SPECIFIED	Private	0	0	0	0	0	0	0	1	20	15	4	102	37.05555386013456	18	137		0	0	0	0	0	1	0	0	1	0	15.1	14	393	12.9	41.4		24	9	mg/dL
9202	146841	266248	3/6/2146 19:23:00	3/6/2146 19:23:00	11/6/2146 14:23:00	7.7917	11/6/2146 23:59:00	8.1917	1	1	60.72	M	WHITE	Private	0	1	0	0	0	0	0	0	36	15	7	91	37.66666836208766	22	120	70	0	0	0	0	0	0	0	0	0	1	14.8	10.7	245	13.5	31.2		26	30	mg/dL
32455	112690	213233	22/6/2168 22:07:00	22/6/2168 22:08:06	29/6/2168 16:29:38	6.765			0	0	61.96	M	WHITE	Private	0	0	0	0	0	0	0	1	20	14	6	95	37	20	151	89	0	0	0	0	0	0	0	0	1	0	13.2	15.1	206	14.2	42.6	0.7	22	12	mg/dL
6639	186534	219582	16/6/2200 19:03:00	16/6/2200 19:03:52	4/7/2200 13:22:44	17.7631	4/7/2200 23:59:00	18.205	1	1	82.23	F	WHITE	Medicare	1	1	0	0	0	0	0	7	59	7	7	55	36.1666984558105	16	111	55	0	0	0	0	0	1	0	0	1	1	16.7	12	222	13.6	36		19	18	mg/dL
24743	179836	275509	29/7/2141 16:41:00	29/7/2141 16:42:30	1/8/2141 17:33:46	3.0356			0	0	70.57	F	OTHER	Private	0	0	0	0	0	0	0	3	33	14	6	96	36.72222222222222	17	159	74	0	0	0	0	0	1	0	0	1	0	5.9	12.6	112	13.7	37.8		28	17	mg/dL
74032	117458	200016	2/12/2150 11:00:00	2/12/2150 15:59:20	3/12/2150 14:54:29	0.955			0	0	67.23	F	WHITE	Medicare	0	0	0	0	0	0	0	1	20	15	4	67	35.111111111111114	14	126	69	0	0	0	0	0	0	0	0	0	0	6.4	11.5	199	13.4	35		23	10	mg/dL
16663	140770	279045	15/11/2136 19:41:00	15/11/2136 19:41:49	17/11/2136 20:08:55	2.0188			0	0	85.1	M	WHITE	Medicare	1	0	0	0	0	0	0	6	46	15	6	65	37.5	20	147	75	0	0	0	0	0	0	0	0	1	0	9.4	12.7	186	14.5	36.8		26	24	mg/dL
78716	153596	287154	1/7/2149 16:12:00	1/7/2149 16:13:13	8/7/2149 21:40:53	7.2275			0	0	43.88	F	BLACK/HAITIAN	Government	1	0	0	0	0	0	0	2	24	10	3	71	37.16666666666667	11	135	60	0	0	0	0	0	0	0	0	0	0	6.2	10.7	301	13.7	32.3	0.2	23	11	mg/dL
63390	158369	221542	27/4/2104 00:10:00	27/4/2104 00:11:36	28/4/2104 18:06:47	1.7467			0	0	89	M	WHITE	Medicare	0	0	0	0	0	0	0	1	31	15	6	75	36.11111111111111	16	125	66	0	0	0	0	0	0	0	0	1	1	11.3	12.5	268	12.3	35.9		26	21	mg/dL
98802	101071	294783	5/3/2151 20:00:00	5/3/2151 20:01:18	6/3/2151 10:54:24	0.6202	6/3/2151 23:59:00	1.1651	1	1	83.45	F	WHITE	Medicare	0	0	0	0	0	0	0	5	32	12	5	86	36.55555555555555	27	162	92	0	0	0	0	0	0	0	0	1	0
97158	152158	294531	3/8/2165 01:36:00	3/8/2165 01:37:22	10/9/2165 17:09:44	38.6475			0	0	60.7	F	WHITE	Private	1	1	0	0	0	0	0	5	38	6	6	111	37.55555555555555	22	151	80	0	0	0	0	0	0	0	0	1	0	21.5	14.9	396	13.4	43.1		22	11	mg/dL
9471	129609	237383	10/12/2184 06:55:00	10/12/2184 06:56:16	5/1/2185 03:17:39	25.8482			0	0	44.77	F	BLACK/AFRICAN AMERICAN	Medicaid	0	1	0	0	0	0	0	5	28	11	3	88	37.33333163791233	9	143	62	1	0	0	0	0	0	0	0	0	0	13.1	11.2	209	14.7	34.1		22	16	mg/dL
32768	106201	261936	22/2/2170 11:22:00	22/2/2170 18:14:02	28/2/2170 21:40:27	6.1433			0	0	61.4	F	WHITE	Private	0	0	0	0	0	0	0	5	45	10	6	112	37	20	136	59	0	0	0	0	0	0	0	0	0	0	12.9	9.6	518	13.6	27.4		23	4	mg/dL
13684	103397	225830	25/11/2136 19:55:00	25/11/2136 20:04:00	26/11/2136 09:39:00	0.566	26/11/2136 23:59:00	1.1632	1	1	41.29	M	WHITE	Private	0	1	0	0	0	0	0	8	40	15	3	130	35.77777862548828	15	96	54	0	0	0	0	0	0	0	0	0	1	14.4	14.3	175	12.5	40.2	0.4	22	13	mg/dL
2094	153449	236306	27/10/2185 20:10:00	30/10/2185 12:22:01	22/11/2185 21:00:04	23.3598			0	0	63.43	M	WHITE	Private	1	1	0	0	0	0	0	5	43	13	5	71	36.833335028754334	18	186	60	0	0	0	0	0	0	0	0	1	0	14.1	12.4	133	13.1	34.4		21	21	mg/dL
46926	131250	275004	11/3/2134 02:45:00	11/3/2134 02:46:38	12/3/2134 17:17:33	1.6048	25/4/2134 23:59:00	45.8836	0	1	87.02	M	WHITE	Medicare	0	0	0	0	0	0	0	0	28	15	5	137	37.611111111111114	30	149	79	0	0	0	0	0	0	0	0	0	0							23	21	mg/dL
91210	110742	243594	12/11/2127 00:13:00	12/11/2127 00:13:53	17/11/2127 00:11:49	4.9986	16/11/2127 23:59:00	4.9897	1	1	73.17	M	OTHER	Medicare	1	0	0	0	0	0	0	1	25	15	5	73	37.27777777777777	18	171	80	0	0	0	0	0	0	0	0	1	0	13.8	13.2	239	14.3	38.8		22	18	mg/dL
53883	112168	211762	28/9/2172 17:54:00	28/9/2172 17:55:49	24/10/2172 00:40:48	25.2812			0	0	40.99	F	WHITE	Private	1	1	0	0	0	0	0	5	41	15	3	123	38.888888888888886	30	168	47	0	0	0	0	0	0	0	0	0	0	23.9	12	233	13.4	33.8		19	9	mg/dL
58774	154395	277899	26/4/2119 03:26:00	26/4/2119 03:27:20	26/5/2119 17:41:00	30.5928			0	0	40.01	M	UNKNOWN/NOT SPECIFIED	Private	1	1	0	0	0	0	0	14	37	15	4	90		14	93	58	0	0	1	0	0	0	0	0	1	0	25.7	11.8	121	13.9	34.7		23	20	mg/dL
94422	164964	287114	4/2/2159 18:25:00	16/2/2159 23:24:38	19/2/2159 17:27:01	2.7517			0	0	34.22	F	BLACK/AFRICAN AMERICAN	Medicare	0	0	0	0	0	0	0	2	20	13	2	103	38.333333333333336	16	141	81	0	0	0	0	0	1	0	0	1	0	10.2	11.1	184	16.5	32.3	0.3	22	16	mg/dL
77543	113404	212550	28/4/2166 14:36:00	28/4/2166 14:37:13	30/4/2166 01:39:27	1.4599			0	0	51.76	M	BLACK/AFRICAN AMERICAN	Private	0	0	0	0	0	0	0	2	17	14	3	77	36.88888888888889	23	111	67	0	0	0	0	0	0	0	0	1	0	10.9	14.1	222	13.1	44.2		22	7	mg/dL
30802	165602	221002	10/10/2136 16:00:00	10/10/2136 16:00:51	11/10/2136 20:52:01	1.2022			0	0	60.37	F	WHITE	Private	0	0	0	0	0	0	0	2	28	14	4	74	36.8889007568359	17	121	70	0	0	0	0	0	0	0	0	0	0	8.2	11.2	211	12.5	33.1		24	9	mg/dL
58327	177168	255876	29/1/2174 09:47:00	29/1/2174 09:48:13	1/3/2174 15:53:25	31.2536			0	0	79.11	F	WHITE	Medicare	1	1	0	0	0	0	0	1	36	15	5	73	35.61111111111111	14	105	56	0	0	0	0	0	0	0	0	0	0	8.2	10.4	199	12.4	29.8	0.5	21	10	mg/dL
32694	140172	239429	15/5/2172 19:41:00	15/5/2172 19:41:56	19/5/2172 14:49:13	3.7967			0	0	26.73	M	WHITE	Medicaid	0	0	0	0	0	0	0	0	8	15	2	86	37.9444007873535	16	151	76	0	0	0	0	0	0	0	0	0	0	11	13.6	294	12.6	38.4		21	8	mg/dL
59991	191918	225901	30/10/2112 18:42:00	30/10/2112 18:43:27	22/11/2112 16:48:59	22.9205			0	0	63.33	M	WHITE	Private	1	0	0	0	0	0	0	5	42	6	4	56	36.11111111111111	20	162	100	0	0	0	0	0	0	0	0	1	0	8.4	13.1	162	14.7	37		26	23	mg/dL
76896	170213	260884	11/6/2130 03:44:00	11/6/2130 03:45:19	4/7/2130 21:13:55	23.7282	4/7/2130 23:59:00	23.8428	1	1	76.72	F	UNABLE TO OBTAIN	Medicare	1	1	0	0	0	0	0	6	59	5	6	100	36.77777777777778	13	145	73	1	0	0	0	0	0	0	0	1	0	8.8	11.7	128	13.3	35.3		27	22	mg/dL
25299	127222	242980	26/4/2161 00:25:00	26/4/2161 00:27:00	28/4/2161 12:59:32	2.5226			0	0	80.29	F	WHITE	Medicare	0	0	0	0	0	0	0	1	33	15	6	86	36.7778015136719	20	134	41	0	0	0	0	0	0	0	0	0	0	8.2	13.2	198	13.3	36.7		24	16	mg/dL
83321	102129	295819	30/11/2199 01:25:00	30/11/2199 01:26:18	7/12/2199 17:25:12	7.6659			0	0	65.39	F	WHITE	Private	0	0	0	0	0	0	0	2	22	14	4	68	35.44444444444444	18	118	69	0	0	0	0	0	0	0	0	1	0	10.8	12.8	223	13.3	37.5		20	5	mg/dL
61054	107394	251313	8/4/2162 02:55:00	8/4/2162 02:57:00	15/4/2162 17:08:27	7.5913			0	0	40.27	F	WHITE	Private	1	0	0	0	0	0	0	1	30	15	2	99	36.333333333333336	20	123	79	0	0	0	0	0	0	0	0	0	0	11.5	12.2	221	13.9	36.4		25	8	mg/dL
11577	152150	285983	27/12/2133 23:12:00	30/12/2133 21:04:17	4/1/2134 19:56:06	4.9527	4/1/2134 23:59:00	5.1213	1	1	36.85	M	WHITE	Private	1	1	0	0	0	0	0	12	50	14	2	139	40.1110992431641	23	75	50	0	0	1	0	0	0	0	0	0	0	12.3	11.6	55	13.9	33.5	1.4	22	10	mg/dL
907	133125	207646	1/10/2163 22:51:00	1/10/2163 22:51:53	2/10/2163 17:33:37	0.779	2/10/2163 23:59:00	1.0466	1	1	56.26	F	ASIAN	Medicare	0	0	0	0	0	0	0	1	25		6						0	1	0	0	0	0	0	0	0	0
82329	196907	271136	18/9/2116 03:15:00	18/9/2116 03:16:00	20/9/2116 14:02:29	2.4489			0	0	56.34	F	WHITE	Private	0	0	0	0	0	0	0	2	34	14	5	120	36.94444444444444	26	149	93	0	0	0	0	1	0	0	0	0	0	8.5	13.3	309	13.6	36.4		27	12	mg/dL
80350	196931	282055	18/5/2106 02:32:00	18/5/2106 02:32:50	3/6/2106 18:04:06	16.6467	11/7/2106 23:59:00	54.8932	0	1	66.88	M	WHITE	Medicare	0	0	0	0	0	0	0	3	30	15	5	85	36.99999999999999	19	122	46	0	0	0	0	0	1	0	0	1	0	17.2	12.2	214	13.4	35.6		24	20	mg/dL
66152	109703	205348	19/11/2142 22:30:00	19/11/2142 22:31:44	29/11/2142 16:58:45	9.7688	1/12/2142 23:59:00	12.0606	1	1	86.5	M	WHITE	Medicare	1	0	0	0	0	0	0	2	36	15	5	71	37.88888888888889	16	159	76	0	0	0	0	0	0	0	0	1	0	8.3	11.8	124	14.1	33.6	1	23	14	mg/dL
30150	170612	231094	10/4/2181 13:43:00	10/4/2181 13:44:32	17/4/2181 17:28:12	7.1553	30/6/2185 23:59:00	1542.4267	0	1	46.35	M	WHITE	Self Pay	0	0	0	0	0	0	0	1	17	14	2	81	37.77777777777778	30	134	85	0	0	0	0	0	0	0	0	0	0	12.8	13.5	247	13.1	38		23	6	mg/dL
15066	154566	277015	2/3/2112 18:35:00	2/3/2112 18:37:01	12/3/2112 16:56:08	9.9299	14/3/2112 23:59:00	12.2236	1	1	55.32	F	WHITE	Private	1	1	0	0	0	0	0	5	41	15	6	108	37.3333015441895	20	93	42	1	0	0	0	0	0	0	0	1	1	18.2	10	454	19.1	31.9	0.2	16	30	mg/dL
32147	130723	286089	30/5/2176 19:52:00	30/5/2176 19:53:32	31/5/2176 14:40:22	0.7825	1/6/2176 23:59:00	2.1705	1	1	81.62	F	WHITE	Private	1	0	0	0	0	0	0	5	58	3	6	55	35.3333015441895	17	161	40	0	0	0	0	0	0	0	0	1	0
31322	157171	262045	26/6/2178 12:42:00	26/6/2178 12:43:15	7/7/2178 19:33:31	11.2849			0	0	54.25	F	WHITE	Private	1	0	0	0	0	0	0	3	26	15	4	50	36.2221984863281	16	136	76	0	0	1	0	0	0	0	0	0	0	10.3	13.2	234	13.3	36.2		23	7	mg/dL
93588	179213	206894	29/11/2166 03:35:00	29/11/2166 03:38:57	30/11/2166 11:39:51	1.334			0	0	67.54	M	WHITE	Private	0	0	0	0	0	0	0	3	28	13	6	87	37.666666666666664	22	168	98	0	0	0	0	0	0	0	0	1	0	9.9	15.3	254	13.4	44.8		25	20	mg/dL
22821	170329	271263	20/4/2133 13:33:00	20/4/2133 13:34:59	12/5/2133 19:01:52	22.227			0	0	36.61	M	WHITE	Medicaid	0	1	0	0	0	0	0	3	48	8	7	68	35.666664971245666	23	122	68	0	0	0	0	0	0	0	0	1	0	7.3	12	172	14.1	33.7		19	10	mg/dL
28525	102956	298559	17/5/2114 20:24:00	19/5/2114 02:45:21	27/5/2114 19:18:00	8.6893			0	0	68.49	F	WHITE	Medicare	0	0	0	0	0	0	0	1	32	15	5	73	37.6110992431641	15	128	51	0	0	0	0	0	1	0	0	1	0	10.7	7.2	265	16.5	22.5		27	19	mg/dL
21554	168486	260986	20/9/2133 02:33:00	20/9/2133 02:39:00	21/9/2133 14:34:00	1.4965	4/10/2133 23:59:00	14.8889	1	1	83.46	M	WHITE	Medicare	0	0	0	0	0	0	0	4	31	14	7	75	37.77777777777778	17	153	54	0	0	0	0	0	1	0	0	0	1	5.7	10	64	12.9	27.7		21	16	mg/dL
31732	133886	212301	11/11/2160 20:44:00	11/11/2160 20:45:08	19/11/2160 16:24:57	7.8193			0	0	72.61	M	WHITE	Medicare	0	0	0	0	0	0	0	3	25	14	6	64	37.1666984558105	17	154	57	0	0	0	0	0	1	0	0	1	0	9.1	13.1	139	12.9	38		28	19	mg/dL
25528	133945	287451	31/1/2102 21:44:00	31/1/2102 21:44:33	17/2/2102 21:49:22	17.0033			0	0	78.72	F	WHITE	Medicare	0	1	0	0	0	0	0	3	36	12	5	79	37	17	102	53	0	0	0	0	0	0	0	0	1	0	18.2	11.7	226	13.6	33.7		29	13	mg/dL
41943	183598	290272	27/11/2182 08:00:00	27/11/2182 13:26:37	1/12/2182 17:48:06	4.1816			0	0	57.75	F	WHITE	Private	1	1	0	0	0	0	0	5	19	15	5	66	37.2	14	132	60	0	0	0	0	0	0	0	0	1	0	14.9	8.1	144	13.2	24.7	0.6	31	18	mg/dL
44514	195301	283993	23/4/2159 07:46:00	23/4/2159 07:46:46	27/4/2159 23:45:09	4.6655	27/4/2159 23:59:00	4.6752	1	1	59.1	F	NATIVE HAWAIIAN OR OTHER PACIFIC ISLANDER	Private	1	0	0	0	0	0	0	5	31	15	4	74	36	20	121	97	0	0	0	0	0	1	0	0	1	0	19.6	12.8	263	14.3	37.2		26	39	mg/dL
66955	121708	298179	22/9/2177 21:15:00	22/9/2177 21:16:26	29/9/2177 19:01:01	6.906			0	0	55.54	M	HISPANIC/LATINO - PUERTO RICAN	Medicaid	0	0	0	0	0	0	0	1	17	15	4	84	36.611111111111114	19	136	47	0	0	0	0	0	1	0	0	1	0	13	14.2	232	12.8	41.4		27	15	mg/dL
22421	159286	243695	1/6/2116 19:40:00	1/6/2116 19:44:03	22/7/2116 22:43:23	51.1245	4/2/2124 23:59:00	2804.177	0	1	77.87	M	WHITE	Medicare	1	1	0	0	0	0	0	6	44	9	6	86	37.22222222222222	16		81	1	0	0	0	0	0	0	0	0	0	7.8	11.2	196	15.1	32.8		23	12	mg/dL
95951	146222	242337	16/11/2200 12:23:00	16/11/2200 12:24:12	25/11/2200 03:20:53	8.6227	25/11/2200 23:59:00	9.4825	1	1	82.5	F	UNABLE TO OBTAIN	Medicare	1	1	0	0	0	0	0	2	34	15	6	77	35.94444444444444	13	147	66	1	0	0	0	0	0	0	0	1	0	6.2	11.8	112	17.1	34.8		23	18	mg/dL
64970	106760	244804	27/1/2123 03:00:00	27/1/2123 03:01:54	30/1/2123 15:49:29	3.533			0	0	65.46	F	WHITE	Medicare	0	0	0	0	0	0	0	3	37	14	6	99	39.27777777777778	16	113	46	0	1	0	0	0	0	0	0	0	0
1800	140939	296546	14/6/2148 21:58:00	14/6/2148 22:00:06	26/6/2148 15:57:47	11.7484	17/3/2152 23:59:00	1372.0826	0	1	68.16	F	WHITE	Medicare	1	0	0	0	0	0	0	3	32	15	5	66	35.333332485622826	20	130	57	0	0	0	0	0	0	0	0	0	0	13.1	12.6	235	14.3	35.5		23	13	mg/dL
72033	134656	274406	26/7/2109 02:51:00	26/7/2109 02:52:43	31/7/2109 17:08:25	5.5942			0	0	65.33	F	WHITE	Medicare	1	0	0	0	0	0	0	5	37	10	5	77	37.22222222222222	16	140	78	0	0	0	0	0	0	0	0	1	0	14.5	13.1	308	12.8	38.6		22	11	mg/dL
22421	159286	243695	1/6/2116 19:40:00	1/6/2116 19:44:03	22/7/2116 22:43:23	51.1245	4/2/2124 23:59:00	2804.177	0	1	77.87	M	WHITE	Medicare	1	1	0	0	0	0	0	6	44	9	6	86	37.22222222222222	16		81	1	0	0	0	0	0	0	0	0	0	7.8	11.2	196	15.1	32.8		23	12	mg/dL
89914	168471	291401	20/5/2106 21:35:00	20/5/2106 21:45:11	24/5/2106 21:26:30	3.987			0	0	54.63	F	BLACK/AFRICAN AMERICAN	Medicaid	0	0	0	0	0	0	0	0	17	15	3	66	36.666666666666664	13	141	86	0	0	0	0	0	0	0	0	1	0	10.7	13.5	275	13.3	40.3		25	9	mg/dL
80555	162902	252541	25/12/2124 21:23:00	25/12/2124 21:35:44	1/1/2125 18:29:21	6.8706			0	0	40.9	F	WHITE	Private	0	0	0	0	0	0	0	1	17	15	4	65	37.22222222222222	10	140	127	0	0	0	0	0	0	0	0	1	0	6.5	11.2	199	12.8	32.2		23	12	mg/dL
4047	140490	248993	22/1/2191 18:12:00	22/1/2191 18:13:25	3/2/2191 15:38:34	11.8925			0	0	46.81	F	WHITE	Private	0	0	0	0	0	0	0	2	24	14	2	74	36.88888973659939	18	125	66	0	0	0	0	0	0	0	0	0	0	18.2	10.3	205	12.8	29.8		19	13	mg/dL
61157	131297	226901	6/5/2175 23:46:00	6/5/2175 23:46:39	12/5/2175 18:11:29	5.7672			0	0	66.68	F	WHITE	Medicare	0	0	0	0	0	0	0	2	30	14	4	74	36.05555555555556	16	147	77	0	0	0	0	0	0	0	0	1	0	9.9	11.7	311	14.7	33		25	12	mg/dL
17142	136148	241633	25/2/2162 16:20:00	25/2/2162 16:24:29	19/3/2162 18:22:14	22.0818	15/5/2168 23:59:00	2271.3156	0	1	60.07	F	WHITE	Medicare	1	1	0	0	0	0	0	7	44	12	5	78	35.9444007873535	16		71	1	0	0	0	0	0	0	0	0	0	6	11.5	162	14.2	32.9		22	8	mg/dL
95708	161926	230498	3/2/2139 21:43:00	3/2/2139 21:44:18	25/2/2139 18:43:02	21.8741			0	0	69.61	F	OTHER	Private	1	1	0	0	0	0	0	8	56	15	5	77	35.77777777777778	17	101	73	0	0	0	0	0	0	0	0	1	0	19.1	15.3	223	13.3	44.6	0.3	20	14	mg/dL
48915	140003	291845	19/3/2159 10:55:00	19/3/2159 10:56:13	26/3/2159 18:37:09	7.3201			0	0	48.88	M	WHITE	Private	1	0	0	0	0	0	0	1	17	14	2	69	36	14	123	70	0	0	0	0	0	0	0	0	0	0	15.2	13.6	266	13.2	38.1		26	13	mg/dL
26381	159331	248561	14/7/2142 18:25:00	14/7/2142 18:26:21	12/8/2142 18:37:09	29.0075			0	0	50.22	M	WHITE	Private	1	1	0	0	0	0	0	2	29	15	3	69	37.6666984558105	20	114	65	0	0	0	0	0	0	0	0	0	0	17.3	13.9	238	12.6	39.9		22	16	mg/dL
24085	114359	223185	25/6/2112 16:03:00	25/6/2112 16:04:35	6/7/2112 13:03:47	10.8744			0	0	56.34	F	WHITE	Private	0	0	0	0	0	0	0	0	27	15	3	85	38.4444007873535	13	142	70	0	0	0	0	0	0	0	0	0	0	18.1	11.3	213	13.4	31.8		22	9	mg/dL
13989	149945	274234	16/9/2159 13:52:00	16/9/2159 15:39:51	19/9/2159 15:44:28	3.0032			0	0	60.26	F	WHITE	Medicare	1	0	0	0	0	0	0	6	42	9	4	50	34.7778015136719	14	117	62	0	0	0	0	0	0	0	0	0	0	18.4	11.7	217	14.5	32.5		19	9	mg/dL
93923	184024	208193	21/3/2118 20:17:00	21/3/2118 20:18:21	23/3/2118 14:37:23	1.7632			0	0	80.89	M	WHITE	Medicare	0	0	0	0	0	0	0	2	36	15	7	97	37.83333333333333	17	142	94	0	1	0	0	0	0	0	0	0	0	15.7	12.2	263	13	34.7		29	28	mg/dL
19970	117319	294351	13/3/2177 18:45:00	14/3/2177 20:53:16	29/3/2177 11:32:04	14.6103	21/9/2184 23:59:00	2748.129	0	1	80.32	F	WHITE	Medicare	1	1	0	0	0	0	0	5	47	13	6	80	37.3889007568359	18	156	65	1	0	0	0	0	0	0	0	1	0	8	9.1	187	13.5	27.6		24	5	mg/dL
7933	127692	298072	15/4/2155 18:46:00	15/4/2155 18:49:32	6/5/2155 17:33:43	20.9473			0	0	53.76	F	WHITE	Private	0	1	0	0	0	0	0	1	22	15	5	69	37.944446139865555	17	133	69	1	0	0	0	0	0	0	0	0	0	7.5	12.1	193	12.6	34.8		23	11	mg/dL
1436	178183	255356	20/4/2156 10:00:00	23/4/2156 19:05:15	5/5/2156 15:21:23	11.8445	6/5/2156 23:59:00	13.204	1	1	46.28	M	WHITE	Private	0	0	0	0	0	0	0	3	34	6	8	73	37.4444007873535	21	165	97	0	0	0	0	0	0	0	0	1	0	14.2	15.2	185	13	40.5		26	17	mg/dL
55730	195438	245211	29/3/2113 16:15:00	29/3/2113 16:16:11	22/4/2113 15:56:13	23.9861			0	0	62.02	M	WHITE	Private	1	1	0	0	0	0	0	2	38	12	4	50	37.22222222222222	21	125	66	0	0	0	0	0	0	0	0	0	0	7.3	13.8	219	13.9	39.8		26	13	mg/dL
42311	114656	226737	12/1/2180 03:18:00	12/1/2180 03:19:44	22/1/2180 16:00:55	10.5286			0	0	68.25	M	WHITE	Private	1	1	0	0	0	0	0	3	36	15	7	73	37.22222222222222	18	150	55	0	0	0	0	0	0	0	0	0	0	17.7	10.1	847	13.3	30.8	0.4	21	9	mg/dL
28526	170374	289831	19/3/2153 03:17:00	19/3/2153 03:18:17	23/3/2153 18:56:38	4.6516			0	0	67.84	F	HISPANIC/LATINO - GUATEMALAN	Medicaid	0	0	0	0	0	0	0	1	27	15	4	80	37.22222222222222	16	124	55	0	0	0	0	0	0	0	0	1	0	8.8	11.7	217	12.7	34.1		25	10	mg/dL
4963	178606	298243	27/1/2187 05:18:00	27/1/2187 05:19:43	29/1/2187 12:31:15	2.2997			0	0	31.44	F	WHITE	Private	0	0	0	0	0	0	0	1	18	15	1	111	36.77777608235678	19	117	59	0	0	0	0	0	0	0	0	0	0	15.2	12.1	309	12.2	34.6		22	12	mg/dL
74546	168822	295469	12/11/2141 02:04:00	12/11/2141 02:05:30	20/11/2141 22:56:34	8.8688	2/12/2141 23:59:00	20.9122	0	1	62.12	F	UNKNOWN/NOT SPECIFIED	Private	0	0	0	0	0	0	0	1	22	14	6	71	36.666666666666664	19	149	57	0	0	0	0	0	1	0	0	1	0
52191	198314	274538	24/11/2193 01:50:00	24/11/2193 01:51:11	8/12/2193 21:12:11	14.8063			0	0	38.23	F	WHITE	Private	1	1	0	0	0	0	0	6	25	9	1	82	37.5	20	142	82	0	0	0	0	0	0	0	0	1	0	12.6	11.6	283	13.9	32.8		29	10	mg/dL
31117	167501	241176	25/3/2178 12:04:00	25/3/2178 12:04:41	3/4/2178 03:04:52	8.6251	2/4/2178 23:59:00	8.4961	1	1	87.43	F	WHITE	Medicare	1	1	0	0	0	0	0	1	49	15	8	122	39.8333015441895	21	100	84	1	0	1	0	0	0	0	0	1	1	14.8	12.3	213	14.2	34.5		17	24	mg/dL
27157	192424	247368	3/3/2101 23:55:00	3/3/2101 23:56:56	27/3/2101 20:57:15	23.8752			0	0	46.36	M	HISPANIC/LATINO - DOMINICAN	Medicare	0	1	0	0	0	0	0	2	17	14	3	95	37.05555386013456	18	122	67	0	0	1	0	0	0	0	0	0	0	16.1	14.4	163	13.2	41.4		26	11	mg/dL
92064	132684	265922	25/4/2130 04:08:00	25/4/2130 04:09:23	26/4/2130 13:28:06	1.388			0	0	54.71	M	WHITE	Private	0	0	0	0	0	0	0	2	22	15	3	64	36.27777777777778	16	131	66	0	0	0	0	0	0	0	0	0	0	8.4	14	157	13.7	41.2		27	24	mg/dL
1293	129786	220406	7/7/2127 12:38:00	7/7/2127 12:39:00	15/7/2127 22:40:32	8.4177			0	0	46.9	F	WHITE	Private	0	0	0	0	0	0	0	2	17	14	2	76	37.2221984863281	18	119	42	0	0	0	0	0	0	0	0	0	0	9.8	10.3	242	12.9	29.7		24	13	mg/dL
15864	138587	206350	11/6/2127 18:56:00	11/6/2127 18:57:17	14/6/2127 15:13:47	2.8448	8/9/2128 23:59:00	455.2095	0	1	89	M	UNKNOWN/NOT SPECIFIED	Private	0	0	0	0	0	0	0	3	35	14	6	87	37.2221984863281	17	106	48	0	0	0	0	0	0	0	0	1	0	6.2	9.5	206	15.7	27.3	0.6	25	9	mg/dL
95088	158927	295203	3/11/2189 11:06:00	3/11/2189 11:07:21	5/11/2189 18:49:25	2.3209	5/11/2189 23:59:00	2.5359	1	1	81.58	F	WHITE	Medicare	1	0	0	0	0	0	0	7	75	5	5	57	35.111111111111114	14	108	58	0	0	0	0	0	0	0	0	1	0	8.5	9	190	15.6	26.8	0.2	21	49	mg/dL
87252	194491	226982	25/2/2201 18:35:00	27/2/2201 19:24:50	3/3/2201 21:04:28	4.0692			0	0	70.4	M	WHITE	Medicare	0	0	0	0	0	0	0	3	40	14	13	60	35.61111111111111	14	161	74	0	1	0	0	0	0	0	0	0	0	9	15.9	158	14.3	42.8		26	15	mg/dL
63459	146534	262487	8/2/2108 19:44:00	8/2/2108 19:45:07	16/2/2108 15:18:23	7.8148			0	0	62.56	F	ASIAN - ASIAN INDIAN	Government	1	0	0	0	0	0	0	4	46	6	4	94	36.44444444444444	21	193	95	0	0	0	0	0	0	0	0	1	0	7	9.2	259	12.9	26.1		20	10	mg/dL
18250	173753	239378	1/10/2200 18:13:00	1/10/2200 22:54:29	7/10/2200 17:32:56	5.7767	14/1/2207 23:59:00	2296.0448	0	1	68.34	F	BLACK/AFRICAN AMERICAN	Medicare	0	0	0	0	0	0	0	1	23	15	6	84	36.6110992431641	31	157	48	0	0	0	0	0	0	0	0	1	1	7.8	9	281	12.6	26.2		28	16	mg/dL
11724	174274	227621	5/4/2110 21:47:00	6/4/2110 21:39:41	10/4/2110 02:08:55	3.187	13/4/2110 23:59:00	7.0967	1	1	80.73	M	WHITE	Medicare	0	0	0	0	0	0	0	5	54	6	10	92	39.4444007873535	39	126	44	1	0	0	0	0	0	1	0	1	1	17.8	9.1	354	17.7	26.5		32	31	mg/dL
76318	134725	282005	10/8/2166 04:53:00	10/8/2166 04:54:09	18/8/2166 22:06:29	8.7169			0	0	47.09	M	WHITE	Private	0	0	0	0	0	0	0	0	15	15	2	90	37.11111111111111	16	151	90	0	0	0	0	0	0	0	0	0	0	12.9	15.6	213	13.2	39.3		23	11	mg/dL
88552	190094	251336	3/7/2190 15:11:00	3/7/2190 15:12:21	21/7/2190 21:30:42	18.2627			0	0	71.65	F	OTHER	Medicare	1	1	0	0	0	0	0	6	44	6	5	68	36.333333333333336	16	147	68	0	0	0	0	0	0	0	0	1	0	10.9	13.1	237	12.6	37.1		24	10	mg/dL
53921	141433	251454	17/5/2141 18:35:00	17/5/2141 22:56:54	19/5/2141 18:22:06	1.8092			0	0	82.25	M	WHITE	Medicare	0	0	0	0	0	0	0	5	39	7	6	68	36.83333333333333	18	131	62	0	0	0	0	0	0	0	0	1	0	7	12.6	157	13.1	35	0.6	20	13	mg/dL
922	121120	214394	28/1/2140 23:51:00	28/1/2140 23:53:18	12/2/2140 14:46:30	14.6203			0	0	58.49	F	WHITE	Private	0	0	0	0	0	0	0	2	15	14	4	84	36.8889007568359	25	111	39	0	0	0	0	0	0	0	0	1	0	8.4	11.4	234	12.7	32.6	0.3	23	11	mg/dL
1583	110922	221897	23/11/2176 05:39:00	23/11/2176 05:39:58	26/11/2176 03:04:21	2.8919			0	0	49.1	M	WHITE	Private	0	0	0	0	0	0	0	1	15	14	2	92	37	22	130	54	0	0	0	0	0	0	0	0	0	0	10.1	14.8	281	12.3	43.4		26	15	mg/dL
26891	132263	228878	23/3/2118 00:41:00	23/3/2118 00:42:06	8/4/2118 17:10:31	16.6864			0	0	47.77	F	HISPANIC/LATINO - COLOMBIAN	Government	1	1	0	0	0	0	0	2	23	13	2	79	37.1666984558105	18	148	88	0	0	0	0	0	0	0	0	0	0	16.5	10	474	15.5	31.9	0.6	21	10	mg/dL
12895	185459	294687	12/5/2157 03:36:00	12/5/2157 03:36:43	27/5/2157 23:37:11	15.8337			0	0	73.26	F	OTHER	Medicare	0	1	0	0	0	0	0	3	39	11	7	83	37.444445292154946	17	123	66	1	0	0	0	0	0	0	0	1	1	7.3	12.1	277	13.5	36.2		25	12	mg/dL
41034	112275	204841	26/11/2128 01:34:00	26/11/2128 01:35:37	27/12/2128 15:03:39	31.5611			0	0	28.29	M	WHITE	Private	1	1	0	0	0	0	0	5	22	15	1	89	38.27777777777778	15	183	90	0	0	0	0	0	0	0	0	1	0	13	14.3	288	12.8	39.3		29	10	mg/dL
11779	104289	272825	31/1/2121 14:10:00	31/1/2121 14:12:09	31/1/2121 23:00:09	0.3667	31/1/2121 23:59:00	0.4075	1	1	46.25	M	UNKNOWN/NOT SPECIFIED	Medicare	1	0	0	0	0	0	0	1	30	15	4	107		25	130	70	0	0	0	0	0	1	0	0	0	0
61855	189040	258721	28/2/2104 17:17:00	28/2/2104 17:18:06	3/3/2104 19:12:18	4.0793			0	0	52.69	F	WHITE	Private	0	0	0	0	0	0	0	2	17	14	3	76	37.27777777777777	10	141	76	0	0	0	0	0	0	0	0	0	0	9.7	12.7	254	13.1	37.8		27	10	mg/dL
25080	154198	260285	21/12/2167 19:49:00	21/12/2167 19:50:00	6/1/2168 16:33:00	15.8632	6/1/2168 23:59:00	16.1729	1	1	74.06	F	UNKNOWN/NOT SPECIFIED	Medicare	1	1	0	0	0	0	0	3	45	15	6	107	35.2778015136719	14	150	70	0	0	0	0	0	1	0	0	1	0	14.1	13.1	289	13.5	38.2	1	23	16	mg/dL
22199	199623	231530	23/3/2148 23:23:00	24/3/2148 00:02:59	31/3/2148 16:26:49	7.6832			0	0	32.89	M	WHITE	Private	0	0	0	0	0	0	0	3	15	12	1	82	36.27777947319878	16	121	66	0	0	0	0	0	0	0	0	0	0
32374	141164	277958	22/5/2110 17:26:00	22/5/2110 17:26:38	22/5/2110 23:51:15	0.2671			0	0	76.14	M	WHITE	Medicare	0	0	0	0	0	0	0	1	26	14	7	89	35.44444613986544	14	145	63	0	0	0	0	0	0	0	0	1	0
23080	137915	259171	9/2/2103 14:37:00	9/2/2103 14:39:03	20/2/2103 14:25:33	10.9906			0	0	47.69	F	HISPANIC OR LATINO	Private	0	1	0	0	0	0	0	1	23	15	2	79	37.5	14	107	58	0	0	0	0	0	0	0	0	1	0	16.3	10.9	248	13.3	32.4		19	6	mg/dL
3654	138803	244022	8/11/2104 16:32:00	8/11/2104 16:33:41	28/11/2104 22:07:51	20.2321			0	0	44.23	M	HISPANIC OR LATINO	Private	1	1	0	0	0	0	0	3	17	14	4	83	37.5	18	131	64	0	0	0	0	0	0	0	0	0	0	13.7	12.2	304	13.6	36		24	4	mg/dL
19495	190181	274978	19/11/2188 23:51:00	19/11/2188 23:51:42	30/11/2188 17:03:45	10.7167			0	0	72.31	F	WHITE	Medicare	0	0	0	0	0	0	0	4	34	13	5	101	37	31	176	61	0	0	0	0	0	0	0	0	1	0	13	10.7	392	15	30.8	2.9	24	36	mg/dL
25165	192551	228961	9/11/2194 20:48:00	9/11/2194 20:49:01	2/12/2194 17:26:40	22.8595			0	0	38.43	F	WHITE	Private	1	1	0	0	0	0	0	0	22	15	1	75	35.833333333333336	15	130	81	0	0	0	0	0	0	0	0	0	0	18.1	10.6	211	12.7	31.2		18	7	mg/dL
7173	180340	239919	7/3/2188 23:41:00	7/3/2188 23:42:11	10/3/2188 20:13:30	2.8551			0	0	48.53	M	WHITE	Private	0	0	0	0	0	0	0	2	17	14	2	78	37.6666984558105	14	135	67	0	0	0	0	0	0	0	0	1	0	11.4	14.2	241	12.4	39.7		26	15	mg/dL
58588	164898	248923	28/8/2177 02:22:00	28/8/2177 02:23:36	5/9/2177 09:45:23	8.3068	5/9/2177 23:59:00	8.8996	1	1	75.85	F	WHITE	Private	0	1	0	0	0	0	0	3	37	11	5	98	36.99999999999999	16	146	78	0	0	0	0	0	0	0	0	1	0	39.9	20.3	932	18.1	64.6		25	22	mg/dL
61876	179619	271444	15/9/2126 14:24:00	15/9/2126 14:25:16	16/9/2126 20:53:12	1.2694			0	0	31.82	F	BLACK/AFRICAN AMERICAN	Private	0	0	0	0	0	0	0	2	21	14	1	97	37.05555555555556	17	121	65	0	0	0	0	0	0	0	0	0	0	7.4	12.5	386	14.3	41.2		23	12	mg/dL
61823	108397	243872	28/3/2150 11:03:00	28/3/2150 11:04:11	2/4/2150 23:51:53	5.5331	2/4/2150 23:59:00	5.5381	1	1	79.72	F	UNKNOWN/NOT SPECIFIED	Medicare	1	0	0	0	0	0	0	3	41	10	5	78	35.666666666666664	25	109	66	0	0	0	0	0	0	0	0	1	0	12.4	10.3	225	14	29.1	0.5	19	17	mg/dL
12611	177181	270317	26/5/2136 21:49:00	26/5/2136 21:50:22	31/5/2136 15:15:53	4.7261	31/5/2136 23:59:00	5.0893	1	1	78.91	F	UNKNOWN/NOT SPECIFIED	Medicare	0	0	0	0	0	0	0	5	55	9	7	69	36.6110992431641	22	126	35	1	0	0	0	0	0	0	0	0	1	16.5	11.6	211	16.6	32.8		22	26	mg/dL
91907	136423	236031	15/4/2183 12:26:00	15/4/2183 12:27:21	20/4/2183 15:28:34	5.1258			0	0	57.61	F	WHITE	Private	1	0	0	0	0	0	0	3	28	13	5	70	37.11111111111111	16	113	86	0	0	0	0	0	0	0	0	0	0	15.2	13.4	203	13.3	38.1		24	13	mg/dL
13262	105239	216340	11/10/2131 05:39:00	11/10/2131 05:40:00	13/10/2131 09:44:00	2.1694	12/10/2131 23:59:00	1.7632	1	1	57.75	F	UNKNOWN/NOT SPECIFIED	Medicaid	1	1	0	0	0	0	0	4	41	15	3	105	36.388888888888886	19	153	86	0	0	0	0	0	0	0	0	1	0	23.3	14.7	363	13.3	44.1		20	9	mg/dL
88937	190622	259516	1/12/2167 19:22:00	1/12/2167 19:23:28	4/12/2167 00:28:30	2.2118	3/12/2167 23:59:00	2.1913	1	1	80.39	M	WHITE	Private	1	1	0	0	0	0	0	8	46	10	8	83	37.666666666666664	18	135	57	0	1	0	0	0	0	0	0	0	0	13.1	12.8	135	14.7	39.1		25	28	mg/dL
49995	144511	219775	22/9/2117 22:12:00	22/9/2117 22:13:47	25/9/2117 13:50:46	2.6507			0	0	47.54	F	WHITE	Self Pay	0	0	0	0	0	0	0	1	22	15	2	84	36.83333333333333	15	138	62	0	0	0	0	0	0	0	0	0	0	5.7	12.7	195	11.7	35.9	0.5	26	10	mg/dL
73184	108121	231185	12/3/2122 03:22:00	12/3/2122 03:22:58	24/3/2122 18:21:19	12.6239			0	0	65.53	F	WHITE	Medicare	1	1	0	0	0	0	0	3	42	11	4	97	36.55555555555555	23	128	80	0	0	0	0	0	0	0	0	0	0	25.2	12.3	368	14.7	36.5	0.4	25	15	mg/dL
27310	140635	243672	13/1/2192 03:09:00	13/1/2192 03:10:45	15/1/2192 12:28:32	2.3873	16/1/2192 23:59:00	3.8668	1	1	86.97	M	WHITE	Medicare	1	0	0	0	0	0	0	0	26	15	8	69	35.44444613986544	16	122	62	1	0	0	0	0	0	0	0	0	0
25668	132367	272070	7/7/2192 16:36:00	7/7/2192 16:37:28	8/7/2192 18:16:48	1.069	2/6/2194 23:59:00	695.3066	0	1	78.19	F	OTHER	Medicare	0	0	0	0	0	0	0	6	46	14	9	86	36.94444444444444	12	119	34	0	0	0	0	0	0	1	0	0	0	7.7	10.2	234	19.1	32.8		23	31	mg/dL
70971	108183	255270	5/2/2118 02:14:00	5/2/2118 02:15:25	9/2/2118 18:56:42	4.6953			0	0	65.2	F	WHITE	Medicare	0	0	0	0	0	0	0	1	25	15	5	76	36.666666666666664	21	136	74	0	0	1	0	0	0	0	0	0	0	10.6	14.2	194	13.6	41.8		28	6	mg/dL
22933	148919	246232	18/6/2108 22:15:00	18/6/2108 22:16:00	22/6/2108 17:01:28	3.7816	3/9/2111 23:59:00	1172.0715	0	1	53.3	F	WHITE	Private	0	0	0	0	0	0	0	4	22	15	5	113	37.5	24	171	79	1	0	0	0	0	0	0	0	0	0	8.4	9	144	16.9	25.3		23	20	mg/dL
87474	153226	230399	12/2/2105 07:30:00	12/2/2105 09:44:07	13/2/2105 18:29:41	1.365			0	0	57.88	F	OTHER	Private	0	0	0	0	0	0	0	1	24	14	9	64	36.72222222222222	11	151	86	0	0	0	0	1	0	0	0	0	0	4.5	12.8	185	13.2	37.5		28	15	mg/dL
44856	189083	287135	10/3/2154 16:51:00	10/3/2154 16:52:47	20/3/2154 16:46:51	9.9959			0	0	35.67	M	WHITE	Medicaid	1	0	0	0	0	0	0	4	19	15	1	81	35.5	14	130	67	0	0	0	0	0	0	0	0	0	0	13.7	13.6	197	13.4	39.5		26	13	mg/dL
12974	125235	244417	31/12/2101 14:18:00	31/12/2101 14:20:17	9/2/2102 12:21:07	39.9172	25/2/2102 23:59:00	56.4019	1	1	67.22	F	WHITE	Medicare	1	1	0	0	0	0	0	4	41	15	4	90	36.5555992126465	21	129	73	0	0	0	0	0	0	0	0	0	0	13.4	13.8	301	13.4	40.3		23	11	mg/dL
27141	131502	226552	11/2/2200 01:22:00	11/2/2200 01:23:01	21/2/2200 13:26:27	10.5024			0	0	51.5	F	WHITE	Private	0	0	0	0	0	0	0	2	27	13	3	80	37.05555386013456	17	124	56	0	0	0	0	0	0	0	0	1	0
73579	159680	299144	30/9/2153 14:04:00	30/9/2153 14:04:58	1/11/2153 17:55:03	32.1598			0	0	53.14	M	WHITE	Private	1	1	0	0	0	0	0	5	39	7	3	79	37.22222222222222	12	137	69	0	0	0	0	0	0	0	0	1	0	12.5	11.5	471	14.3	34	0.4	25	12	mg/dL
15082	127601	273701	22/3/2141 21:24:00	22/3/2141 21:24:00	24/3/2141 12:31:00	1.6299			0	0	50.94	F	UNKNOWN/NOT SPECIFIED	Private	0	0	0	0	0	0	0	1	17	15	3	71	36.666666666666664	11	119	56	0	0	0	0	0	0	0	0	1	0	7.5	8.1	403	13.8	24.4		23	11	mg/dL
42311	114656	226737	12/1/2180 03:18:00	12/1/2180 03:19:44	22/1/2180 16:00:55	10.5286			0	0	68.25	M	WHITE	Private	1	1	0	0	0	0	0	3	36	15	7	73	37.22222222222222	18	150	55	0	0	0	0	0	0	0	0	0	0	17.7	10.1	847	13.3	30.8	0.4	21	9	mg/dL
86586	169786	204196	21/1/2103 23:59:00	22/1/2103 00:00:12	30/1/2103 16:18:12	8.6792			0	0	39.11	M	HISPANIC OR LATINO	Private	0	0	0	0	0	0	0	2	17	14	1	64	37.22222222222222	16	143	80	0	0	0	0	0	0	0	0	1	0	19.7	14	291	13.5	37.9		26	11	mg/dL
1297	188242	258728	23/12/2183 11:35:00	31/12/2183 13:25:22	1/1/2184 14:36:53	1.0497	5/1/2184 23:59:00	5.44	0	1	50.3	M	WHITE	Medicare	1	0	0	0	0	0	0	3	24	15	5	73	35.1666984558105	18	72	45	0	0	0	0	0	0	0	0	0	0	12.9	13.1	335	14.2	36.8		22	9	mg/dL
417	178013	207928	22/3/2177 22:24:00	22/3/2177 22:24:58	24/3/2177 06:36:29	1.3413	23/3/2177 23:59:00	1.0653	1	1	50.24	F	WHITE	Private	1	1	0	0	0	0	0	7	57	3	3	106	35.8889007568359	15	99	54	0	0	0	0	0	0	0	0	0	0
80029	187592	203031	14/7/2127 14:40:00	14/7/2127 14:41:40	31/7/2127 12:51:14	16.9233	26/10/2127 23:59:00	104.387	0	1	73.45	F	WHITE	Medicare	1	1	0	0	0	0	0	4	41	15	7	76	36.94444444444444	18	118	74	1	0	0	0	0	0	0	0	1	1	9.6	10.8	178	13.6	33.1		25	19	mg/dL
62730	136748	214165	18/4/2125 00:12:00	18/4/2125 00:13:15	18/4/2125 09:21:58	0.3811	18/4/2125 23:59:00	0.9901	1	1	63.75	F	WHITE	Medicare	1	0	0	0	0	0	0	3	31	15	5	102	37.55555555555555	18	183	68	0	0	0	0	0	1	0	0	1	0
8635	106753	261901	29/11/2198 19:46:00	29/11/2198 21:49:35	3/12/2198 16:49:20	3.7915			0	0	54.6	M	UNKNOWN/NOT SPECIFIED	Private	0	0	0	0	0	0	0	1	31	15	3	73	37.6666984558105	17	131	47	0	0	0	0	0	0	0	0	0	0	10.8	11.1	153	12.2	33		25	16	mg/dL
88236	182919	243438	3/7/2105 16:57:00	9/7/2105 13:21:51	10/7/2105 16:38:57	1.1369			0	0	58.08	M	WHITE	Private	0	1	0	0	0	0	0	1	23	15	4	80	36.44444444444444	14	81	46	1	0	0	0	0	0	0	0	1	0	11.8	13.3	221	13.7	37.8		26	21	mg/dL
22695	175477	253222	30/12/2121 23:12:00	31/12/2121 19:22:04	20/1/2122 15:38:52	19.845			0	0	61.79	F	UNKNOWN/NOT SPECIFIED	Private	1	1	0	0	0	0	0	6	55	3	5	65	35.55555555555556	12	101	39	0	0	0	0	0	1	0	0	1	0	12.5	11.9	272	13.4	34.2		24	9	mg/dL
71713	197252	265493	17/9/2139 02:18:00	17/9/2139 02:19:21	24/9/2139 13:11:59	7.4532			0	0	48.15	F	WHITE	Private	0	0	0	0	0	0	0	0	17	15	3	59	37.16666666666667	15	188	100	0	0	0	0	0	0	0	0	1	0
19136	170330	221103	24/11/2137 05:58:00	24/11/2137 05:59:55	15/12/2137 16:38:41	21.4436			0	0	43.46	F	WHITE	Medicaid	1	1	0	0	0	0	0	5	38	14	2	82	36.9444007873535	13	159	85	0	0	0	0	0	0	0	0	1	0	16.2	10.9	279	13.1	30.3		18	8	mg/dL
89914	168471	291401	20/5/2106 21:35:00	20/5/2106 21:45:11	24/5/2106 21:26:30	3.987			0	0	54.63	F	BLACK/AFRICAN AMERICAN	Medicaid	0	0	0	0	0	0	0	0	17	15	3	66	36.666666666666664	13	141	86	0	0	0	0	0	0	0	0	1	0	10.7	13.5	275	13.3	40.3		25	9	mg/dL
83752	102390	268715	2/8/2122 19:38:00	2/8/2122 19:39:26	9/8/2122 03:05:55	6.3101	8/8/2122 23:59:00	6.1803	1	1	86.7	F	ASIAN	Medicare	1	1	0	0	0	0	0	2	31	15	7	80	36.11111111111111	19	121	47	0	0	0	0	0	0	0	0	1	0	12	10.6	194	12.8	30.3		21	10	mg/dL
75347	152030	247214	3/5/2174 20:08:00	3/5/2174 20:09:44	10/5/2174 18:38:27	6.9366	24/6/2174 23:59:00	52.1592	0	1	64.18	M	UNKNOWN/NOT SPECIFIED	Medicare	1	0	0	0	0	0	0	2	32	15	12	87	38.666666666666664	27	164	80	0	0	0	0	0	0	0	0	0	1	16.3		211		35.3		25	12	mg/dL
69146	124262	207620	10/6/2149 16:18:00	10/6/2149 16:19:20	19/6/2149 00:35:58	8.3449	18/6/2149 23:59:00	8.3192	1	1	81.43	M	ASIAN	Medicare	0	1	0	0	0	0	0	3	36	15	11	78	36.77777777777778	12	114	64	0	1	1	1	0	0	0	0	0	0	16.7	14.8	364	18.9	44.5		22	16	mg/dL
40183	122960	266040	18/11/2143 16:28:00	18/11/2143 16:28:57	29/11/2143 16:21:49	10.995			0	0	52.71	M	WHITE	Private	1	0	0	0	0	0	0	4	45	4	3	92	38.11111111111111	13	122	72	0	0	0	0	0	0	0	0	0	0	13.4	14.2	229	12.5	39.4	0.8	22	11	mg/dL
96491	118054	284510	3/1/2174 22:54:00	3/1/2174 22:55:01	10/1/2174 21:50:18	6.9551			0	0	44.27	M	WHITE	Self Pay	0	0	0	0	0	0	0	2	22	14	2	69	36.44444444444444	18	146	88	0	0	0	0	0	0	0	0	0	0	19.5	14.8	244	12.6	43		27	12	mg/dL
41054	155227	205700	20/10/2151 11:00:00	20/10/2151 11:00:52	27/10/2151 14:42:28	7.1539			0	0	64.12	M	WHITE	Private	0	0	0	0	0	0	0	1	25	15	4	85	36.11111111111111	20	138	70	0	0	0	0	0	0	0	0	0	0	10.1	14.7	212	13.7	43.6	0.3	25	13	mg/dL
17352	136113	202448	24/4/2103 19:48:00	24/4/2103 19:49:52	29/5/2103 15:53:50	34.8361			0	0	68.02	F	WHITE	Medicare	1	1	0	0	0	0	0	3	29	15	4	74	35.666664971245666	15	139	70	0	0	0	0	0	0	0	0	1	0	9.2	12.5	241	12.8	36.8		22	12	mg/dL
8054	127656	205118	9/3/2102 04:39:00	9/3/2102 04:40:16	15/3/2102 21:52:03	6.7165			0	0	61.07	F	WHITE	Private	0	0	0	0	0	0	0	1	27	15	4	78	36.88888973659939	34	111	46	0	0	0	0	0	0	0	0	0	0	9.1	11.6	232	13.3	34.5		21	8	mg/dL
41074	182558	215837	13/6/2121 22:35:00	13/6/2121 22:35:51	14/6/2121 05:03:45	0.2694	14/6/2121 23:59:00	1.0577	1	1	74.31	M	UNABLE TO OBTAIN	Medicare	1	0	0	0	0	0	0	3	32	15	6	61	36.5	15	152	50	0	0	0	0	0	1	0	0	1	0
26851	169435	222793	9/7/2139 21:16:00	9/7/2139 21:18:07	16/7/2139 21:37:45	7.0136			0	0	50.21	M	WHITE	Medicaid	1	0	0	0	0	0	0	2	19	15	5	71	36.6666984558105	17	137	89	0	0	0	0	0	0	0	0	1	0	13.3	13	396	13.6	38.8		27	18	mg/dL
47561	103694	210591	8/12/2147 06:46:00	8/12/2147 06:47:30	19/12/2147 15:57:15	11.3818			0	0	54.31	F	BLACK/CAPE VERDEAN	Government	1	0	0	0	0	0	0	5	55	3	3	82	35.22222222222222	23	224	100	0	0	0	0	0	0	0	0	1	0	11.8	11.3	219	13	33.5		20	12	mg/dL
5785	171263	207158	12/9/2105 14:14:00	12/9/2105 14:15:33	15/9/2105 16:22:46	3.0883			0	0	32.79	F	PATIENT DECLINED TO ANSWER	Private	0	0	0	0	0	0	0	1	18	15	1	63	37.833332485622776	18	118	68	0	0	0	0	0	0	0	0	0	0	10.8	11.2	284	12.7	32.2		19	4	mg/dL
99635	160716	231385	25/3/2144 19:00:00	26/3/2144 16:40:53	27/3/2144 17:56:39	1.0526	30/3/2144 23:59:00	4.3042	1	1	89	M	WHITE	Medicare	0	0	0	0	0	0	0	6	55	3	7	65	35.55555555555556	27	199	49	0	0	0	0	0	0	0	0	1	0	18.7	11.9	246	13	33.8		27	17	mg/dL
52191	198314	274538	24/11/2193 01:50:00	24/11/2193 01:51:11	8/12/2193 21:12:11	14.8063			0	0	38.23	F	WHITE	Private	1	1	0	0	0	0	0	6	25	9	1	82	37.5	20	142	82	0	0	0	0	0	0	0	0	1	0	12.6	11.6	283	13.9	32.8		29	10	mg/dL
48056	196072	241317	11/5/2179 01:11:00	11/5/2179 01:12:46	20/5/2179 15:43:11	9.6045			0	0	65.75	M	BLACK/AFRICAN AMERICAN	Medicare	0	0	0	0	0	0	0	2	31	14	8	64	36.55555555555555	20	165	66	0	1	0	0	0	1	0	0	0	1	21.3	13	312	13.8	37.4		24	29	mg/dL
72847	150633	223074	1/12/2190 07:15:00	1/12/2190 22:53:57	2/12/2190 22:47:25	0.9955			0	0	63.71	F	WHITE	Private	0	0	0	0	0	0	0	1	19	15	6	68	36.5	6	122	65	0	0	0	0	0	0	0	0	0	0	11.4	9.9	188	13.3	29.7		26	9	mg/dL
7606	158660	204463	1/3/2200 04:19:00	1/3/2200 04:20:10	2/3/2200 19:59:19	1.6522	2/3/2200 23:59:00	1.8186	1	1	69.21	F	UNKNOWN/NOT SPECIFIED	Medicaid	1	0	0	0	0	0	0	1	38	15	4	97	38.27777862548834	20	145	56	0	0	0	0	0	0	0	0	0	0	17.1	13.1	285	12.7	38.6		18	11	mg/dL
74967	128475	234570	27/6/2112 15:29:00	27/6/2112 15:29:26	4/7/2112 15:10:09	6.9866			0	0	62.87	F	WHITE	Private	1	0	0	0	0	0	0	1	28	15	4	71	36.99999999999999	19	147	66	0	0	0	0	0	0	0	0	0	0	8.7	12.1	244	13.1	35.9		24	11	mg/dL
72482	161011	265601	5/9/2123 20:15:00	5/9/2123 20:16:52	23/9/2123 17:57:11	17.903			0	0	51.25	F	WHITE	Private	1	1	0	0	0	0	0	2	22	14	3	56	37.83333333333333	14	129	76	0	0	0	0	0	0	0	0	1	0	14.7	14.3	452	14	40.5		23	15	mg/dL
32590	109923	225677	22/8/2100 01:24:00	22/8/2100 01:25:14	2/9/2100 22:38:16	11.8841			0	0	36.06	F	WHITE - BRAZILIAN	Medicaid	0	0	0	0	0	0	0	1	13	15	1	100	37.05555386013456	18	126	76	0	0	0	0	0	0	0	0	0	0	16.6	12.9	288	13.6	36.6		24	8	mg/dL
44789	180262	217386	22/6/2128 21:28:00	23/6/2128 00:05:26	12/7/2128 17:24:08	19.7213			0	0	67.87	F	BLACK/AFRICAN AMERICAN	Medicare	1	1	0	0	0	0	0	2	34	15	6	70	35.77777777777778	12	134	66	0	0	0	0	0	1	0	0	0	0	8.3	13.2	147	13.6	40.5		20	11	mg/dL
96477	163494	259351	2/7/2130 20:54:00	2/7/2130 20:55:40	6/7/2130 16:35:56	3.8196			0	0	63.71	M	BLACK/AFRICAN AMERICAN	Government	0	0	0	0	0	0	0	2	22	14	4	81	36.333333333333336	14	127	57	0	0	0	0	0	0	0	0	1	0	10.8	13.8	229	13.6	43.2		23	9	mg/dL
26891	132263	228878	23/3/2118 00:41:00	23/3/2118 00:42:06	8/4/2118 17:10:31	16.6864			0	0	47.77	F	HISPANIC/LATINO - COLOMBIAN	Government	1	1	0	0	0	0	0	2	23	13	2	79	37.1666984558105	18	148	88	0	0	0	0	0	0	0	0	0	0	16.5	10	474	15.5	31.9	0.6	21	10	mg/dL
48546	170878	222337	13/3/2164 22:12:00	13/3/2164 22:15:48	15/3/2164 17:20:43	1.7951			0	0	81.18	M	WHITE	Medicare	0	0	0	0	0	0	0	3	34	10	6	85	38	16	135	60	0	0	0	0	0	1	0	0	1	0	16.5	11.9	275	13.6	33.3		29	24	mg/dL
63043	183673	267400	3/1/2199 18:29:00	3/1/2199 18:30:16	5/1/2199 20:59:32	2.1037			0	0	67.95	M	WHITE	Medicare	0	0	0	0	0	0	0	2	25	11	6	78	35.22222222222222	14	128	78	0	0	0	0	0	0	0	0	1	0	5.8	15.3	222	13.4	43.6		26	21	mg/dL
75369	178100	206507	5/12/2130 06:13:00	5/12/2130 06:14:23	12/12/2130 17:44:07	7.479			0	0	49.18	F	WHITE	Private	0	0	0	0	0	0	0	2	17	14	2	69	36.44444444444444	19	122	61	0	0	0	0	0	0	0	0	0	0	12.4	13.3	217	13.9	39.2		24	7	mg/dL
44248	189279	218509	30/7/2140 22:36:00	30/7/2140 22:36:52	6/8/2140 16:59:23	6.7656	4/9/2142 23:59:00	766.057	0	1	75.11	M	WHITE	Medicare	0	0	0	0	0	0	0	1	30	15	6	76	36.99999999999999	11	152	59	0	0	0	0	0	0	0	0	1	0	6.9	12.6	207	12.8	37.6		23	14	mg/dL
14659	114331	287914	31/1/2126 18:32:00	31/1/2126 18:35:14	2/2/2126 01:13:28	1.2766	1/2/2126 23:59:00	1.2248	1	1	70.31	M	WHITE	Medicare	1	1	0	0	0	0	0	2	42	15	6	88	37.5555992126465	32	96	55	0	0	0	0	0	0	0	0	0	0	26.8	13.1	226	14.2	39.8		18	18	mg/dL
42210	117994	281393	11/2/2193 21:31:00	11/2/2193 21:32:36	19/2/2193 17:36:09	7.8358			0	0	45.7	F	HISPANIC/LATINO - DOMINICAN	Medicaid	0	0	0	0	0	0	0	2	26	14	2	95	36.99999999999999	17	130	53	0	0	0	0	0	0	0	0	1	0	16	10.1	494	17.1	32.9		21	9	mg/dL
9334	153978	200166	28/7/2142 03:46:00	28/7/2142 03:47:41	14/8/2142 18:23:46	17.6084			0	0	24.12	M	BLACK/AFRICAN AMERICAN	Self Pay	0	1	0	0	0	0	0	3	23	15	1	84	36.2221984863281	14	138	71	0	0	0	0	0	0	0	0	0	0	9.8	12.8	150	12.4	38.4		25	8	mg/dL
1695	102164	258958	30/1/2139 23:30:00	30/1/2139 23:31:37	10/2/2139 17:05:25	10.7318			0	0	78.22	M	WHITE	Medicare	0	0	0	0	0	0	0	2	34	15	6	81	36.11111111111111	24	128	91	0	0	0	0	0	0	0	0	0	0	7.1	12	137	14.1	33.8		25	17	mg/dL
55209	180838	229007	26/6/2145 12:54:00	26/6/2145 12:55:21	30/6/2145 02:30:03	3.5658	29/6/2145 23:59:00	3.4609	1	1	42.72	M	WHITE	Self Pay	1	1	0	0	0	0	0	11	65	15	2	151		36	126	83	0	0	0	0	0	0	0	0	1	0	12.8	13	188	13.5	38.2	0.4	16	21	mg/dL
46596	168253	219458	31/1/2177 21:15:00	7/2/2177 14:30:53	8/2/2177 17:15:23	1.1142			0	0	50.85	M	BLACK/AFRICAN AMERICAN	Private	0	0	0	0	0	0	0	2	25	13	3	63	36.166666666666664	14	151	77	0	0	0	0	0	0	0	0	1	0	16.9	13.5	190	13	38.6		27	19	mg/dL
31542	107215	208552	28/1/2112 21:35:00	28/1/2112 21:36:44	31/1/2112 23:38:42	3.0847			0	0	48.75	M	WHITE	Private	0	0	0	0	0	0	0	0	17	15	3	76	36.8889007568359	20	143	69	0	0	0	0	0	1	0	0	1	0	10	13.7	250	13.2	38.7		24	19	mg/dL
75696	180693	268389	16/8/2151 18:34:00	16/8/2151 18:34:28	22/8/2151 17:10:18	5.9416			0	0	37.46	F	WHITE	Private	0	0	0	0	0	0	0	0	10	15	1	70	36.22222222222222	12	131	78	0	0	0	0	0	0	0	0	0	0	10.6	13	297	12.9	39.4		21	8	mg/dL
70698	190460	214189	16/10/2183 21:15:00	16/10/2183 21:16:05	20/10/2183 18:57:59	3.9041			0	0	60.94	F	HISPANIC/LATINO - PUERTO RICAN	Private	1	1	0	0	0	0	0	8	49	8	4	79	36.83333333333333	23	112	51	0	0	0	0	0	0	0	0	0	0	15	9.1	159	14.7	27.3		20	22	mg/dL
69146	124262	207620	10/6/2149 16:18:00	10/6/2149 16:19:20	19/6/2149 00:35:58	8.3449	18/6/2149 23:59:00	8.3192	1	1	81.43	M	ASIAN	Medicare	0	1	0	0	0	0	0	3	36	15	11	78	36.77777777777778	12	114	64	0	1	1	1	0	0	0	0	0	0	16.7	14.8	364	18.9	44.5		22	16	mg/dL
77815	142342	239231	16/9/2166 16:44:00	16/9/2166 16:45:22	29/9/2166 10:07:21	12.7236			0	0	58.36	M	WHITE	Private	0	0	0	0	0	0	0	2	15	14	3	94	36.44444444444444	24	123	70	0	0	0	0	0	0	0	0	1	0	15.2	15.2	213	13.2	43.7		23	17	mg/dL
97542	103480	299031	4/6/2165 00:43:00	4/6/2165 00:44:42	24/6/2165 20:34:15	20.8261			0	0	52.92	F	HISPANIC OR LATINO	Medicaid	1	1	0	0	0	0	0	10	46	6	7	103	36.44444444444444	26	107	76	1	0	1	0	0	0	0	0	0	0	16.4	13.9	295	13.3	41.6		21	17	mg/dL
61823	108397	243872	28/3/2150 11:03:00	28/3/2150 11:04:11	2/4/2150 23:51:53	5.5331	2/4/2150 23:59:00	5.5381	1	1	79.72	F	UNKNOWN/NOT SPECIFIED	Medicare	1	0	0	0	0	0	0	3	41	10	5	78	35.666666666666664	25	109	66	0	0	0	0	0	0	0	0	1	0	12.4	10.3	225	14	29.1	0.5	19	17	mg/dL
98276	164637	294794	16/10/2185 00:57:00	16/10/2185 00:58:13	31/10/2185 17:02:20	15.6695			0	0	53.78	F	OTHER	Private	1	1	0	0	0	0	0	7	61	5	4	78	36.77777777777778	20	91	62	0	0	0	0	0	0	0	0	0	0	18.7	12.6	233	13.7	36.7	0.8	15	13	mg/dL
83406	192867	210700	1/8/2200 01:12:00	1/8/2200 01:13:20	2/8/2200 18:08:13	1.7048	2/8/2200 23:59:00	1.9484	1	1	44.14	M	WHITE	Medicaid	0	1	0	0	0	0	0	7	39	15	2	124	37.94444444444444	32	164	100	0	0	0	0	0	0	0	0	0	0							22	8	mg/dL
68785	170496	259280	6/3/2113 13:55:00	6/3/2113 13:56:19	18/3/2113 17:45:04	12.1589			0	0	35.48	M	WHITE	Government	0	1	0	0	0	0	0	1	21	13	1	84	36.94444444444444	15	139	86	0	0	0	0	0	0	0	0	0	0	22.8	15.5	276	12.2	44.4		22	13	mg/dL
24814	193065	264035	15/1/2127 21:55:00	15/1/2127 21:55:32	27/1/2127 15:54:27	11.7492			0	0	57.89	F	WHITE	Private	1	0	0	0	0	0	0	6	35	14	3	93	37.16666751437717	33	142	72	0	0	0	0	0	0	0	0	1	0	5.4	8	59	14.7	21.8	1.3	20	38	mg/dL
82178	182225	245599	9/5/2169 23:54:00	9/5/2169 23:55:56	15/5/2169 18:07:10	5.7578			0	0	79.89	M	WHITE	Medicare	1	1	0	0	0	0	0	6	44	8	6	64	36.55555555555555	13	128	78	0	0	0	0	0	1	0	0	0	0	12.6	15.5	170	13.6	44.6		23	18	mg/dL
66572	197284	293622	14/9/2126 22:35:00	14/9/2126 22:36:10	17/9/2126 17:44:07	2.7972			0	0	34.15	M	ASIAN	Private	0	0	0	0	0	0	0	0	8	15	1	85	36.666666666666664	17	138	107	0	0	0	0	0	0	0	0	0	0	9.8	14.8	190	12.6	43.6		26	9	mg/dL
61207	107495	233899	28/7/2108 22:35:00	28/7/2108 22:36:00	5/8/2108 17:23:59	7.7833			0	0	55.54	M	WHITE	Private	1	0	0	0	0	0	0	3	30	8	6	79	38.333333333333336	15	119	80	0	0	0	0	0	0	0	0	0	1	9.6	12.8	195	13.5	37.7		21	17	mg/dL
54882	188796	222938	2/8/2182 21:30:00	2/8/2182 21:31:08	3/8/2182 08:38:09	0.4632	3/8/2182 23:59:00	1.1027	0	1	55.6	F	WHITE	Self Pay	1	0	0	0	0	0	0	10	71	3	3	90	36.44444444444444	30	101	56	0	0	0	0	0	0	0	0	0	0	7.9	13.6	302	13.5	42	0.4	16	14	mg/dL
43084	156504	226380	5/3/2114 01:32:00	5/3/2114 01:32:58	6/3/2114 21:22:06	1.8258	14/10/2119 23:59:00	2049.9347	0	1	73.45	F	WHITE	Medicare	0	0	0	0	0	0	0	0	21		6						0	0	0	0	0	0	0	0	0	0	8	13.5	212	13.9	38.8	0.6	22	19	mg/dL
66727	167661	247544	25/12/2146 23:55:00	25/12/2146 23:56:40	27/12/2146 21:29:45	1.898	27/12/2146 23:59:00	2.0016	1	1	65.69	M	WHITE	Private	1	1	0	0	0	0	0	2	37	15	4	77	37.22222222222222	20	109	64	0	0	0	0	0	0	0	0	0	0	11.2	12.7	214	14.6	36.9	0.5	26	17	mg/dL
93911	109972	211945	5/3/2190 14:57:00	5/3/2190 14:58:19	6/3/2190 13:42:11	0.9471	14/3/2190 23:59:00	9.3755	0	1	85.93	M	WHITE	Medicare	0	0	0	0	0	0	0	1	36	13	8	67	36.83333333333333	16	140	91	0	0	0	0	0	0	0	0	1	0	9.9	13.4	195	14	37.9		23	14	mg/dL
23659	129765	234532	19/4/2200 22:23:00	19/4/2200 22:25:41	29/4/2200 17:42:28	9.8033			0	0	60.64	M	WHITE	Private	0	0	0	0	0	0	0	2	27	14	5	94	36.1666984558105	17	137	59	1	0	0	0	0	0	0	0	0	0	14.2	13.9	228	12.4	40.2		21	26	mg/dL
18615	157217	274807	12/4/2140 02:06:00	12/4/2140 02:07:26	13/4/2140 18:46:59	1.6941	25/4/2140 23:59:00	13.9108	0	1	86.35	M	WHITE	Medicare	0	0	0	0	0	0	0	3	30	14	5	64	36.8889007568359	11	202	56	0	0	0	0	0	0	0	0	1	0	12.6	10.7	245	13.3	31.6		23	20	mg/dL
16930	115145	259957	8/6/2200 22:34:00	8/6/2200 22:35:00	10/6/2200 15:13:00	1.6931	10/6/2200 23:59:00	2.0583	1	1	85.78	F	WHITE	Medicare	0	0	0	0	0	0	0	6	38	13	5	83	37.88888719346778	16	128	36	0	0	0	0	0	0	0	0	0	0	9	7	69	21	21.6	0.8	23	29	mg/dL
16056	190331	215700	2/2/2131 21:28:00	2/2/2131 21:29:34	3/2/2131 16:36:42	0.7966	3/2/2131 23:59:00	1.1038	1	1	54.61	F	WHITE	Private	1	1	0	0	0	0	0	5	45	15	3	134	35.3889007568359	20	128	78	0	0	0	0	0	0	0	0	1	0	21.8	12.3	422	13.9	36.4		17	14	mg/dL
572	193283	235044	30/8/2107 21:54:00	30/8/2107 21:56:04	31/8/2107 21:08:49	0.9672			0	0	35.03	F	WHITE	Private	0	0	0	0	0	0	0	2	15	14	1	77	37.11111280653211	25	119	63	0	0	0	0	0	0	0	0	0	0	7.5	11.6	170	12.2	33.2		23	8	mg/dL
29540	198242	248603	26/3/2197 17:09:00	26/3/2197 17:12:07	28/3/2197 22:18:06	2.2125			0	0	25.73	M	UNKNOWN/NOT SPECIFIED	Government	1	1	0	0	0	0	0	1	24	15	1	51	35.666664971245666	14	123	73	0	0	0	0	0	0	0	0	0	0	14	12.8	236	13.5	36.2		21	13	mg/dL
30722	188916	248839	2/9/2182 21:06:00	2/9/2182 21:07:01	19/9/2182 20:59:31	16.9948			0	0	56.55	F	WHITE	Private	1	1	0	0	0	0	0	2	19	15	3	111	38.2221984863281	21	136	85	0	0	0	0	0	0	0	0	0	0	13.2	10.5	108	13.1	30.4		22	7	mg/dL
66953	169748	294115	25/1/2179 22:25:00	25/1/2179 22:26:07	3/2/2179 19:59:24	8.8981			0	0	62.21	F	WHITE	Private	1	0	0	0	0	0	0	3	26	14	4	92	37.333333333333336	18	132	82	0	0	0	0	0	0	0	0	0	0	12.7	12.2	264	13.3	36.4		28	10	mg/dL
93462	136042	235249	17/2/2136 18:41:00	17/2/2136 18:42:05	23/2/2136 11:37:29	5.7051			0	0	52.36	F	WHITE	Private	0	0	0	0	0	0	0	2	28	14	3	53	35.166666666666664	16	140	79	0	0	0	0	0	0	0	0	0	0	15.3	10.8	259	12.8	32.3	0.2	19	8	mg/dL
28722	162287	284754	18/7/2178 11:14:00	18/7/2178 11:16:12	18/7/2178 21:08:58	0.4116			0	0	21.55	M	WHITE	Government	0	0	0	0	0	0	0	1	12	15	2	153	37.3333015441895	24	143	56	0	0	0	0	0	0	0	0	0	0
96391	134811	206767	20/11/2121 02:54:00	20/11/2121 02:55:21	28/11/2121 15:00:49	8.5038			0	0	47.35	M	WHITE	Private	0	0	0	0	0	0	0	2	17	14	3	77	36.88888888888889	9	121	78	0	0	0	0	0	1	0	0	0	0	17.1	13.1	199	13.5	37.1		25	24	mg/dL
23652	153469	272563	30/8/2133 05:07:00	30/8/2133 05:08:24	27/9/2133 12:38:49	28.3128			0	0	77.66	F	WHITE	Private	1	1	0	0	0	0	0	2	35	15	6	72	38.3889007568359	16	129	55	1	0	0	0	0	0	0	0	0	0	10.7	10.7	188	12.8	30.9		20	15	mg/dL
66288	192457	234033	10/8/2118 17:24:00	10/8/2118 18:50:31	17/8/2118 17:36:07	6.9483	3/9/2118 23:59:00	24.2142	0	1	87.89	M	WHITE	Medicare	1	0	0	0	0	0	0	3	31	13	12	55	35.55555555555556	14	103	48	1	1	0	0	0	0	0	0	0	1	6	11	155	13.3	31.2	0.7	22	16	mg/dL
95404	134147	258386	14/1/2166 22:30:00	14/1/2166 22:31:09	7/2/2166 21:50:01	23.9714			0	0	36.5	F	WHITE	Private	0	1	0	0	0	0	0	1	10	15	2	101	36.99999999999999	16	128	78	1	0	0	0	0	0	0	0	0	0	13.5	14.4	277	12.4	42		22	5	mg/dL
75188	176512	229176	3/10/2192 07:26:00	3/10/2192 07:28:19	16/10/2192 21:09:07	13.57			0	0	71.56	M	BLACK/AFRICAN AMERICAN	Medicare	1	0	0	0	0	0	0	2	34	15	5	64	34.72222222222222	12	145	68	0	0	0	0	0	0	0	0	0	0	18.4	11.9	405	14.4	34.2		24	16	mg/dL
80629	173086	255486	26/1/2133 01:20:00	26/1/2133 01:20:53	28/1/2133 15:22:58	2.5848			0	0	53.25	F	BLACK/AFRICAN AMERICAN	Private	0	0	0	0	0	0	0	2	22	13	3	83	36.77777777777778	11	109	66	0	0	0	0	0	0	0	0	0	0	11.5	12.1	247	13.1	37		21	10	mg/dL
99783	126090	236983	1/11/2125 00:00:00	4/11/2125 10:32:24	5/12/2125 14:17:10	31.1561	5/12/2125 23:59:00	31.5601	1	1	42.29	M	WHITE	Private	0	0	0	0	0	0	0	4	18		4						0	0	1	0	0	0	0	0	0	0	28.2	7.9	59	15.1	23.9	1.3	29	12	mg/dL
95517	119923	213280	13/10/2196 21:30:00	13/10/2196 21:32:07	17/10/2196 17:46:48	3.8435			0	0	51.46	F	WHITE	Private	0	0	0	0	0	0	0	2	22	14	4	72	36.44444444444444	12	126	69	0	0	0	0	0	0	0	0	0	0	13.1	12.5	237	12.2	36.5	0.4	23	14	mg/dL
75626	151408	282496	13/1/2127 19:02:00	13/1/2127 19:02:44	20/1/2127 23:38:06	7.1912	20/1/2127 23:59:00	7.2057	1	1	72.9	F	UNKNOWN/NOT SPECIFIED	Medicare	1	1	0	0	0	0	0	5	60	15	5	87	35.33333333333333	15	147	73	0	0	0	0	0	0	0	0	1	0	18.8	12.4	175	12.4	36	1.1	23	24	mg/dL
51374	108433	208803	16/5/2130 22:36:00	16/5/2130 22:37:10	27/5/2130 09:11:16	10.4403	27/5/2130 23:59:00	11.0568	1	1	80.11	F	WHITE	Medicare	1	0	0	0	0	0	0	4	46	9	7	87	36.55555555555555	21	147	77	0	0	0	0	0	0	0	0	1	0	9.1	12.3	207	13.7	35.9	0.4	28	12	mg/dL
5273	107169	272002	7/5/2108 19:24:00	7/5/2108 19:26:00	8/5/2108 17:31:00	0.9201			0	0	43.57	M	WHITE	Private	0	0	0	0	0	0	0	1	17	15	2	73	37.722223069932724	12	131	59	0	0	0	0	0	0	0	0	1	0	10.6	13.2	213	12	37.5		21	12	mg/dL
1509	145540	238030	18/9/2121 18:03:00	18/9/2121 18:04:30	8/10/2121 22:58:21	20.2041			0	0	23.2	M	WHITE	Private	0	1	0	0	0	0	0	4	23	10	2	70	37.277776930067276	16	128	54	0	0	0	0	0	0	0	0	0	0	7.9	10.3	236	12.4	29.2		28	9	mg/dL
3528	130618	280733	16/3/2181 17:34:00	16/3/2181 17:35:31	30/3/2181 12:14:29	13.7771			0	0	33.11	M	WHITE	Government	0	1	0	0	0	0	0	5	10	14	1	82	37.05555386013456	20	106	53	0	0	0	0	0	0	0	0	1	0	11	12	201	13.4	32		22	25	mg/dL
5796	103292	253272	27/10/2105 13:44:00	29/10/2105 17:31:28	9/11/2105 14:56:39	10.8925			0	0	51.65	M	WHITE	Private	0	0	0	0	0	0	0	5	26	15	4	62	37.8333015441895	20	152	58	0	0	0	0	0	1	0	0	1	0	7.4	9.9	146	14.2	28.6		27	12	mg/dL
89645	135524	203664	26/4/2159 00:25:00	26/4/2159 00:26:49	18/5/2159 13:35:13	22.5475	20/5/2159 23:59:00	24.9807	1	1	59.68	F	WHITE	Private	1	1	0	0	0	0	0	12	66	3	7	127	36.27777777777778	28	136	86	0	0	0	0	0	1	0	0	1	0	29.5	13.1	316	13.6	40.1	1	18	14	mg/dL
71713	197252	265493	17/9/2139 02:18:00	17/9/2139 02:19:21	24/9/2139 13:11:59	7.4532			0	0	48.15	F	WHITE	Private	0	0	0	0	0	0	0	0	17	15	3	59	37.16666666666667	15	188	100	0	0	0	0	0	0	0	0	1	0
83752	102390	268715	2/8/2122 19:38:00	2/8/2122 19:39:26	9/8/2122 03:05:55	6.3101	8/8/2122 23:59:00	6.1803	1	1	86.7	F	ASIAN	Medicare	1	1	0	0	0	0	0	2	31	15	7	80	36.11111111111111	19	121	47	0	0	0	0	0	0	0	0	1	0	12	10.6	194	12.8	30.3		21	10	mg/dL
82669	145127	232368	29/8/2144 02:58:00	29/8/2144 02:59:29	31/8/2144 20:01:41	2.7099			0	0	60.46	F	UNABLE TO OBTAIN	Medicaid	1	0	0	0	0	0	0	4	33	15	5	55	37.05555555555556	16	150	78	0	0	0	0	0	1	0	0	1	0	9.5	12.3	185	13	35.1		25	24	mg/dL
16003	169417	294022	3/1/2179 11:52:00	3/1/2179 11:58:59	4/1/2179 20:49:41	1.3685	12/3/2183 23:59:00	1529.5	0	1	89	M	WHITE	Medicare	0	0	0	0	0	0	0	3	36	14	6	58	36.000001695421	15	190	53	0	0	0	0	0	0	0	0	1	0							30	23	mg/dL
96477	163494	259351	2/7/2130 20:54:00	2/7/2130 20:55:40	6/7/2130 16:35:56	3.8196			0	0	63.71	M	BLACK/AFRICAN AMERICAN	Government	0	0	0	0	0	0	0	2	22	14	4	81	36.333333333333336	14	127	57	0	0	0	0	0	0	0	0	1	0	10.8	13.8	229	13.6	43.2		23	9	mg/dL
52264	163955	273448	16/4/2133 03:34:00	16/4/2133 03:35:17	17/4/2133 16:35:13	1.5416	17/4/2133 23:59:00	1.8498	1	1	51.81	F	ASIAN - CHINESE	Private	1	0	0	0	0	0	0	5	55	5	3	78	37.83333333333333	27	122	84	0	0	0	0	0	0	0	0	0	0	24.7	12.2	272	14.3	37		20	9	mg/dL
64361	153131	267988	17/11/2180 18:50:00	17/11/2180 18:51:48	7/12/2180 11:36:18	19.6976			0	0	88.29	F	HISPANIC OR LATINO	Medicare	1	1	0	0	0	0	0	4	42	15	5	71	35.94444444444444	16	139	74	0	0	0	0	0	0	0	0	1	0	5.7	9.1	304	16	28.5		23	15	mg/dL
89026	158196	246270	27/7/2142 19:36:00	27/7/2142 19:38:20	30/7/2142 20:03:10	3.0172	30/7/2142 23:59:00	3.181	1	1	58.31	F	WHITE	Private	1	1	0	0	0	0	0	7	37	15	3	63	35.22222222222222	24	118	74	0	0	0	0	0	0	0	0	1	0	14.6	13.3	325	13.5	37.8		18	13	mg/dL
86586	169786	204196	21/1/2103 23:59:00	22/1/2103 00:00:12	30/1/2103 16:18:12	8.6792			0	0	39.11	M	HISPANIC OR LATINO	Private	0	0	0	0	0	0	0	2	17	14	1	64	37.22222222222222	16	143	80	0	0	0	0	0	0	0	0	1	0	19.7	14	291	13.5	37.9		26	11	mg/dL
99412	192975	295903	24/4/2142 12:19:00	24/4/2142 14:50:11	30/4/2142 17:58:10	6.1305			0	0	81.15	F	BLACK/AFRICAN AMERICAN	Medicare	0	0	0	0	0	0	0	3	26	14	5	95	38.44444444444444	15	138	82	0	0	0	0	0	0	0	0	1	0	6.1	11.2	118	15	34		23	13	mg/dL
50302	181486	262259	17/11/2174 02:40:00	17/11/2174 02:41:26	5/12/2174 17:56:49	18.6357			0	0	47.37	F	WHITE	Medicaid	1	1	0	0	0	0	0	2	32	15	3	100	37.55555555555555	22	141	88	0	0	0	0	0	0	0	0	1	0	9.7	9.4	153	13.5	27.9		23	8	mg/dL
76670	163769	242091	18/1/2162 21:24:00	18/1/2162 21:37:23	25/1/2162 22:15:28	7.0264			0	0	40.72	F	WHITE	Private	0	0	0	0	0	0	0	1	22	15	3	81	36.94444444444444	13	115	60	0	0	0	0	0	0	0	0	0	0	8.7	11	203	12.5	30.8		26	11	mg/dL
21974	112236	266246	1/10/2101 03:42:00	1/10/2101 03:43:54	6/10/2101 05:37:39	5.079	5/10/2101 23:59:00	4.8438	1	1	54.86	M	UNKNOWN/NOT SPECIFIED	Medicaid	0	1	0	0	0	0	0	7	26	15	4	77	37.0555992126465	19	167	91	0	0	1	0	0	0	0	0	1	0	7.6	13.3	95	13.7	38.7	1.6	22	18	mg/dL
93458	112401	295027	4/12/2199 22:18:00	4/12/2199 22:19:38	7/12/2199 10:36:47	2.5119			0	0	66.23	M	WHITE	Medicare	0	0	0	0	0	0	0	2	25	14	4	83	37.388888888888886	17	163	80	0	0	0	0	0	0	0	0	0	0	13.2	14.4	267	13	39.4		23	15	mg/dL
5944	180885	276525	24/5/2126 11:39:00	24/5/2126 17:20:46	6/6/2126 12:24:45	12.7944			0	0	69.06	M	WHITE	Medicare	0	1	0	0	0	0	0	1	22	15	4	61	36.6666984558105	13	123	62	0	0	0	0	0	0	0	0	0	0	7.1	13.3	159	13.1	37		24	15	mg/dL
59348	145296	230463	27/3/2171 11:33:00	27/3/2171 11:34:18	28/3/2171 18:04:33	1.271	28/3/2171 23:59:00	1.5172	1	1	83.84	F	WHITE	Medicare	1	0	0	0	0	0	0	1	45	15	5	126	36.388888888888886	20	124	100	0	0	0	0	0	0	0	0	1	0
71627	136885	232761	18/11/2168 18:01:00	18/11/2168 18:01:39	24/11/2168 01:17:47	5.3029	23/11/2168 23:59:00	5.2482	1	1	78.95	F	HISPANIC OR LATINO	Medicare	1	1	0	0	0	0	0	4	58	8	5	93	36.611111111111114	18	120	65	0	0	0	0	0	0	0	0	0	0	10.5	10.6	191	14.2	32.5		23	9	mg/dL
31421	119537	246393	14/9/2138 23:38:00	14/9/2138 23:38:54	19/9/2138 01:06:03	4.0605	19/9/2138 23:59:00	5.014	1	1	74.44	F	UNABLE TO OBTAIN	Medicaid	1	0	0	0	0	0	0	3	34	15	6	65	34.5555992126465	15	125	59	0	0	0	0	0	1	0	0	1	0	7.4	12.4	123	14.7	34.9
7933	127692	298072	15/4/2155 18:46:00	15/4/2155 18:49:32	6/5/2155 17:33:43	20.9473			0	0	53.76	F	WHITE	Private	0	1	0	0	0	0	0	1	22	15	5	69	37.944446139865555	17	133	69	1	0	0	0	0	0	0	0	0	0	7.5	12.1	193	12.6	34.8		23	11	mg/dL
23891	191187	287029	9/7/2106 18:24:00	9/7/2106 18:25:34	23/7/2106 01:06:39	13.2785			0	0	55	F	WHITE	Government	1	1	0	0	0	0	0	2	32	13	3	64	38.5555992126465	14	156	57	0	0	0	0	0	0	0	0	1	0	9.4	10.6	211	12.9	30		23	9	mg/dL
84853	112507	295319	6/9/2166 01:40:00	6/9/2166 01:41:22	9/9/2166 12:20:45	3.444	6/9/2166 23:59:00	0.9289	1	1	57.24	F	WHITE	Private	1	1	0	0	0	0	0	12	61	3	3	67	35	16	76	45	0	0	0	0	0	0	0	0	0	0	14.9	11.8	302	15.7	37.7	0.5	19	15	mg/dL
58590	164624	289599	25/4/2116 16:10:00	25/4/2116 16:11:54	29/4/2116 21:21:18	4.2149	29/4/2116 23:59:00	4.3244	1	1	81.55	M	HISPANIC/LATINO - DOMINICAN	Medicare	1	0	0	0	0	0	0	1	37	15	7	72	36.94444444444444	19	161	64	0	0	0	0	0	0	0	0	1	0	10.4	13.3	261	13.5	37.6		22	12	mg/dL
75422	173610	290763	1/10/2161 11:08:00	1/10/2161 11:09:02	10/10/2161 01:00:43	8.5776	9/10/2161 23:59:00	8.5347	1	1	57.23	M	BLACK/AFRICAN AMERICAN	Private	1	0	0	0	0	0	0	6	58	3	3	64	35.77777777777778	24	118	87	0	0	0	0	0	0	0	0	0	0	9.2	9.8	192	13.4	29.7		23	10	mg/dL
29248	103808	272282	24/8/2197 03:01:00	24/8/2197 03:02:34	25/8/2197 16:40:47	1.5682			0	0	55.23	F	WHITE	Private	0	0	0	0	0	0	0	2	24	14	3	50	36.77777608235678	16	139	55	0	0	0	0	0	0	0	0	1	0	6.5	12.7	260	13.9	37.4		30	15	mg/dL
606	120467	289807	3/4/2159 11:32:00	3/4/2159 11:34:15	5/4/2159 17:11:14	2.234			0	0	57.62	F	UNKNOWN/NOT SPECIFIED	Private	0	0	0	0	0	0	0	1	23	15	3	56	34.888890584309884	13	136	66	0	0	0	0	0	0	0	0	0	0	6.5	12.5	190	13.6	35.6		24	10	mg/dL
32351	151353	292092	15/8/2129 01:23:00	15/8/2129 01:24:01	6/9/2129 16:58:19	22.6488			0	0	54.62	F	WHITE - BRAZILIAN	Government	1	1	0	0	0	0	0	3	34	12	6	89	37.1110992431641	16	150	71	1	0	0	0	0	0	0	0	0	0	14.1	12.4	301	13.4	34.4		20	11	mg/dL
30062	149935	231956	1/2/2144 13:48:00	1/2/2144 13:49:41	7/2/2144 18:19:54	6.1877			0	0	65.61	M	WHITE	Medicare	0	0	0	0	0	0	0	1	22	14	6	72	36.33333418104384	10	155	83	0	0	0	0	0	0	0	0	1	0	10.2	13.5	251	13.3	40.2		25	13	mg/dL
71059	111156	231384	27/12/2156 14:37:00	27/12/2156 14:38:46	10/2/2157 18:02:15	45.1413	28/5/2157 23:59:00	152.3891	0	1	53.48	M	WHITE	Private	1	0	0	0	0	0	0	4	37	6	6	86	37.666666666666664	14	192	93	0	0	0	0	0	0	0	0	1	0	8.4	13.9	152	14.8	38.2		27	9	mg/dL
63552	105459	297984	29/12/2137 20:55:00	29/12/2137 20:56:22	30/12/2137 20:33:52	0.9844	30/12/2137 23:59:00	1.1268	1	1	77.21	F	BLACK/AFRICAN AMERICAN	Medicare	1	1	0	0	0	0	0	5	43	15	6	52	34.833333333333336	14	133	89	0	0	0	0	0	0	0	0	1	0	6.6	8.4	177	15.2	24.7	0.3	24	17	mg/dL
42210	117994	281393	11/2/2193 21:31:00	11/2/2193 21:32:36	19/2/2193 17:36:09	7.8358			0	0	45.7	F	HISPANIC/LATINO - DOMINICAN	Medicaid	0	0	0	0	0	0	0	2	26	14	2	95	36.99999999999999	17	130	53	0	0	0	0	0	0	0	0	1	0	16	10.1	494	17.1	32.9		21	9	mg/dL
31852	197965	264870	31/7/2142 08:48:00	31/7/2142 08:49:07	5/8/2142 00:28:29	4.6523	2/10/2142 23:59:00	63.6319	0	1	67.48	M	WHITE	Medicare	0	1	0	0	0	0	0	5	28	15	6	97	36.94444444444444	15	129	71	0	0	0	0	1	0	0	0	0	0	7.1	8.3	214	17.1	25.4	0.7	26	9	mg/dL
23302	146719	257547	20/3/2146 17:19:00	20/3/2146 17:24:21	2/4/2146 20:02:15	13.1097	2/4/2146 23:59:00	13.2741	1	1	81.98	F	WHITE	Private	1	1	0	0	0	0	0	5	69	3	5	81	36.6666984558105	14	160	90	0	0	0	0	0	0	0	0	1	0	16.2	10.5	286	13.8	32.1		19	18	mg/dL
20909	103565	210056	13/11/2116 20:35:00	13/11/2116 20:51:54	18/11/2116 16:37:29	4.8233	18/11/2116 23:59:00	5.1299	1	1	40.58	M	UNKNOWN/NOT SPECIFIED	Private	1	0	0	0	0	0	0	1	17	15	2	96	36.6110992431641	26	134	75	0	0	0	0	0	0	0	0	0	0	12.1	12.9	240	13.1	36.6	0.6	23	12	mg/dL
18471	150976	290711	14/7/2175 02:36:00	16/7/2175 13:39:23	18/7/2175 14:43:53	2.0448	23/7/2175 23:59:00	7.4303	1	1	75.92	M	WHITE	Private	0	0	0	0	0	0	0	3	44	6	11	79	36.9444007873535	30	162	73	0	0	0	0	0	0	0	0	1	0	13.2	11	332	18.8	31.7		24	8	mg/dL
16973	108778	265352	1/9/2154 19:02:00	1/9/2154 19:03:41	5/9/2154 21:36:14	4.1059	5/9/2154 23:59:00	4.2051	1	1	58.22	F	UNKNOWN/NOT SPECIFIED	Private	0	1	0	0	0	0	0	7	37	6	3	81	37.0555992126465	12	117	44	0	0	0	0	0	0	0	0	1	0	18.3	11.6	182	13.3	32		21	18	mg/dL
95404	134147	258386	14/1/2166 22:30:00	14/1/2166 22:31:09	7/2/2166 21:50:01	23.9714			0	0	36.5	F	WHITE	Private	0	1	0	0	0	0	0	1	10	15	2	101	36.99999999999999	16	128	78	1	0	0	0	0	0	0	0	0	0	13.5	14.4	277	12.4	42		22	5	mg/dL
66772	146141	267605	7/10/2185 01:07:00	7/10/2185 01:07:40	11/10/2185 16:52:33	4.6562			0	0	57.12	F	WHITE	Private	0	0	0	0	0	0	0	3	21	14	3	96	37.22222222222222	27	128	71	0	0	0	0	0	0	0	0	1	0	15.2	11.6	193	13.4	33.7	0.4	21	29	mg/dL
84853	112507	295319	6/9/2166 01:40:00	6/9/2166 01:41:22	9/9/2166 12:20:45	3.444	6/9/2166 23:59:00	0.9289	1	1	57.24	F	WHITE	Private	1	1	0	0	0	0	0	12	61	3	3	67	35	16	76	45	0	0	0	0	0	0	0	0	0	0	14.9	11.8	302	15.7	37.7	0.5	19	15	mg/dL
52932	181286	239615	1/1/2177 18:35:00	1/1/2177 18:36:28	23/1/2177 18:04:13	21.9776			0	0	45.31	M	ASIAN	Private	1	1	0	0	0	0	0	7	60	5	3	102	36.94444444444444	18	167	85	0	0	0	0	0	1	0	0	0	0	29.3	14.7	309	13.1	43.4	0.4	17	10	mg/dL
10107	184297	222641	18/10/2123 21:59:00	18/10/2123 22:00:14	19/10/2123 22:04:06	1.0027			0	0	55.83	F	UNKNOWN/NOT SPECIFIED	Private	0	0	0	0	0	0	0	1	17	15	3	76	36.4444007873535	19	127	65	0	0	0	0	0	0	0	0	1	0	5.8	16	191	12.8	47.3		23	11	mg/dL
54130	142538	231051	18/9/2186 16:05:00	18/9/2186 16:06:37	27/9/2186 22:23:18	9.2616			0	0	47.65	M	WHITE	Private	0	0	0	0	0	0	0	1	17	15	2	67	35.55555555555556	14	132	77	0	0	0	0	0	0	0	0	1	0	15.2	15.3	234	13.6	45.4		24	11	mg/dL
69351	172099	224428	13/2/2178 03:15:00	13/2/2178 03:15:50	14/2/2178 02:40:41	0.9756	13/2/2178 23:59:00	0.8633	1	1	70.07	F	UNKNOWN/NOT SPECIFIED	Private	1	1	0	0	0	0	0	7	65	15	7	59	33.888888888888886	20	96	57	0	0	0	0	0	0	0	0	1	0	11.7	12.8	293	13.9	40.4	0.4	13	15	mg/dL
44340	162687	261803	19/7/2188 14:21:00	19/7/2188 14:22:07	19/7/2188 22:38:45	0.3449	19/7/2188 23:59:00	0.4006	1	1	79.79	F	WHITE	Medicare	1	0	0	0	0	0	0	3	37	15	5	45	33.833333333333336	12	117	59	0	0	0	0	0	0	0	0	1	0
13339	191031	298067	22/10/2106 21:54:00	22/10/2106 21:55:52	2/11/2106 01:12:23	10.1365	1/11/2106 23:59:00	10.0855	1	1	78.85	F	OTHER	Medicare	1	1	0	0	0	0	0	1	37	15	7	73	36.3889007568359	18	132	76	0	0	0	0	0	0	0	0	1	0	12.5	11.7	201	14	34.7		24	10	mg/dL
29635	107359	261035	28/7/2151 23:59:00	29/7/2151 00:00:08	4/8/2151 16:12:06	6.675			0	0	74.5	F	WHITE	Medicare	1	0	0	0	0	0	0	3	36	15	6	77	38	14	156	72	0	0	1	0	0	0	0	0	1	0	10.1	12.6	312	13	35.9	0.6	25	18	mg/dL
93810	180161	241170	30/7/2177 12:51:00	30/7/2177 12:52:32	6/8/2177 13:30:04	7.0261			0	0	53.02	F	WHITE	Medicaid	0	0	0	0	0	0	0	3	20	15	4	85	35.94444444444444	13	136	70	0	0	0	0	0	0	0	0	1	0	13.9	12.9	386	12.8	36.6		23	9	mg/dL
89909	122180	278631	29/5/2107 13:48:00	29/5/2107 13:49:16	24/6/2107 13:13:15	25.975			0	0	81.41	F	WHITE	Medicare	1	1	0	0	0	0	0	7	46	15	6	78	34.72222222222222	24	116	57	0	0	0	0	0	0	0	0	1	1	16.7	10.6	310	13.4	33.2		16	16	mg/dL
31476	150455	224368	15/1/2125 05:40:00	15/1/2125 05:41:17	29/1/2125 22:48:20	14.7132	29/1/2125 23:59:00	14.7623	1	1	65.47	M	HISPANIC OR LATINO	Medicare	1	1	0	0	0	0	0	1	28	15	6	82	36.833335028754334	25	139	82	0	0	0	0	0	1	0	0	1	0	8.8	9.9	270	15	29.6	0.5	29	12	mg/dL
46566	101397	262791	24/1/2119 15:09:00	24/1/2119 15:10:32	31/1/2119 18:29:59	7.1385			0	0	57.9	F	BLACK/AFRICAN AMERICAN	Private	0	0	0	0	0	0	0	2	27	13	3	68	36.72222222222222	14	153	73	0	0	0	0	0	0	0	0	1	0	9.1	11.3	174	12.5	32.4		26	9	mg/dL
31822	125049	266322	25/2/2130 02:01:00	25/2/2130 02:02:41	28/2/2130 20:43:29	3.7783			0	0	64.71	F	BLACK/AFRICAN AMERICAN	Medicare	1	0	0	0	0	0	0	4	35	15	4	89	35.5	18	154	108	0	0	0	0	0	0	0	0	1	0	12.3	10	235	14.4	29.7		23	11	mg/dL
71059	111156	231384	27/12/2156 14:37:00	27/12/2156 14:38:46	10/2/2157 18:02:15	45.1413	28/5/2157 23:59:00	152.3891	0	1	53.48	M	WHITE	Private	1	0	0	0	0	0	0	4	37	6	6	86	37.666666666666664	14	192	93	0	0	0	0	0	0	0	0	1	0	8.4	13.9	152	14.8	38.2		27	9	mg/dL
81685	139844	222880	28/4/2140 14:53:00	28/4/2140 14:54:12	9/5/2140 00:37:16	10.4049			0	0	53.25	M	WHITE	Medicare	1	0	0	0	0	0	0	6	36	6	4	91	37.27777777777777	15	143	84	0	0	0	0	0	0	0	0	1	0	4.4	10.7	115	14.1	30.4	1	31	15	mg/dL
49583	147623	270092	10/7/2191 18:30:00	10/7/2191 18:31:16	19/7/2191 18:55:13	9.0166			0	0	73.48	F	BLACK/AFRICAN AMERICAN	Medicare	0	0	0	0	0	0	0	3	31	13	7	90	36.11111111111111	16	119	88	0	0	0	0	0	1	0	0	1	0	17.1	11.5	172	15.6	34.8		23	18	mg/dL
1289	156790	233902	21/5/2192 11:43:00	21/5/2192 11:45:04	12/6/2192 17:17:32	22.2309			0	0	42.8	F	WHITE	Private	1	1	0	0	0	0	0	1	28	15	2	72	36.555557250976555	10	129	71	0	0	0	0	0	0	0	0	0	0	8.3	9.1	241	13.6	26.5		22	7	mg/dL
44449	133796	285237	2/8/2103 10:50:00	2/8/2103 10:51:08	6/8/2103 18:45:12	4.3292			0	0	56.59	F	WHITE	Private	0	0	0	0	0	0	0	1	22	15	3	67	37.16666666666667	15	122	63	0	0	0	0	0	0	0	0	0	0	7.5	12.8	268	12.8	37.4		25	8	mg/dL
23891	191187	287029	9/7/2106 18:24:00	9/7/2106 18:25:34	23/7/2106 01:06:39	13.2785			0	0	55	F	WHITE	Government	1	1	0	0	0	0	0	2	32	13	3	64	38.5555992126465	14	156	57	0	0	0	0	0	0	0	0	1	0	9.4	10.6	211	12.9	30		23	9	mg/dL
1565	152881	203126	21/11/2123 15:22:00	21/11/2123 15:23:43	23/11/2123 19:17:59	2.1627			0	0	63.06	F	WHITE	Private	0	0	0	0	0	0	0	1	27	15	5	60	36.77777608235678	17	130	44	0	0	0	0	0	0	0	0	0	0
29410	198789	237464	21/10/2137 13:38:00	21/10/2137 13:39:31	22/10/2137 17:21:14	1.154			0	0	62.21	F	WHITE	Private	0	0	0	0	0	0	0	1	25	15	5	74	36.77777608235678	12	151	60	0	0	0	0	0	1	0	0	1	0	7.2	11.3	216	13.6	32.2		30	9	mg/dL
11070	119866	254460	1/9/2131 01:33:00	1/9/2131 01:35:01	1/9/2131 19:12:25	0.7343	1/9/2131 23:59:00	0.9333	1	1	43.84	M	HISPANIC OR LATINO	Self Pay	0	1	0	0	0	0	0	1	34	15	2	65	38.111110263400555	18	133	73	0	0	0	0	0	0	0	0	0	0							18	11	mg/dL
56707	188170	236332	25/3/2147 14:07:00	25/3/2147 14:07:59	27/3/2147 17:12:25	2.1281			0	0	43.85	F	WHITE	Medicaid	0	0	0	0	0	0	0	1	25	15	2	70	36.666666666666664	12	116	62	0	0	0	0	0	0	0	0	0	0	10.5	11.7	183	12.5	35.8		20	8	mg/dL
8472	188847	219464	22/11/2195 09:32:00	22/11/2195 09:32:49	7/1/2196 17:42:55	46.3403	6/1/2204 23:59:00	2966.6015	0	1	64.4	F	BLACK/AFRICAN AMERICAN	Private	1	1	0	0	0	0	0	2	33	15	6	76	35.5555992126465	14	129	65	1	0	0	0	0	1	0	0	1	0	7.7	10.8	222	13.6	33.7		25	18	mg/dL
32450	110649	216250	22/3/2134 18:09:00	22/3/2134 18:10:08	24/3/2134 18:04:36	1.9962			0	0	81.21	F	WHITE	Medicare	0	0	0	0	0	0	0	2	33	14	5	65	38.22222391764333	13	131	55	0	0	0	0	0	0	0	0	0	0	10.9	10.8	208	12.3	31.7		27	9	mg/dL
5131	136261	273890	24/8/2100 19:26:00	24/8/2100 19:27:00	25/8/2100 20:10:00	1.0299			0	0	59.46	F	UNKNOWN/NOT SPECIFIED	Private	0	0	0	0	0	0	0	1	22	15	3	70	37.444445292154946	14	129	78	0	0	0	0	0	0	0	0	0	0	5.8	11	195	12.2	30.2
94081	140901	265715	13/7/2155 04:09:00	13/7/2155 04:09:59	15/7/2155 17:33:26	2.558	21/7/2155 23:59:00	8.8257	0	1	89	F	WHITE	Medicare	0	0	0	0	0	0	0	5	45	7	5	69	35.61111111111111	21	168	56	0	0	0	0	0	0	0	0	1	0	8.2	8.9	210	15.7	27		27	24	mg/dL
63130	197039	218179	21/7/2101 04:54:00	21/7/2101 04:54:47	10/8/2101 12:52:58	20.3321			0	0	76.07	F	ASIAN - OTHER	Medicare	1	1	0	0	0	0	0	4	51	13	6	61	36.611111111111114	15	134	60	0	0	0	0	0	1	0	0	1	0	13.3	11.7	116	18.8	34.9	0.5	16	33	mg/dL
90663	163952	257739	29/12/2107 14:10:00	29/12/2107 14:10:50	3/1/2108 17:49:03	5.1515			0	0	68.85	F	UNABLE TO OBTAIN	Medicare	0	0	0	0	0	0	0	2	24	14	7	85	37.333333333333336	15	129	61	0	0	0	0	0	0	0	0	1	0	11.9	11.6	289	13.2	34.2		30	19	mg/dL
74899	165548	211829	24/2/2157 18:05:00	24/2/2157 18:06:47	26/2/2157 11:47:43	1.7368	26/2/2157 23:59:00	2.2446	1	1	59.17	F	UNKNOWN/NOT SPECIFIED	Self Pay	0	1	0	0	0	0	0	2	46	15	3	101	37.11111111111111	25	134	98	0	0	0	0	0	0	0	0	1	0	18.9	12.7	359	12.8	37.1	0.3	16	17	mg/dL
26863	185982	270833	10/12/2166 20:37:00	10/12/2166 20:38:20	22/12/2166 21:38:38	12.0419			0	0	43.23	F	WHITE	Private	1	0	0	0	0	0	0	2	20	14	2	47	38.2778015136719	13	119	61	0	0	0	0	0	0	0	0	0	0	13.6	12.8	217	13.1	36.2		21	12	mg/dL
67511	146414	203354	28/4/2180 20:39:00	28/4/2180 20:39:39	30/4/2180 19:24:18	1.9477			0	0	53.96	F	BLACK/AFRICAN AMERICAN	Private	0	0	0	0	0	0	0	1	16	14	4	97	36.99999999999999	21	128	76	0	0	0	0	0	1	0	0	1	0	6.1	11.7	279	12.8	36.1		26	11	mg/dL
3958	104406	298463	6/8/2158 20:53:00	6/8/2158 20:55:00	8/8/2158 12:14:00	1.6382			0	0	67.75	F	WHITE	Medicare	0	0	0	0	0	0	0	2	29	14	10	94	37.0555992126465	23	148	57	0	0	0	0	0	0	0	0	1	0	10.7	13.5	223		40.8		22	11	mg/dL
31950	199275	262548	6/10/2196 01:12:00	6/10/2196 01:13:21	7/10/2196 20:55:13	1.8207	30/11/2196 23:59:00	55.9484	0	1	76.98	F	WHITE	Medicare	1	0	0	0	0	0	0	4	44	13	6	91	36.2221984863281	21	102	48	0	0	0	0	0	0	0	0	0	0	10.4	12.6	354	14	38.7	0.2	21	20	mg/dL
24085	114359	223185	25/6/2112 16:03:00	25/6/2112 16:04:35	6/7/2112 13:03:47	10.8744			0	0	56.34	F	WHITE	Private	0	0	0	0	0	0	0	0	27	15	3	85	38.4444007873535	13	142	70	0	0	0	0	0	0	0	0	0	0	18.1	11.3	213	13.4	31.8		22	9	mg/dL
3509	160447	261034	28/1/2167 23:12:00	28/1/2167 23:13:24	8/2/2167 13:19:00	10.5872			0	0	31.08	F	WHITE	Government	0	0	0	0	0	0	0	2	16	14	1	84	36.555557250976555	15	178	65	0	0	0	0	0	0	0	0	0	0	21.1	10.9	468	13.9	32.1		21	9	mg/dL
31527	167772	250191	10/5/2166 04:15:00	10/5/2166 04:17:23	16/5/2166 18:55:00	6.6095			0	0	61.92	F	WHITE	Private	0	0	0	0	0	0	0	3	33	11	4	73	37	11	126	63	0	0	0	0	0	0	0	0	0	0	14.5	11.9	285	13.3	34		28	11	mg/dL
98226	116467	292354	31/5/2164 05:38:00	31/5/2164 05:39:33	16/6/2164 19:37:27	16.5819	16/6/2164 23:59:00	16.7635	1	1	83.03	M	WHITE - RUSSIAN	Medicare	1	0	0	0	0	0	0	5	37	15	8	63	34.4	22	172	89	0	1	0	0	0	1	0	0	0	0	11.7	15.6	199	13.7	49.4		28	20	mg/dL
44514	195301	283993	23/4/2159 07:46:00	23/4/2159 07:46:46	27/4/2159 23:45:09	4.6655	27/4/2159 23:59:00	4.6752	1	1	59.1	F	NATIVE HAWAIIAN OR OTHER PACIFIC ISLANDER	Private	1	0	0	0	0	0	0	5	31	15	4	74	36	20	121	97	0	0	0	0	0	1	0	0	1	0	19.6	12.8	263	14.3	37.2		26	39	mg/dL
59703	106482	280494	5/12/2131 14:37:00	5/12/2131 14:37:37	6/12/2131 09:17:36	0.7778	6/12/2131 23:59:00	1.3898	1	1	67.42	F	WHITE	Private	1	1	0	0	0	0	0	3	52	15	4	72	36.72222222222222	15	139	68	0	0	0	0	0	0	0	0	1	0	25.8	12.4		13.2	36.4		18	13	mg/dL
2971	164403	231762	25/7/2139 01:58:00	25/7/2139 02:00:58	5/8/2139 21:50:02	11.8257			0	0	36.46	F	WHITE	Medicare	0	1	0	0	0	0	0	1	18	15	4	65	35.72222391764322	12	116	66	0	0	1	0	0	0	0	0	0	0	10.8	13.4	240	12.8	39.5		24	12	mg/dL
16410	168812	287950	17/12/2140 18:56:00	17/12/2140 22:03:54	1/1/2141 14:54:17	14.7017			0	0	53.13	F	WHITE	Medicaid	0	1	0	0	0	0	0	0	20	15	4	75	36.499998304579	18	158	67	0	0	0	0	0	0	0	0	0	0	11	13.4	288	13.9	40.9		28	8	mg/dL
21376	150772	229686	3/10/2180 11:18:00	3/10/2180 11:20:23	9/10/2180 03:09:00	5.6588	9/10/2180 23:59:00	6.5268	1	1	75.29	M	UNKNOWN/NOT SPECIFIED	Medicare	1	1	0	0	0	0	0	6	62	3	6	67	36.7778015136719	19	156	56	0	0	0	0	0	0	0	0	1	0	11.7	9.5	363	14.6	30.6		19	19	mg/dL
17293	182957	264675	6/7/2114 19:38:00	6/7/2114 19:38:34	30/7/2114 17:16:29	23.9013			0	0	39.48	M	WHITE	Private	0	1	0	0	0	0	0	2	18	13	2	81	37.2221984863281	17	144	49	0	0	0	0	0	0	0	0	0	0	15	11.2	223	12.7	32.8		26	10	mg/dL
41034	112275	204841	26/11/2128 01:34:00	26/11/2128 01:35:37	27/12/2128 15:03:39	31.5611			0	0	28.29	M	WHITE	Private	1	1	0	0	0	0	0	5	22	15	1	89	38.27777777777778	15	183	90	0	0	0	0	0	0	0	0	1	0	13	14.3	288	12.8	39.3		29	10	mg/dL
40183	122960	266040	18/11/2143 16:28:00	18/11/2143 16:28:57	29/11/2143 16:21:49	10.995			0	0	52.71	M	WHITE	Private	1	0	0	0	0	0	0	4	45	4	3	92	38.11111111111111	13	122	72	0	0	0	0	0	0	0	0	0	0	13.4	14.2	229	12.5	39.4	0.8	22	11	mg/dL
25528	133945	287451	31/1/2102 21:44:00	31/1/2102 21:44:33	17/2/2102 21:49:22	17.0033			0	0	78.72	F	WHITE	Medicare	0	1	0	0	0	0	0	3	36	12	5	79	37	17	102	53	0	0	0	0	0	0	0	0	1	0	18.2	11.7	226	13.6	33.7		29	13	mg/dL
17566	156549	264052	7/4/2201 16:24:00	7/4/2201 16:29:39	19/5/2201 00:32:23	41.3352	25/7/2201 23:59:00	109.312	0	1	70.53	F	WHITE	Medicare	1	1	0	0	0	0	0	1	37	15	5	54	33.9444007873535	10	117	71	0	0	0	0	0	0	0	0	1	0	14.3	12.5	240	13.3	35.5		21	16	mg/dL
1695	102164	258958	30/1/2139 23:30:00	30/1/2139 23:31:37	10/2/2139 17:05:25	10.7318			0	0	78.22	M	WHITE	Medicare	0	0	0	0	0	0	0	2	34	15	6	81	36.11111111111111	24	128	91	0	0	0	0	0	0	0	0	0	0	7.1	12	137	14.1	33.8		25	17	mg/dL
88471	107290	255467	21/11/2162 23:28:00	21/11/2162 23:30:15	1/12/2162 15:52:40	9.6822			0	0	54.18	F	WHITE	Private	0	0	0	0	0	0	0	1	22	15	4	68	36.05555555555556	15	141	76	0	0	0	0	0	0	0	0	1	0	11.4	13	317	14.3	38.8		21	10	mg/dL
95235	140261	252744	20/8/2161 12:54:00	20/8/2161 12:54:42	31/8/2161 17:22:04	11.1857			0	0	59.78	F	WHITE	Private	1	1	0	0	0	0	0	4	26	15	3	61	35.833333333333336	18	140	74	0	0	0	0	0	0	0	0	1	0	9.3	10.9	320	13.8	31.6		22	10	mg/dL
97660	101056	280787	2/12/2156 22:19:00	2/12/2156 22:21:13	11/12/2156 02:39:45	8.1795	10/12/2156 23:59:00	8.0679	1	1	60.65	M	OTHER	Private	1	0	0	0	0	0	0	3	34	15	4	64	36.27777777777778	13	143	76	0	0	0	0	0	0	0	0	1	0	14.5	15.2	399	15.4	46.1		28	15	mg/dL
22077	132686	203222	23/8/2145 17:36:00	23/8/2145 17:38:00	13/9/2145 04:51:14	20.4675	13/9/2145 23:59:00	21.2646	1	1	79.16	F	BLACK/AFRICAN AMERICAN	Medicare	1	1	0	0	0	0	0	1	40	15	6	69	32.8889007568359	23	223	108	0	0	0	0	0	0	0	0	0	1	12.6	11.7	195	13.2	35.2		17	11	mg/dL
73579	159680	299144	30/9/2153 14:04:00	30/9/2153 14:04:58	1/11/2153 17:55:03	32.1598			0	0	53.14	M	WHITE	Private	1	1	0	0	0	0	0	5	39	7	3	79	37.22222222222222	12	137	69	0	0	0	0	0	0	0	0	1	0	12.5	11.5	471	14.3	34	0.4	25	12	mg/dL
96333	183951	262968	14/6/2197 17:08:00	14/6/2197 17:08:45	18/6/2197 16:00:21	3.9525	18/6/2197 23:59:00	4.2849	1	1	54.05	F	UNABLE TO OBTAIN	Private	1	1	0	0	0	0	0	6	39	7	3	99	36.77777777777778	17	181	126	0	0	0	0	0	0	0	0	1	0	9.7	10.6	157	14.4	33.4	0.2	24	7	mg/dL
27141	131502	226552	11/2/2200 01:22:00	11/2/2200 01:23:01	21/2/2200 13:26:27	10.5024			0	0	51.5	F	WHITE	Private	0	0	0	0	0	0	0	2	27	13	3	80	37.05555386013456	17	124	56	0	0	0	0	0	0	0	0	1	0
66572	197284	293622	14/9/2126 22:35:00	14/9/2126 22:36:10	17/9/2126 17:44:07	2.7972			0	0	34.15	M	ASIAN	Private	0	0	0	0	0	0	0	0	8	15	1	85	36.666666666666664	17	138	107	0	0	0	0	0	0	0	0	0	0	9.8	14.8	190	12.6	43.6		26	9	mg/dL
87913	191971	269767	12/10/2147 21:21:00	12/10/2147 21:21:31	3/11/2147 18:42:11	21.8894			0	0	60.29	F	PATIENT DECLINED TO ANSWER	Private	1	1	0	0	0	0	0	1	39	15	4	53	35.666666666666664	16	129	68	0	0	0	0	0	0	0	0	0	0	14.4	12.1	251	13.7	34		21	14	mg/dL
92458	124309	218009	26/1/2156 01:01:00	26/1/2156 01:02:31	27/1/2156 19:33:01	1.7712	27/1/2156 23:59:00	1.9559	1	1	63.36	F	WHITE	Private	1	1	0	0	0	0	0	4	37	15	5	65	36.166666666666664	16	148	58	0	0	1	0	0	0	0	0	0	0	13.8	11.9	185	13.2	33.6		26	15	mg/dL
74546	168822	295469	12/11/2141 02:04:00	12/11/2141 02:05:30	20/11/2141 22:56:34	8.8688	2/12/2141 23:59:00	20.9122	0	1	62.12	F	UNKNOWN/NOT SPECIFIED	Private	0	0	0	0	0	0	0	1	22	14	6	71	36.666666666666664	19	149	57	0	0	0	0	0	1	0	0	1	0
64008	156207	249143	11/4/2166 23:05:00	11/4/2166 23:05:54	18/4/2166 13:29:32	6.5997	18/4/2166 23:59:00	7.0369	1	1	46.43	F	UNKNOWN/NOT SPECIFIED	Medicaid	1	0	0	0	0	0	0	6	37	15	9	91	36.72222222222222	12	143	88	0	0	1	0	0	0	0	0	1	0	1.8	9.8	70	15.9	31.9	1.9	24	15	mg/dL
63130	197039	218179	21/7/2101 04:54:00	21/7/2101 04:54:47	10/8/2101 12:52:58	20.3321			0	0	76.07	F	ASIAN - OTHER	Medicare	1	1	0	0	0	0	0	4	51	13	6	61	36.611111111111114	15	134	60	0	0	0	0	0	1	0	0	1	0	13.3	11.7	116	18.8	34.9	0.5	16	33	mg/dL
80847	129802	202089	13/5/2190 21:33:00	13/5/2190 21:33:58	27/5/2190 18:20:31	13.8657			0	0	51.29	F	WHITE	Medicaid	1	1	0	0	0	0	0	5	31	15	5	102	36.611111111111114	16	169	98	0	0	0	0	0	0	0	0	1	0	17.4	11.6	344	13.5	36.4		25	7	mg/dL
72854	173819	252347	23/2/2167 20:27:00	23/2/2167 20:28:21	25/2/2167 18:36:01	1.922			0	0	68.59	F	WHITE	Medicare	1	0	0	0	0	0	0	4	42	8	5	90	35.94444444444444	18	212	125	0	0	0	0	0	0	0	0	1	0	17.6	12.5	270	12.9	37.3		23	10	mg/dL
51374	108433	208803	16/5/2130 22:36:00	16/5/2130 22:37:10	27/5/2130 09:11:16	10.4403	27/5/2130 23:59:00	11.0568	1	1	80.11	F	WHITE	Medicare	1	0	0	0	0	0	0	4	46	9	7	87	36.55555555555555	21	147	77	0	0	0	0	0	0	0	0	1	0	9.1	12.3	207	13.7	35.9	0.4	28	12	mg/dL
79358	161030	216235	30/11/2192 13:48:00	30/11/2192 13:49:07	21/12/2192 15:58:39	21.09			0	0	60.05	M	OTHER	Private	1	1	0	0	0	0	0	1	32	15	6	80	36.27777777777778	14	140	69	0	0	0	0	0	0	0	0	1	0	19.4	13.3	295	12.8	36.4		27	11	mg/dL
14906	116644	293241	25/8/2154 16:06:00	25/8/2154 16:07:00	9/9/2154 17:51:00	15.0722			0	0	39.57	M	UNKNOWN/NOT SPECIFIED	Government	0	1	0	0	0	0	0	2	19	14	2	43	36.388888888888886	16	127	70	0	0	0	0	0	0	0	0	1	0	10.2	12.6	131	12.7	36.4		22	13	mg/dL
7735	158231	269298	28/5/2178 18:27:00	28/5/2178 18:28:29	3/6/2178 16:42:51	5.9266			0	0	58.03	M	WHITE	Private	0	0	0	0	0	0	0	2	17	14	3	59	37.444445292154946	14	113	69	0	0	0	0	0	0	0	0	0	0	12.5	12.7	187	13	37.6		25	8	mg/dL
27267	110241	297611	10/11/2119 09:37:00	10/11/2119 09:38:25	17/11/2119 17:35:52	7.3316			0	0	77.13	F	WHITE	Medicaid	1	0	0	0	0	0	0	1	40	15	5	80	37.88888719346778	25	110	65	0	0	0	0	0	0	0	0	1	0	12.8	9	273	15.5	27		23	28	mg/dL
4766	115341	297336	25/11/2109 22:11:00	25/11/2109 22:11:45	29/11/2109 20:53:59	3.946			0	0	43.55	M	WHITE	Private	1	0	0	0	0	0	0	5	35	15	2	66	35.2778015136719	12	112	58	0	0	0	0	0	0	0	0	1	0	14.8	12	426	12.7	33.5	0.2	17	34	mg/dL
1436	178183	255356	20/4/2156 10:00:00	23/4/2156 19:05:15	5/5/2156 15:21:23	11.8445	6/5/2156 23:59:00	13.204	1	1	46.28	M	WHITE	Private	0	0	0	0	0	0	0	3	34	6	8	73	37.4444007873535	21	165	97	0	0	0	0	0	0	0	0	1	0	14.2	15.2	185	13	40.5		26	17	mg/dL
80029	187592	203031	14/7/2127 14:40:00	14/7/2127 14:41:40	31/7/2127 12:51:14	16.9233	26/10/2127 23:59:00	104.387	0	1	73.45	F	WHITE	Medicare	1	1	0	0	0	0	0	4	41	15	7	76	36.94444444444444	18	118	74	1	0	0	0	0	0	0	0	1	1	9.6	10.8	178	13.6	33.1		25	19	mg/dL
9400	108850	234413	4/12/2115 01:02:00	4/12/2115 01:02:43	20/12/2115 20:52:33	16.8263			0	0	45.8	F	BLACK/AFRICAN AMERICAN	Private	1	1	0	0	0	0	0	5	26	15	3	76	37.66666836208766	14	163	86	1	0	0	0	0	0	0	0	0	0	9.2	10.6	263	15.5	33.6		28	13	mg/dL
3654	138803	244022	8/11/2104 16:32:00	8/11/2104 16:33:41	28/11/2104 22:07:51	20.2321			0	0	44.23	M	HISPANIC OR LATINO	Private	1	1	0	0	0	0	0	3	17	14	4	83	37.5	18	131	64	0	0	0	0	0	0	0	0	0	0	13.7	12.2	304	13.6	36		24	4	mg/dL
68564	101945	209221	3/8/2119 21:29:00	3/8/2119 21:30:29	29/8/2119 20:38:32	25.9639			0	0	61.7	F	WHITE	Private	1	1	0	0	0	0	0	1	34	15	4	86	36.77777777777778	17	100	57	0	0	0	0	0	0	0	0	0	0	9.8	11.3	162	13	32.8		20	11	mg/dL
26999	181461	260010	16/10/2147 23:31:00	16/10/2147 23:32:45	21/10/2147 03:47:42	4.177	20/10/2147 23:59:00	4.0182	1	1	64.11	F	WHITE	Medicare	1	1	0	0	0	0	0	7	47	15	5	93	37.61110941569011	15	122	77	0	0	1	0	0	0	0	0	0	0	4.4	9.9	48	13	27.7	1.8	23	32	mg/dL
6253	181271	237889	5/1/2181 01:20:00	5/1/2181 01:21:31	10/1/2181 19:35:48	5.7599			0	0	53.78	F	WHITE	Private	0	0	0	0	0	0	0	2	22	14	3	70	36.8889007568359	14	145	41	0	0	0	0	0	0	0	0	0	0	6.7	14.9	236	12.6	41.7		24	14	mg/dL
26426	158389	223058	16/8/2138 15:13:00	16/8/2138 15:13:00	31/8/2138 16:35:00	15.0569			0	0	50.59	M	UNKNOWN/NOT SPECIFIED	Medicaid	0	1	0	0	0	0	0	1	22	15	3	99	36.7778015136719	16	82	71	0	0	0	0	0	0	0	0	0	0	19.9	13	294	12.8	37.4	0.5	23	6	mg/dL
6884	128932	211119	18/3/2122 13:04:00	18/3/2122 13:04:48	2/4/2122 17:17:52	15.1757	2/4/2122 23:59:00	15.4543	1	1	46.93	F	ASIAN	Medicare	1	1	0	0	0	0	0	11	53	15	10	107	35.94444444444444	18	111	69	0	0	1	0	1	0	0	0	0	0	35.4	9.2	390	17.6	27.9	21.1	31	17	mg/dL
24132	137019	216129	13/2/2120 08:45:00	13/2/2120 18:30:00	15/2/2120 16:11:00	1.9035			0	0	35.35	M	WHITE	Private	0	0	0	0	0	0	0	4	17	15	1	83	34.4999991522895	10	106	53	0	0	0	0	0	0	0	0	1	0	13.3	13.9	297	12.7	39.3		19	13	mg/dL
50302	181486	262259	17/11/2174 02:40:00	17/11/2174 02:41:26	5/12/2174 17:56:49	18.6357			0	0	47.37	F	WHITE	Medicaid	1	1	0	0	0	0	0	2	32	15	3	100	37.55555555555555	22	141	88	0	0	0	0	0	0	0	0	1	0	9.7	9.4	153	13.5	27.9		23	8	mg/dL
74438	160744	273868	25/1/2190 14:05:00	25/1/2190 14:06:11	13/3/2190 22:48:12	47.3625			0	0	33.3	M	HISPANIC OR LATINO	Medicaid	1	1	0	0	0	0	0	0	21	15	3	92	36.94444444444444	16	144	92	0	0	0	0	0	0	0	0	1	1	11.2	14.3	196	13.2	40.7		26	10	mg/dL
61828	198827	264293	10/6/2108 13:07:00	10/6/2108 13:08:07	17/6/2108 03:42:49	6.6074	16/6/2108 23:59:00	6.452	1	1	59.26	F	WHITE	Medicare	1	0	0	0	0	0	0	7	51	4	6	65	38.05555555555556	17	145	69	0	0	0	0	0	0	0	0	1	0	29.7	15	358	13.6	45.2		22	17	mg/dL
66955	121708	298179	22/9/2177 21:15:00	22/9/2177 21:16:26	29/9/2177 19:01:01	6.906			0	0	55.54	M	HISPANIC/LATINO - PUERTO RICAN	Medicaid	0	0	0	0	0	0	0	1	17	15	4	84	36.611111111111114	19	136	47	0	0	0	0	0	1	0	0	1	0	13	14.2	232	12.8	41.4		27	15	mg/dL
49268	194725	203098	6/10/2148 22:18:00	6/10/2148 22:18:46	9/10/2148 16:13:20	2.7462	27/10/2148 23:59:00	21.0696	0	1	89	F	UNKNOWN/NOT SPECIFIED	Medicare	0	0	0	0	0	0	0	4	47	13	7	64	37.05555555555556	10	111	48	0	0	0	0	1	0	0	0	1	0	9.5	12.3	121	13.1	35.5		24	30	mg/dL
198	131286	251887	5/10/2181 22:04:00	5/10/2181 22:06:13	18/10/2181 18:38:36	12.8558			0	0	71.86	F	WHITE	Medicare	1	1	0	0	0	0	0	8	61	7	6	64	35.6666984558105	18	125	33	1	0	0	0	0	0	0	0	1	0	14.8	8.8	264	13.6	26.5		19	30	mg/dL
76547	171643	297858	1/9/2100 17:27:00	1/9/2100 17:27:53	12/9/2100 22:10:04	11.196	13/9/2100 23:59:00	12.2716	1	1	78.94	F	WHITE	Medicare	1	1	0	0	0	0	0	5	46	12	10	73	36.166666666666664	21	130	66	1	0	0	0	0	1	0	0	0	1	11	10	210	16.2	29.6	0.7	21	63	mg/dL
15987	166587	275584	23/6/2165 17:48:00	23/6/2165 17:49:00	3/7/2165 15:02:00	9.884			0	0	48.64	M	BLACK/AFRICAN AMERICAN	Private	0	0	0	0	0	0	0	1	17	15	2	75	37.33333163791233	17	140	78	0	0	0	0	0	0	0	0	1	0	7.7	13.3	228	13.3	39.2		25	10	mg/dL
7012	172773	200103	17/5/2201 18:48:00	17/5/2201 18:49:03	26/5/2201 18:29:28	8.9864			0	0	58.41	M	BLACK/AFRICAN AMERICAN	Private	0	0	0	0	0	0	0	2	20	15	3	77	37.444445292154946	16	150	74	0	0	0	0	0	0	0	0	1	0	9.3	13.8	97	13.5	41.2		15	8	mg/dL
60399	120190	241364	10/1/2169 13:46:00	13/1/2169 16:09:33	16/1/2169 13:32:54	2.8912			0	0	62.68	M	WHITE	Private	0	0	0	0	0	0	0	0	25	15	4	50	35.05555555555555	11	141	70	0	0	0	0	0	0	0	0	1	0	11.9	11.1	286	14.4	31		24	12	mg/dL
26751	133185	215143	29/6/2140 13:20:00	29/6/2140 13:21:10	5/7/2140 18:42:17	6.223			0	0	57.02	F	WHITE	Private	0	0	0	0	0	0	0	1	17	15	3	84	35.8889007568359	20	142	68	0	0	0	0	0	0	0	0	0	0	12	10.7	201	13.6	31.1		22	9	mg/dL
719	180826	279467	18/6/2171 03:29:00	18/6/2171 03:30:32	27/6/2171 22:02:57	9.7725	27/6/2171 23:59:00	9.8531	1	1	83.14	M	WHITE	Medicare	0	0	0	0	0	0	0	4	49	11	5	90	36.555557250976555	15	135	69	0	0	0	0	0	0	0	0	0	0	34.2	15.1	371	19.7	45.4		23	17	mg/dL
85649	121665	221835	3/2/2148 05:52:00	3/2/2148 10:38:36	4/2/2148 13:18:40	1.1112			0	0	52.14	M	BLACK/AFRICAN AMERICAN	Medicaid	0	0	0	0	0	0	0	2	20	14	3	74	37.44444444444445	18	147	83	0	0	0	0	0	0	0	0	0	0	8.8	13.1	276	13.8	39.7		22	9	mg/dL
83022	178643	290670	7/12/2108 03:57:00	7/12/2108 03:58:48	11/12/2108 18:29:09	4.6044			0	0	72.16	F	WHITE	Medicare	1	0	0	0	0	0	0	4	49	7	5	135	37.05555555555556	20	148	110	0	0	0	0	0	0	0	0	1	0	10.9	12.8	188	14.5	38		24	13	mg/dL
19970	117319	294351	13/3/2177 18:45:00	14/3/2177 20:53:16	29/3/2177 11:32:04	14.6103	21/9/2184 23:59:00	2748.129	0	1	80.32	F	WHITE	Medicare	1	1	0	0	0	0	0	5	47	13	6	80	37.3889007568359	18	156	65	1	0	0	0	0	0	0	0	1	0	8	9.1	187	13.5	27.6		24	5	mg/dL
14400	148718	247189	5/11/2200 21:36:00	5/11/2200 21:39:21	24/11/2200 01:48:04	18.1727			0	0	37.67	M	WHITE	Medicare	0	1	0	0	0	0	0	3	40	14	9	80	38.00000084771056	16	127	63	0	0	0	0	1	0	0	0	0	0	3.9	10.6	123	14.7	32.5		22	10	mg/dL
68255	118138	275576	24/1/2163 21:17:00	24/1/2163 21:17:57	15/2/2163 12:13:32	21.6219			0	0	40.49	M	ASIAN	Private	1	0	0	0	0	0	0	4	13	15	2	90	38.333333333333336	16	131	117	0	0	0	0	0	0	0	0	1	0	11.5	13.6	216	13.8	41.6	0.5	25	16	mg/dL
31732	133886	212301	11/11/2160 20:44:00	11/11/2160 20:45:08	19/11/2160 16:24:57	7.8193			0	0	72.61	M	WHITE	Medicare	0	0	0	0	0	0	0	3	25	14	6	64	37.1666984558105	17	154	57	0	0	0	0	0	1	0	0	1	0	9.1	13.1	139	12.9	38		28	19	mg/dL
27267	110241	297611	10/11/2119 09:37:00	10/11/2119 09:38:25	17/11/2119 17:35:52	7.3316			0	0	77.13	F	WHITE	Medicaid	1	0	0	0	0	0	0	1	40	15	5	80	37.88888719346778	25	110	65	0	0	0	0	0	0	0	0	1	0	12.8	9	273	15.5	27		23	28	mg/dL
45502	172829	290319	27/3/2185 05:18:00	27/3/2185 05:19:32	6/4/2185 17:26:49	10.5051			0	0	70.14	M	WHITE	Medicare	1	0	0	0	0	0	0	6	53	7	5	74	35.833333333333336	8	158	65	0	0	0	0	0	0	0	0	0	0	14.9	14.3	197	13.3	39.5		24	6	mg/dL
78356	115579	269789	14/10/2170 13:57:00	14/10/2170 13:58:56	15/10/2170 20:26:09	1.2689			0	0	80.9	F	BLACK/AFRICAN AMERICAN	Medicare	0	0	0	0	0	0	0	1	27	15	5	65	35.77777777777778	15	136	60	0	0	0	0	0	0	0	0	1	0	16.4	11.3	178	15.2	33.9		24	15	mg/dL
70807	153128	236680	30/4/2119 06:27:00	30/4/2119 06:28:08	6/5/2119 16:36:15	6.4223			0	0	49.73	F	BLACK/AFRICAN AMERICAN	Medicaid	1	0	0	0	0	0	0	2	27	14	4	93	36.83333333333333	21	147	72	0	0	1	0	0	0	0	0	0	0	6.6	11.1	342	14.9	35.4		25	4	mg/dL
22695	175477	253222	30/12/2121 23:12:00	31/12/2121 19:22:04	20/1/2122 15:38:52	19.845			0	0	61.79	F	UNKNOWN/NOT SPECIFIED	Private	1	1	0	0	0	0	0	6	55	3	5	65	35.55555555555556	12	101	39	0	0	0	0	0	1	0	0	1	0	12.5	11.9	272	13.4	34.2		24	9	mg/dL
12801	182897	296640	15/8/2186 22:58:00	15/8/2186 23:01:22	2/9/2186 17:18:34	17.7619			0	0	63.25	M	WHITE	Private	1	1	0	0	0	0	0	2	28	15	6	73	35.16666836208766	15	150	69	0	0	0	0	0	0	0	0	1	0	7.2	12.3	147	13.2	35.1		21	13	mg/dL
68396	191487	289007	4/11/2149 20:09:00	4/11/2149 20:10:34	8/11/2149 18:26:02	3.9274			0	0	51.01	F	WHITE	Private	0	0	0	0	0	0	0	1	22	15	3	96	37.22222222222222	21	120	96	0	0	0	0	0	0	0	0	0	0	15.3	12.9	331	13.1	36		22	5	mg/dL
17963	102850	248414	24/6/2109 05:24:00	24/6/2109 05:25:27	30/7/2109 12:50:07	36.3088			0	0	54.78	F	WHITE	Private	0	1	0	0	0	0	0	4	36	7	3	84	36.555557250976555	20	144	53	0	0	0	0	0	0	0	0	0	0	18.7	10.8	243	12.8	32.9		22	12	mg/dL
88471	107290	255467	21/11/2162 23:28:00	21/11/2162 23:30:15	1/12/2162 15:52:40	9.6822			0	0	54.18	F	WHITE	Private	0	0	0	0	0	0	0	1	22	15	4	68	36.05555555555556	15	141	76	0	0	0	0	0	0	0	0	1	0	11.4	13	317	14.3	38.8		21	10	mg/dL
78356	115579	269789	14/10/2170 13:57:00	14/10/2170 13:58:56	15/10/2170 20:26:09	1.2689			0	0	80.9	F	BLACK/AFRICAN AMERICAN	Medicare	0	0	0	0	0	0	0	1	27	15	5	65	35.77777777777778	15	136	60	0	0	0	0	0	0	0	0	1	0	16.4	11.3	178	15.2	33.9		24	15	mg/dL
63263	137729	290759	30/7/2134 17:09:00	30/7/2134 17:09:38	16/8/2134 17:18:39	17.0063			0	0	54.83	F	OTHER	Private	0	1	0	0	0	0	0	1	19	14	3	67	36.22222222222222	12	151	90	0	0	0	0	0	0	0	0	1	0	6	11.9	387	13.1	34		22	14	mg/dL
16846	134500	206376	6/10/2188 11:59:00	6/10/2188 12:00:00	22/10/2188 13:47:00	16.0743	6/6/2193 23:59:00	1704.4993	0	1	54.07	M	WHITE	Medicaid	0	0	0	0	0	0	0	0	20	15	5	74	36.666666666666664	18	116	73	0	0	0	0	0	0	0	0	1	0	14.8	14.1	258	12.3	40	0.4	20	14	mg/dL
23014	180505	204504	21/6/2165 06:24:00	21/6/2165 06:26:04	26/7/2165 12:22:51	35.2478	3/11/2165 23:59:00	135.7312	0	1	67.34	M	WHITE	Private	1	1	0	0	0	0	0	4	34	15	6	63	37.277776930067276	16	119	54	1	0	0	0	0	0	0	0	1	1	8.8	13.3	136	13.7	37.7		25	21	mg/dL
12037	107732	217035	18/1/2201 03:15:00	18/1/2201 03:16:46	3/2/2201 17:06:13	16.576			0	0	78.06	F	WHITE	Medicare	0	1	0	0	0	0	0	2	31	13	6	73	35.9444007873535	17	141	56	1	0	0	0	0	0	0	0	1	0	7.8	12.1	267	12.8	35.4		29	13	mg/dL
82669	145127	232368	29/8/2144 02:58:00	29/8/2144 02:59:29	31/8/2144 20:01:41	2.7099			0	0	60.46	F	UNABLE TO OBTAIN	Medicaid	1	0	0	0	0	0	0	4	33	15	5	55	37.05555555555556	16	150	78	0	0	0	0	0	1	0	0	1	0	9.5	12.3	185	13	35.1		25	24	mg/dL
50485	130176	220291	29/7/2149 20:19:00	29/7/2149 20:20:25	31/7/2149 21:59:10	2.0686	9/8/2149 23:59:00	11.1518	1	1	69.18	M	WHITE	Medicare	0	0	0	0	0	0	0	4	46	10	10	83	35.94444444444444	8	138	85	0	0	0	0	1	0	0	0	0	0	8.2	8.9	94	14.8	39.6	0.9	25	17	mg/dL
97158	152158	294531	3/8/2165 01:36:00	3/8/2165 01:37:22	10/9/2165 17:09:44	38.6475			0	0	60.7	F	WHITE	Private	1	1	0	0	0	0	0	5	38	6	6	111	37.55555555555555	22	151	80	0	0	0	0	0	0	0	0	1	0	21.5	14.9	396	13.4	43.1		22	11	mg/dL
87064	174140	286399	28/4/2172 15:40:00	28/4/2172 15:40:57	11/5/2172 18:06:22	13.101			0	0	61.92	M	PATIENT DECLINED TO ANSWER	Private	1	1	0	0	0	0	0	11	45	15	7	100		14	105	47	0	0	1	0	0	1	0	0	1	0	10.7	9.8	179	15.4	29.8	0.5	22	16	mg/dL
45502	172829	290319	27/3/2185 05:18:00	27/3/2185 05:19:32	6/4/2185 17:26:49	10.5051			0	0	70.14	M	WHITE	Medicare	1	0	0	0	0	0	0	6	53	7	5	74	35.833333333333336	8	158	65	0	0	0	0	0	0	0	0	0	0	14.9	14.3	197	13.3	39.5		24	6	mg/dL
30062	149935	231956	1/2/2144 13:48:00	1/2/2144 13:49:41	7/2/2144 18:19:54	6.1877			0	0	65.61	M	WHITE	Medicare	0	0	0	0	0	0	0	1	22	14	6	72	36.33333418104384	10	155	83	0	0	0	0	0	0	0	0	1	0	10.2	13.5	251	13.3	40.2		25	13	mg/dL
90663	163952	257739	29/12/2107 14:10:00	29/12/2107 14:10:50	3/1/2108 17:49:03	5.1515			0	0	68.85	F	UNABLE TO OBTAIN	Medicare	0	0	0	0	0	0	0	2	24	14	7	85	37.333333333333336	15	129	61	0	0	0	0	0	0	0	0	1	0	11.9	11.6	289	13.2	34.2		30	19	mg/dL
28940	106084	238250	1/5/2107 00:05:00	1/5/2107 00:06:13	13/5/2107 13:29:13	12.5576			0	0	61.26	F	WHITE	Private	0	1	0	0	0	0	0	1	18	14	4	105	37.33333163791233	20	179	88	0	0	0	0	0	0	0	0	1	0	17.6	13.4	364	13.6	38		23	12	mg/dL
1054	183383	288218	6/1/2157 17:16:00	6/1/2157 17:17:38	7/1/2157 22:01:06	1.1969	8/1/2157 23:59:00	2.2787	1	1	78.48	M	WHITE	Medicare	1	0	0	0	0	0	0	4	43	6	7	60	37.5	18	166	63	0	0	0	0	0	1	0	0	1	0	10.2	12.9	176	12.9	36.1		26	12	mg/dL
68764	102932	207844	13/10/2179 13:15:00	13/10/2179 13:16:06	19/10/2179 19:44:45	6.2699	12/1/2180 23:59:00	91.4465	0	1	49.55	M	BLACK/AFRICAN AMERICAN	Private	1	0	0	0	0	0	0	4	21	14	3	78	37.11111111111111	20	119	69	0	0	0	0	0	0	0	0	1	1	11.1	13.5	218	14.1	39.2		26	12	mg/dL
53639	140212	299716	18/4/2180 21:29:00	18/4/2180 21:29:50	2/5/2180 18:15:48	13.8653			0	0	47.05	F	HISPANIC/LATINO - PUERTO RICAN	Medicaid	1	0	0	0	0	0	0	1	20	15	3	108	35.61111111111111	24	117	61	0	0	0	0	0	0	0	0	1	0	9.8	12.7	236	13.4	36.3		23	12	mg/dL
12161	161358	286095	12/8/2161 02:56:00	12/8/2161 02:57:09	19/8/2161 21:37:17	7.7779	19/8/2161 23:59:00	7.8763	1	1	73	M	WHITE	Medicare	0	1	0	0	0	0	0	5	42	15	6	106	36.11111111111111	17	119	80	0	0	0	0	0	0	0	0	0	0	25.7	10	168	16.1	30.9		26	20	mg/dL
66152	109703	205348	19/11/2142 22:30:00	19/11/2142 22:31:44	29/11/2142 16:58:45	9.7688	1/12/2142 23:59:00	12.0606	1	1	86.5	M	WHITE	Medicare	1	0	0	0	0	0	0	2	36	15	5	71	37.88888888888889	16	159	76	0	0	0	0	0	0	0	0	1	0	8.3	11.8	124	14.1	33.6	1	23	14	mg/dL
45492	179251	275839	23/6/2161 00:26:00	23/6/2161 00:27:02	30/6/2161 18:44:09	7.7619			0	0	49.98	F	WHITE	Private	0	0	0	0	0	0	0	1	25	15	2	72	35.55555555555556	19	133	68	0	0	0	0	0	0	0	0	1	0	16.4	13.2	336	14	39.1		18	20	mg/dL
85892	187089	209764	17/8/2181 12:53:00	17/8/2181 12:54:50	31/8/2181 19:09:44	14.2603			0	0	57.56	F	WHITE	Private	1	1	0	0	0	0	0	12	67	3	4	102	36.55555555555555	20	102	65	0	0	0	0	0	0	0	0	0	1	30.4	12.7	289	13	38.8	0.4	17	11	mg/dL
53639	140212	299716	18/4/2180 21:29:00	18/4/2180 21:29:50	2/5/2180 18:15:48	13.8653			0	0	47.05	F	HISPANIC/LATINO - PUERTO RICAN	Medicaid	1	0	0	0	0	0	0	1	20	15	3	108	35.61111111111111	24	117	61	0	0	0	0	0	0	0	0	1	0	9.8	12.7	236	13.4	36.3		23	12	mg/dL
58242	139697	250901	4/10/2203 21:06:00	4/10/2203 21:06:53	26/10/2203 17:37:03	21.8543			0	0	60	M	OTHER	Medicare	1	1	0	0	0	0	0	1	41	15	10	79	36.55555555555555	18	128	57	0	0	1	0	0	1	0	0	1	1	13.1	9.4	279	17.2	30.5	1.1	35	21	mg/dL
75960	159528	217824	1/11/2161 10:03:00	1/11/2161 10:04:24	3/11/2161 18:24:58	2.3476			0	0	67.32	M	WHITE	Private	0	0	0	0	0	0	0	1	22	14	4	67	35.888888888888886	12	165	86	0	0	0	0	0	0	0	0	1	0	16.5	14.7	173	13.4	41.1		28	19	mg/dL
9372	160881	242248	16/9/2193 22:42:00	16/9/2193 22:45:05	1/10/2193 16:28:43	14.7386			0	0	55.01	F	WHITE	Private	0	1	0	0	0	0	0	1	17	15	3	79	36.9999991522895	16	167	72	0	0	0	0	0	0	0	0	1	0	12.7	11.7	355	12.4	35.1		23	14	mg/dL
5118	131596	202646	24/8/2182 17:03:00	24/8/2182 17:04:26	27/8/2182 17:10:42	3.0044			0	0	53.39	F	WHITE	Private	0	0	0	0	0	0	0	3	22	15	5	77	37.277776930067276	19	140	70	1	0	1	0	0	0	0	0	1	0	7.2	11.9	116	12.8	32.3	1.2	27	10	mg/dL
45703	106305	260817	1/2/2168 01:24:00	1/2/2168 01:26:32	17/2/2168 14:36:06	16.5483	28/3/2168 23:59:00	56.9392	0	1	78.78	M	WHITE	Medicare	0	1	0	0	0	0	0	2	27	14	6	65	35.33333333333333	13	141	66	0	0	0	0	0	0	0	0	1	0	8	13	177	13.5	36.9		30	23	mg/dL
8394	125104	272391	3/2/2147 18:56:00	3/2/2147 18:56:52	17/2/2147 20:39:49	14.0715	25/2/2147 23:59:00	22.2098	0	1	85.4	F	WHITE	Medicare	1	0	0	0	0	0	0	3	39	15	6	101	37.3889007568359	22	157	88	0	0	0	0	0	1	0	0	0	0	13.1	12.7	170	14.8	37.4	1.5	19	19	mg/dL
1565	152881	203126	21/11/2123 15:22:00	21/11/2123 15:23:43	23/11/2123 19:17:59	2.1627			0	0	63.06	F	WHITE	Private	0	0	0	0	0	0	0	1	27	15	5	60	36.77777608235678	17	130	44	0	0	0	0	0	0	0	0	0	0
30403	110481	248775	23/11/2181 06:43:00	23/11/2181 06:44:05	27/11/2181 11:34:48	4.2019			0	0	35.63	F	WHITE	Private	1	0	0	0	0	0	0	5	34	15	1	137	36.44444359673394	24	163	141	0	0	0	0	0	0	0	0	0	0	17.1	14.7	490	14.1	44.8	1	20	12	mg/dL
28071	106280	286371	22/2/2140 22:51:00	22/2/2140 22:51:33	25/2/2140 03:25:32	2.1903	24/2/2140 23:59:00	2.0468	1	1	73.95	M	ASIAN	Medicaid	1	1	0	0	0	0	0	6	60	3	5	60	34.66666751437717	13	148	74	0	0	0	0	0	0	0	0	1	0	6.1	14	151	12.2	39.1		26	11	mg/dL
11570	158118	204335	13/1/2146 18:40:00	13/1/2146 23:49:46	15/1/2146 02:32:58	1.1133			0	0	77.65	F	WHITE	Medicare	1	0	0	0	0	0	0	2	33	13	7	79	37.277776930067276	13	138	42	0	0	0	0	0	1	0	0	1	1	8.9	12.2	217	13.8	34.9		26	14	mg/dL
32351	151353	292092	15/8/2129 01:23:00	15/8/2129 01:24:01	6/9/2129 16:58:19	22.6488			0	0	54.62	F	WHITE - BRAZILIAN	Government	1	1	0	0	0	0	0	3	34	12	6	89	37.1110992431641	16	150	71	1	0	0	0	0	0	0	0	0	0	14.1	12.4	301	13.4	34.4		20	11	mg/dL
12311	182876	201786	29/6/2132 00:04:00	29/6/2132 00:06:28	29/6/2132 22:47:18	0.945	29/6/2132 23:59:00	0.9948	1	1	39.16	M	UNKNOWN/NOT SPECIFIED	Self Pay	1	1	0	0	0	0	0	7	35	15	2	60	35.8889007568359	20	129	53	0	0	0	0	0	1	0	0	0	0	3.8	9	56	17.1	23.9		28	13	mg/dL
3020	169581	276274	30/6/2186 21:10:00	30/6/2186 21:12:14	4/7/2186 13:27:21	3.6772	3/7/2186 23:59:00	3.1158	1	1	28.88	F	WHITE	Private	1	1	0	0	0	0	0	1	33	15	1	99	37	15	137	69	0	0	0	0	0	0	0	0	0	0	24.6	12	355	12	34.7		19	14	mg/dL
80726	177316	229184	4/2/2174 21:33:00	4/2/2174 21:53:27	15/2/2174 18:58:49	10.8787			0	0	44.79	F	WHITE	Medicaid	0	1	0	0	0	0	0	2	22	14	2	94	36.72222222222222	17	115	62	0	0	0	0	0	0	0	0	0	0	10.7	12.5	269	12	35.9		23	5	mg/dL
81685	139844	222880	28/4/2140 14:53:00	28/4/2140 14:54:12	9/5/2140 00:37:16	10.4049			0	0	53.25	M	WHITE	Medicare	1	0	0	0	0	0	0	6	36	6	4	91	37.27777777777777	15	143	84	0	0	0	0	0	0	0	0	1	0	4.4	10.7	115	14.1	30.4	1	31	15	mg/dL
12361	134514	244181	23/12/2182 01:52:00	23/12/2182 01:53:41	13/1/2183 16:06:15	21.5921			0	0	41.99	F	WHITE	Private	0	1	0	0	0	0	0	0	20	15	2	76	36.3889007568359	13	139	70	0	0	0	0	0	0	0	0	0	0	20.3	11.4	264	11.9	32.7		20	9	mg/dL
40464	176530	278464	29/1/2119 06:10:00	29/1/2119 06:12:02	4/2/2119 21:01:32	6.6177			0	0	22.42	M	HISPANIC/LATINO - SALVADORAN	Government	1	0	0	0	0	0	0	1	15	13	2	61	36.166666666666664	16	165	91	0	0	0	0	0	0	0	0	0	0	12.8	12.9	201	13.7	37.3		26	8	mg/dL
78149	133857	231062	12/3/2175 19:09:00	12/3/2175 19:11:46	20/3/2175 20:42:08	8.0628			0	0	69.35	M	WHITE - RUSSIAN	Medicare	0	0	0	0	0	0	0	5	50	9	7	66	35.77777777777778	16	156	66	0	0	0	0	1	0	0	0	0	0	37.1	15.5	109	14.3	45.5		17	18	mg/dL
18567	143379	202436	8/2/2133 15:24:00	8/2/2133 15:25:00	9/2/2133 07:17:00	0.6611	8/2/2133 23:59:00	0.3569	1	1	82.32	M	OTHER	Private	0	0	0	0	0	0	0	4	58	3	5	91	33.8333015441895	14	154	60	0	0	0	0	0	0	0	0	1	0
6639	186534	219582	16/6/2200 19:03:00	16/6/2200 19:03:52	4/7/2200 13:22:44	17.7631	4/7/2200 23:59:00	18.205	1	1	82.23	F	WHITE	Medicare	1	1	0	0	0	0	0	7	59	7	7	55	36.1666984558105	16	111	55	0	0	0	0	0	1	0	0	1	1	16.7	12	222	13.6	36		19	18	mg/dL
5268	120061	287916	13/6/2108 17:40:00	13/6/2108 17:41:15	28/6/2108 01:23:51	14.3213			0	0	55.65	F	BLACK/AFRICAN AMERICAN	Private	0	1	0	0	0	0	0	2	22	14	3	61	37.2221984863281	20	144	68	0	0	0	0	0	0	0	0	1	0	5.9	13.1	214	14	37.5		27	8	mg/dL
63695	105659	225234	18/11/2148 01:30:00	18/11/2148 01:31:54	19/11/2148 13:49:36	1.5123			0	0	33.83	F	BLACK/AFRICAN AMERICAN	Private	0	0	0	0	0	0	0	2	13	14	1	101	36.88888888888889	23	126	70	0	0	0	0	0	0	0	0	0	0	7.8	9.2	203	14.8	28.3		22	4	mg/dL
11241	146186	221538	3/2/2124 16:39:00	3/2/2124 16:40:18	3/2/2124 23:34:33	0.2877			0	0	59.91	F	WHITE	Private	1	1	0	0	0	0	0	2	45	15	3	79	34.5555992126465	17	173	84	0	0	0	0	0	0	0	0	1	0	9.5	10.6	187	14.8	30.7		19	23	mg/dL
30578	135489	281930	7/9/2193 18:57:00	7/9/2193 18:58:20	8/9/2193 17:33:34	0.9411			0	0	54.32	F	WHITE	Private	0	0	0	0	0	0	0	1	22	15	3	84	36.8889007568359	11	130	79	0	0	0	0	0	0	0	0	0	0	7.1	12.5	342	13.4	37		26	9	mg/dL
26751	133185	215143	29/6/2140 13:20:00	29/6/2140 13:21:10	5/7/2140 18:42:17	6.223			0	0	57.02	F	WHITE	Private	0	0	0	0	0	0	0	1	17	15	3	84	35.8889007568359	20	142	68	0	0	0	0	0	0	0	0	0	0	12	10.7	201	13.6	31.1		22	9	mg/dL
89129	158799	268051	19/5/2131 01:13:00	19/5/2131 01:14:03	9/6/2131 14:11:03	21.5396			0	0	61.44	F	WHITE	Medicaid	0	1	0	0	0	0	0	2	20	14	4	71	35.44444444444444	16	134	79	0	0	0	0	0	0	0	0	1	0	10.4	12.9	362	13.3	36.9		24	8	mg/dL
58242	139697	250901	4/10/2203 21:06:00	4/10/2203 21:06:53	26/10/2203 17:37:03	21.8543			0	0	60	M	OTHER	Medicare	1	1	0	0	0	0	0	1	41	15	10	79	36.55555555555555	18	128	57	0	0	1	0	0	1	0	0	1	1	13.1	9.4	279	17.2	30.5	1.1	35	21	mg/dL
85929	188636	224008	20/4/2196 18:40:00	20/4/2196 18:41:25	27/4/2196 17:21:21	6.9444	21/2/2197 23:59:00	307.2205	0	1	50.88	M	ASIAN - FILIPINO	Private	0	0	0	0	0	0	0	3	24	10	3	110	37.22222222222222	24	145	85	0	0	0	0	0	0	0	0	0	0	14	13.7	238	13.2	39		25	12	mg/dL
2747	174186	215353	8/1/2142 17:33:00	8/1/2142 17:34:27	10/1/2142 10:02:02	1.6858			0	0	61.53	M	WHITE	Private	0	0	0	0	0	0	0	1	27	15	4	97	36.72222222222222	25	122	83	0	0	0	0	0	0	0	0	1	0	6.3	10.9	199	13.9	31.9		28	13	mg/dL
51878	129511	202532	1/3/2162 08:06:00	1/3/2162 08:06:43	4/3/2162 18:44:06	3.4426	10/3/2162 23:59:00	9.6613	0	1	82.58	M	WHITE	Medicare	1	0	0	0	0	0	0	4	44	6	7	70	36.88888888888889	15	135	51	0	0	0	0	0	0	0	0	0	0	12.4	11.6	245	13.3	32.4		24	18	mg/dL
67689	178294	239078	15/10/2101 04:46:00	15/10/2101 04:46:54	28/10/2101 17:58:24	13.5497			0	0	52.02	F	UNABLE TO OBTAIN	Medicare	1	0	0	0	0	0	0	8	39	8	4	92	35.888888888888886	20	192	156	0	0	0	0	0	0	0	0	0	0	10.6	13.8	178	13.7	39.9		24	23	mg/dL
11491	189533	234351	6/10/2187 21:14:00	6/10/2187 21:15:00	20/10/2187 18:14:25	13.8746	20/10/2187 23:59:00	14.1139	1	1	61.68	F	WHITE	Medicaid	1	1	0	0	0	0	0	0	29	15	4	89	36.27777947319878	12	153	82	0	0	0	0	0	0	0	0	0	0	12.7	11.7	221	13.1	35.5		17	9	mg/dL
63390	158369	221542	27/4/2104 00:10:00	27/4/2104 00:11:36	28/4/2104 18:06:47	1.7467			0	0	89	M	WHITE	Medicare	0	0	0	0	0	0	0	1	31	15	6	75	36.11111111111111	16	125	66	0	0	0	0	0	0	0	0	1	1	11.3	12.5	268	12.3	35.9		26	21	mg/dL
64970	106760	244804	27/1/2123 03:00:00	27/1/2123 03:01:54	30/1/2123 15:49:29	3.533			0	0	65.46	F	WHITE	Medicare	0	0	0	0	0	0	0	3	37	14	6	99	39.27777777777778	16	113	46	0	1	0	0	0	0	0	0	0	0
30817	145451	211195	27/10/2117 23:11:00	27/10/2117 23:12:34	28/10/2117 12:04:05	0.5358	28/10/2117 23:59:00	1.0322	1	1	72.29	F	WHITE	Medicare	1	0	0	0	0	0	0	4	53	15	7	40	35	22	140	45	0	0	0	0	0	0	0	0	1	1	18.3	11.9	504	13.5	35.6		23	24	mg/dL
17493	141185	208971	23/6/2167 03:15:00	23/6/2167 17:06:39	29/6/2167 17:34:52	6.0196			0	0	48.75	F	HISPANIC OR LATINO	Government	0	0	0	0	0	0	0	1	17	14	2	82	35.055554707845054	11	149	79	0	0	0	0	0	0	0	0	1	0	10.3	11.2	270	13.2	33.9		22	6	mg/dL
19121	123256	284645	10/11/2127 02:22:00	12/11/2127 22:08:20	13/11/2127 17:35:06	0.8103			0	0	41.61	F	OTHER	Medicaid	0	0	0	0	0	0	0	1	17	14	3	108	37.833332485622776	23	167	98	0	0	0	0	0	0	0	0	0	0	7.5	13.2	349	15.2	39		25	11	mg/dL
4544	136187	221471	20/5/2195 15:08:00	20/5/2195 15:10:15	21/5/2195 09:52:53	0.7796	21/5/2195 23:59:00	1.3672	1	1	56.76	M	UNKNOWN/NOT SPECIFIED	Private	0	1	0	0	0	0	0	8	49	15	3	80	34.72222222222222	16	171	128	0	0	0	0	0	0	0	0	0	0	38.6	16.9	282	14	47.9	0.5	17	23	mg/dL
72390	159469	282747	27/11/2146 16:54:00	28/11/2146 02:31:47	9/12/2146 21:38:37	11.7964	23/12/2146 23:59:00	25.8939	0	1	57.04	M	UNABLE TO OBTAIN	Medicare	1	0	0	0	0	0	0	8	48	15	9	111	38.27777777777778	38	112	53	0	0	0	0	1	1	0	0	1	0	30.6	7.6	15	17	20.7	0.4	27	29	mg/dL
10361	195393	224225	10/12/2177 22:21:00	10/12/2177 22:22:59	31/12/2177 21:43:20	20.9725			0	0	33.61	F	MULTI RACE ETHNICITY	Medicaid	0	1	0	0	0	0	0	2	18	13	1	88	36.7778015136719	18	129	78	0	0	0	0	0	0	0	0	0	0	12.8	10.7	197	12.4	32.4		22	4	mg/dL
99412	192975	295903	24/4/2142 12:19:00	24/4/2142 14:50:11	30/4/2142 17:58:10	6.1305			0	0	81.15	F	BLACK/AFRICAN AMERICAN	Medicare	0	0	0	0	0	0	0	3	26	14	5	95	38.44444444444444	15	138	82	0	0	0	0	0	0	0	0	1	0	6.1	11.2	118	15	34		23	13	mg/dL
30603	140254	278959	27/4/2159 17:38:00	27/4/2159 17:40:09	15/5/2159 21:42:40	18.1684			0	0	50.67	F	WHITE	Private	1	1	0	0	0	0	0	5	36	13	5	72	36.44444359673394	14	164	71	0	0	0	0	0	1	0	0	1	0	19.6	14.4	301	13.7	42.6		22	9	mg/dL
25270	120136	272710	15/10/2105 21:18:00	15/10/2105 21:20:00	6/11/2105 14:15:00	21.7049			0	0	52.47	M	WHITE	Private	0	1	0	0	0	0	0	3	27	9	3	69	36.61111195882162	23	156	79	0	0	0	0	0	0	0	0	0	0	15.1	13.5	260	13.6	37.8		20	16	mg/dL
28526	170374	289831	19/3/2153 03:17:00	19/3/2153 03:18:17	23/3/2153 18:56:38	4.6516			0	0	67.84	F	HISPANIC/LATINO - GUATEMALAN	Medicaid	0	0	0	0	0	0	0	1	27	15	4	80	37.22222222222222	16	124	55	0	0	0	0	0	0	0	0	1	0	8.8	11.7	217	12.7	34.1		25	10	mg/dL
72908	176846	281232	19/1/2128 18:49:00	19/1/2128 18:50:24	21/3/2128 16:50:24	61.9167			0	0	41.5	F	PORTUGUESE	Private	0	1	0	0	0	0	0	1	17	14	5	75	37.388888888888886	24	154	79	0	0	0	0	0	0	0	0	0	0
28071	106280	286371	22/2/2140 22:51:00	22/2/2140 22:51:33	25/2/2140 03:25:32	2.1903	24/2/2140 23:59:00	2.0468	1	1	73.95	M	ASIAN	Medicaid	1	1	0	0	0	0	0	6	60	3	5	60	34.66666751437717	13	148	74	0	0	0	0	0	0	0	0	1	0	6.1	14	151	12.2	39.1		26	11	mg/dL
21489	140648	268924	29/6/2165 05:44:00	29/6/2165 05:45:10	4/7/2165 17:05:29	5.4724			0	0	75.02	F	WHITE	Medicare	0	0	0	0	0	0	0	1	35	15	6	61	35.944442749023445	22	154	44	0	0	0	0	0	0	0	0	1	0							26	20	mg/dL
49105	188590	259989	23/2/2118 16:46:00	23/2/2118 16:47:07	28/2/2118 21:42:04	5.2048			0	0	45.64	M	WHITE	Private	0	0	0	0	0	0	0	2	17	14	2	55	36.72222222222222	9	114	46	0	0	0	0	0	0	0	0	0	0	8.4	12.5	180	13.4	36.9	0.6	25	15	mg/dL
88206	155516	256500	19/9/2103 13:10:00	19/9/2103 13:11:08	25/9/2103 11:48:26	5.9426			0	0	61.63	F	WHITE	Private	0	0	0	0	0	0	0	2	27	14	5	52	35.44444444444444	15	158	73	0	0	0	0	0	0	0	0	1	0	7.3	11.2	274	12.5	32		22	11	mg/dL
45797	100406	225311	1/9/2199 17:05:00	1/9/2199 17:05:50	5/9/2199 23:27:22	4.265			0	0	71.48	M	WHITE	Medicare	0	0	0	0	0	0	0	2	30	15	9	71	37.22222222222222	23	138	55	0	0	0	0	0	0	1	0	0	0	4	11.6	111	13.8	32.1		25	16	mg/dL
88163	157422	235139	20/1/2125 10:24:00	20/1/2125 21:33:55	22/1/2125 14:42:09	1.7141			0	0	78.15	M	WHITE	Medicare	0	0	0	0	0	0	0	6	41	10	6	124	36.55555555555555	28	133	82	0	0	0	0	0	1	0	0	1	0	26.1	11.2	667	15.6	32.1		21	20	mg/dL
29964	189265	224286	3/1/2189 03:23:00	3/1/2189 03:27:14	3/1/2189 15:22:59	0.497			0	0	48.32	F	WHITE	Medicare	0	0	0	0	0	0	0	0	19	15	2	95	37.61110941569011	22	141	74	0	0	0	0	0	0	0	0	1	0
25386	121398	273857	9/11/2185 05:07:00	9/11/2185 05:07:32	11/11/2185 08:07:23	2.1249			0	0	39.02	M	WHITE	Private	0	0	0	0	0	0	0	1	10	15	1	96	37.4444007873535	11	150	96	0	0	0	0	0	0	0	0	0	0	10.3	14.9	272	13	42.2		25	11	mg/dL
17151	189632	236709	12/9/2180 03:07:00	12/9/2180 03:07:00	28/9/2180 16:32:00	16.559			0	0	50.43	F	OTHER	Medicaid	1	1	0	0	0	0	0	3	24	15	3	104	37.5555992126465	18	175	69	0	0	0	0	0	0	0	0	1	0	10.4	9.5	197	14.6	29.3		19	3	mg/dL
70396	166952	282744	23/1/2122 20:51:00	23/1/2122 20:52:22	2/2/2122 01:04:07	9.1748			0	0	74.13	F	UNKNOWN/NOT SPECIFIED	Medicare	1	0	0	0	0	0	0	2	40	15	5	74	36.72222222222222	20	132	62	0	0	0	0	0	0	0	0	1	0	5.6	9.7	102	12.6	27.1	0.4	22	9	mg/dL
8866	110861	214618	2/3/2177 19:02:00	2/3/2177 19:03:53	10/3/2177 15:22:04	7.846			0	0	68.8	F	WHITE	Medicare	0	0	0	0	0	0	0	2	28	14	4	87	36.11111111111111	15	107	48	0	0	0	0	0	0	0	0	1	0	8.8	10.1	291	13.1	30.3		16	9	mg/dL
68396	191487	289007	4/11/2149 20:09:00	4/11/2149 20:10:34	8/11/2149 18:26:02	3.9274			0	0	51.01	F	WHITE	Private	0	0	0	0	0	0	0	1	22	15	3	96	37.22222222222222	21	120	96	0	0	0	0	0	0	0	0	0	0	15.3	12.9	331	13.1	36		22	5	mg/dL
30063	185317	202196	10/3/2121 21:46:00	10/3/2121 21:48:44	21/3/2121 12:39:55	10.6189			0	0	69.7	M	WHITE	Medicare	0	0	0	0	0	0	0	5	18	14	4	84	36.6110992431641	14	115	60	0	0	0	0	0	0	0	0	0	0	8.2	12.6	96	13.5	34.2	1	26	13	mg/dL
72377	131239	295187	6/5/2150 21:15:00	6/5/2150 21:16:12	29/5/2150 18:18:00	22.8763			0	0	53.38	M	WHITE	Private	1	1	0	0	0	0	0	2	26	14	3	82	36.666666666666664	16	97	48	0	0	0	0	0	0	0	0	0	0	10	12.8	162	13.7	35.6		24	6	mg/dL
87758	191495	284890	8/8/2179 13:53:00	8/8/2179 13:53:48	10/8/2179 23:43:48	2.4097	11/8/2179 23:59:00	3.4203	1	1	46.94	F	UNABLE TO OBTAIN	Private	1	1	0	0	0	0	0	1	40	15	3	130	36.94444444444444	18	93	66	0	0	0	0	0	0	0	0	0	1	27.7	14.6	352	12.9	42.1	0.5	15	16	mg/dL
31202	184366	294451	25/8/2184 17:31:00	25/8/2184 17:33:00	30/8/2184 18:34:12	5.0425			0	0	50.06	M	WHITE	Private	1	0	0	0	0	0	0	5	31	14	3	65	36.666666666666664	14	129	61	0	0	0	0	0	0	0	0	1	0	7	11.9	254	12.8	33		25	11	mg/dL
12611	177181	270317	26/5/2136 21:49:00	26/5/2136 21:50:22	31/5/2136 15:15:53	4.7261	31/5/2136 23:59:00	5.0893	1	1	78.91	F	UNKNOWN/NOT SPECIFIED	Medicare	0	0	0	0	0	0	0	5	55	9	7	69	36.6110992431641	22	126	35	1	0	0	0	0	0	0	0	0	1	16.5	11.6	211	16.6	32.8		22	26	mg/dL
75320	123921	264364	18/1/2197 02:15:00	18/1/2197 02:16:40	25/1/2197 12:26:03	7.4232			0	0	50.34	M	WHITE	Private	0	1	0	0	0	0	0	1	25	13	3	76	36.05555555555556	11	137	86	0	0	0	0	0	0	0	0	0	0	12.2	12.3	332	12.1	36.2
12759	181544	225592	19/8/2147 00:34:00	19/8/2147 00:35:44	25/8/2147 12:47:18	6.508	25/8/2147 23:59:00	6.9745	1	1	85.37	F	WHITE	Medicare	0	1	0	0	0	0	0	4	52	7	6	75	37.555554707845054	17	158	61	0	0	0	0	0	1	0	0	0	0	17.3	10.5	223	12.8	30.8		23	19	mg/dL
27091	167218	212903	10/6/2130 00:50:00	10/6/2130 00:51:32	25/6/2130 18:12:42	15.723			0	0	64.29	F	WHITE	Private	0	1	0	0	0	0	0	1	25	15	4	83	37.5555992126465	18	123	71	0	0	0	0	0	0	0	0	0	0
54444	130448	246329	22/3/2135 21:25:00	22/3/2135 21:26:39	30/3/2135 15:57:33	7.7715	19/5/2135 23:59:00	58.1058	0	1	84.83	M	WHITE	Medicare	0	0	0	0	0	0	0	2	34	13	7	71	36.77777777777778	20	123	49	1	0	0	0	0	0	0	0	0	0	7	8.5	185	14.5	24.6		36	18	mg/dL
54882	188796	222938	2/8/2182 21:30:00	2/8/2182 21:31:08	3/8/2182 08:38:09	0.4632	3/8/2182 23:59:00	1.1027	0	1	55.6	F	WHITE	Self Pay	1	0	0	0	0	0	0	10	71	3	3	90	36.44444444444444	30	101	56	0	0	0	0	0	0	0	0	0	0	7.9	13.6	302	13.5	42	0.4	16	14	mg/dL
17142	136148	241633	25/2/2162 16:20:00	25/2/2162 16:24:29	19/3/2162 18:22:14	22.0818	15/5/2168 23:59:00	2271.3156	0	1	60.07	F	WHITE	Medicare	1	1	0	0	0	0	0	7	44	12	5	78	35.9444007873535	16		71	1	0	0	0	0	0	0	0	0	0	6	11.5	162	14.2	32.9		22	8	mg/dL
66513	178782	266791	22/10/2155 03:33:00	22/10/2155 03:33:54	22/10/2155 16:45:55	0.55	22/10/2155 23:59:00	0.8508	1	1	70.27	M	WHITE	Medicare	1	1	0	0	0	0	0	4	57	15	5	107	36.99999999999999	16	173	81	0	0	0	0	0	0	0	0	1	0	16.1	13.2	327	14.3	38.1	0.1	27	13	mg/dL
18291	159860	277813	22/9/2188 12:14:00	22/9/2188 12:15:00	26/9/2188 22:57:00	4.4458	26/9/2188 23:59:00	4.4889	1	1	60.12	F	UNKNOWN/NOT SPECIFIED	Medicare	0	0	0	0	0	0	0	6	45	15	8	55	35.2221984863281	14	197	53	0	0	0	0	0	0	1	0	0	0	7.4	9.3	127	19.8	28.7		23	39	mg/dL
10670	143421	227159	5/2/2108 12:51:00	5/2/2108 12:52:55	12/2/2108 04:50:33	6.665	12/2/2108 23:59:00	7.4626	1	1	26.13	M	UNKNOWN/NOT SPECIFIED	Self Pay	1	1	0	0	0	0	0	5	24	14	1	60	36.8889007568359	15	131	61	0	0	0	0	0	0	0	0	0	0	14.9	12.3	208	12	36	0.7	28	8	mg/dL
44248	189279	218509	30/7/2140 22:36:00	30/7/2140 22:36:52	6/8/2140 16:59:23	6.7656	4/9/2142 23:59:00	766.057	0	1	75.11	M	WHITE	Medicare	0	0	0	0	0	0	0	1	30	15	6	76	36.99999999999999	11	152	59	0	0	0	0	0	0	0	0	1	0	6.9	12.6	207	12.8	37.6		23	14	mg/dL
5268	120061	287916	13/6/2108 17:40:00	13/6/2108 17:41:15	28/6/2108 01:23:51	14.3213			0	0	55.65	F	BLACK/AFRICAN AMERICAN	Private	0	1	0	0	0	0	0	2	22	14	3	61	37.2221984863281	20	144	68	0	0	0	0	0	0	0	0	1	0	5.9	13.1	214	14	37.5		27	8	mg/dL
71627	136885	232761	18/11/2168 18:01:00	18/11/2168 18:01:39	24/11/2168 01:17:47	5.3029	23/11/2168 23:59:00	5.2482	1	1	78.95	F	HISPANIC OR LATINO	Medicare	1	1	0	0	0	0	0	4	58	8	5	93	36.611111111111114	18	120	65	0	0	0	0	0	0	0	0	0	0	10.5	10.6	191	14.2	32.5		23	9	mg/dL
28500	149040	208303	25/4/2159 02:36:00	25/4/2159 02:37:20	15/5/2159 14:02:05	20.4755			0	0	70.16	F	HISPANIC/LATINO - COLOMBIAN	Medicaid	1	0	0	0	0	0	0	3	40	15	8	98	37.66666836208766	18	122	99	0	0	0	0	0	0	0	0	1	1	11.1	9.3	431	13.6	29.1		25	15	mg/dL
51951	115308	240910	28/6/2178 14:06:00	28/6/2178 14:06:35	5/7/2178 16:47:56	7.112	5/7/2178 23:59:00	7.4114	1	1	56.1	F	UNKNOWN/NOT SPECIFIED	Private	1	0	0	0	0	0	0	1	31	15	3	108	35.55555555555556	22	118	75	0	0	0	0	0	0	0	0	0	0	15.8	13.5	278	13.8	37.9		22	18	mg/dL
8472	188847	219464	22/11/2195 09:32:00	22/11/2195 09:32:49	7/1/2196 17:42:55	46.3403	6/1/2204 23:59:00	2966.6015	0	1	64.4	F	BLACK/AFRICAN AMERICAN	Private	1	1	0	0	0	0	0	2	33	15	6	76	35.5555992126465	14	129	65	1	0	0	0	0	1	0	0	1	0	7.7	10.8	222	13.6	33.7		25	18	mg/dL
881	102095	241141	27/11/2114 18:53:00	27/11/2114 18:54:05	28/11/2114 12:17:09	0.7244	28/11/2114 23:59:00	1.2117	1	1	44.89	F	WHITE	Private	1	1	0	0	0	0	0	6	51	15	2	133	37.66666836208766	18	110	74	0	0	0	0	0	0	0	0	0	0	27.4	15.2	304	13.2	44.7		20	10	mg/dL
25315	177247	237007	3/2/2199 13:27:00	3/2/2199 13:29:51	17/2/2199 16:38:19	14.1309			0	0	71.37	M	WHITE	Private	1	1	0	0	0	0	0	9	64	8	6	66	36.1110992431641	14	142	60	0	0	0	0	0	1	0	0	1	0	11.8	14.4	188	13.4	42.3	1.1	20	8	mg/dL
1190	135802	242847	22/6/2187 02:37:00	22/6/2187 02:38:41	25/6/2187 19:50:44	3.7167			0	0	64.04	M	BLACK/AFRICAN AMERICAN	Private	0	0	0	0	0	0	0	1	30	15	4	61	37.1666984558105	14	115	64	0	0	0	0	0	0	0	0	1	0			181		33.4		21	9	mg/dL
12439	101106	212173	13/9/2130 23:34:00	13/9/2130 23:34:00	19/9/2130 01:33:00	5.0826	18/9/2130 23:59:00	5.0174	1	1	56.88	F	UNKNOWN/NOT SPECIFIED	Medicaid	1	0	0	0	0	0	0	7	40	7	4	102	36	24	151	63	0	0	0	0	0	1	0	0	1	0	16.3	11.8	243	12.9	33.6		21	18	mg/dL
53883	112168	211762	28/9/2172 17:54:00	28/9/2172 17:55:49	24/10/2172 00:40:48	25.2812			0	0	40.99	F	WHITE	Private	1	1	0	0	0	0	0	5	41	15	3	123	38.888888888888886	30	168	47	0	0	0	0	0	0	0	0	0	0	23.9	12	233	13.4	33.8		19	9	mg/dL
49255	117037	291734	28/6/2138 23:39:00	28/6/2138 23:39:32	21/7/2138 20:31:56	22.8697	13/9/2138 23:59:00	77.0135	0	1	82.81	F	WHITE	Medicare	0	1	0	0	0	0	0	3	36	14	6	73	36.94444444444444	11	156	46	0	0	0	0	0	1	0	0	1	0	15.8	13.4	181	16	39.5		28	32	mg/dL
18234	181764	242584	24/2/2179 18:27:00	24/2/2179 18:27:53	26/2/2179 14:37:37	1.8401			0	0	63.69	F	WHITE	Private	1	0	0	0	0	0	0	2	37	13	5	79	37.1666984558105	14	96	46	0	0	0	0	0	0	0	0	1	1	15.8	12.8	241	13.2	35		19	16	mg/dL
5748	174666	251610	23/7/2181 04:03:00	23/7/2181 04:03:53	10/8/2181 18:51:03	18.6161			0	0	52.51	F	WHITE	Private	0	1	0	0	0	0	0	1	28	15	4	74	36.27777947319878	14	112	60	1	0	0	0	0	0	0	0	1	0	9.4	11.3	288	15.4	33.1		22	16	mg/dL
68564	101945	209221	3/8/2119 21:29:00	3/8/2119 21:30:29	29/8/2119 20:38:32	25.9639			0	0	61.7	F	WHITE	Private	1	1	0	0	0	0	0	1	34	15	4	86	36.77777777777778	17	100	57	0	0	0	0	0	0	0	0	0	0	9.8	11.3	162	13	32.8		20	11	mg/dL
48056	196072	241317	11/5/2179 01:11:00	11/5/2179 01:12:46	20/5/2179 15:43:11	9.6045			0	0	65.75	M	BLACK/AFRICAN AMERICAN	Medicare	0	0	0	0	0	0	0	2	31	14	8	64	36.55555555555555	20	165	66	0	1	0	0	0	1	0	0	0	1	21.3	13	312	13.8	37.4		24	29	mg/dL
21491	167525	201828	23/2/2173 02:06:00	23/2/2173 02:07:13	24/2/2173 18:09:41	1.6684	20/1/2177 23:59:00	1427.911	0	1	68.73	F	WHITE	Medicare	0	0	0	0	0	0	0	0	22	15	4	71	36.94444444444444	11	126	53	0	0	0	0	0	0	0	0	1	0	8.1	11.4	254	13.3	32.4		21	16	mg/dL
32104	124317	271739	12/9/2191 11:05:00	12/9/2191 11:06:41	27/9/2191 15:08:49	15.1681			0	0	64.51	M	WHITE	Private	1	0	0	0	0	0	0	1	36	15	5	67	36.61111195882162	11	157	52	1	0	0	0	0	0	0	0	1	0	9.7	11.7	162	13.3	32.8		23	8	mg/dL
9328	192998	240264	23/6/2139 22:30:00	23/6/2139 22:31:06	13/7/2139 20:52:33	19.9316			0	0	33.06	M	WHITE	Private	0	1	0	0	0	0	0	5	23	14	3	89	38.388888041178326	17	142	74	0	0	0	0	0	0	0	0	1	0	12.4	12.9	338	14	37.7		23	22	mg/dL
73131	187546	284985	14/7/2100 18:14:00	24/7/2100 18:51:53	25/7/2100 18:07:24	0.9691			0	0	49.95	F	WHITE	Private	0	0	0	0	0	0	0	1	20	15	3	55	36.77777777777778	9	182	94	0	0	0	0	0	0	0	0	0	0	6.6	9.9	265	16.2	29.7	0.3	26	18	mg/dL
922	121120	214394	28/1/2140 23:51:00	28/1/2140 23:53:18	12/2/2140 14:46:30	14.6203			0	0	58.49	F	WHITE	Private	0	0	0	0	0	0	0	2	15	14	4	84	36.8889007568359	25	111	39	0	0	0	0	0	0	0	0	1	0	8.4	11.4	234	12.7	32.6	0.3	23	11	mg/dL
22821	170329	271263	20/4/2133 13:33:00	20/4/2133 13:34:59	12/5/2133 19:01:52	22.227			0	0	36.61	M	WHITE	Medicaid	0	1	0	0	0	0	0	3	48	8	7	68	35.666664971245666	23	122	68	0	0	0	0	0	0	0	0	1	0	7.3	12	172	14.1	33.7		19	10	mg/dL
45750	186273	216216	20/6/2199 21:24:00	20/6/2199 21:24:40	21/6/2199 05:52:09	0.3524	21/6/2199 23:59:00	1.1072	1	1	89	F	WHITE	Medicare	1	0	0	0	0	0	0	0	36	15	6	81	35.833333333333336	15	151	64	0	0	0	0	0	1	0	0	0	0
12801	182897	296640	15/8/2186 22:58:00	15/8/2186 23:01:22	2/9/2186 17:18:34	17.7619			0	0	63.25	M	WHITE	Private	1	1	0	0	0	0	0	2	28	15	6	73	35.16666836208766	15	150	69	0	0	0	0	0	0	0	0	1	0	7.2	12.3	147	13.2	35.1		21	13	mg/dL
45492	179251	275839	23/6/2161 00:26:00	23/6/2161 00:27:02	30/6/2161 18:44:09	7.7619			0	0	49.98	F	WHITE	Private	0	0	0	0	0	0	0	1	25	15	2	72	35.55555555555556	19	133	68	0	0	0	0	0	0	0	0	1	0	16.4	13.2	336	14	39.1		18	20	mg/dL
19496	183068	215721	23/2/2171 04:56:00	23/2/2171 04:57:50	4/3/2171 17:45:01	9.5328			0	0	50.14	M	WHITE	Private	0	0	0	0	0	0	0	2	24	13	3	66	36.7221984863281	15	130	78	0	0	0	0	0	0	0	0	1	0	16.1	15.3	205	13.8	43		23	19	mg/dL
96591	105668	255160	24/8/2159 12:45:00	24/8/2159 12:47:17	1/9/2159 15:45:36	8.1238	5/9/2159 23:59:00	12.4665	1	1	63.28	M	BLACK/AFRICAN AMERICAN	Medicare	1	0	1	0	0	0	0	10	60	3	8	66	36.55555555555555	14	114	61	0	0	1	0	0	1	0	0	0	0	4	11.5	154	16.7	36.2		25	32	mg/dL
6522	140222	225354	30/4/2167 01:04:00	30/4/2167 01:07:45	2/5/2167 21:28:04	2.8474	19/6/2167 23:59:00	50.9523	0	1	79.52	F	BLACK/AFRICAN AMERICAN	Medicaid	0	0	0	0	0	0	0	6	42	6	5	96	37.833332485622776	19	151	47	0	0	0	0	0	0	0	0	0	0	3.2	7.2	135	16.7	22		24	17	mg/dL
87064	174140	286399	28/4/2172 15:40:00	28/4/2172 15:40:57	11/5/2172 18:06:22	13.101			0	0	61.92	M	PATIENT DECLINED TO ANSWER	Private	1	1	0	0	0	0	0	11	45	15	7	100		14	105	47	0	0	1	0	0	1	0	0	1	0	10.7	9.8	179	15.4	29.8	0.5	22	16	mg/dL
31206	157070	222798	1/8/2107 22:05:00	1/8/2107 22:06:27	2/8/2107 20:53:16	0.9492			0	0	71.32	M	WHITE	Medicare	0	0	0	0	0	0	0	2	23	14	5	71	35.61111111111111	13	175	101	0	0	0	0	0	0	0	0	1	0	5.1	13.9	175	12.8	39.1		26	14	mg/dL
4435	136559	233763	3/5/2127 21:42:00	3/5/2127 21:44:02	6/5/2127 01:55:50	2.1749	5/5/2127 23:59:00	2.0937	1	1	77.09	F	WHITE	Medicare	0	0	0	0	0	0	0	1	37	15	5	56	37	18	99	62	0	0	0	0	0	0	0	0	1	0	11.7	10.3	200	15.7	30.4		24	13	mg/dL
30829	121040	260658	15/4/2123 20:40:00	15/4/2123 20:41:15	16/4/2123 17:19:59	0.8602	20/5/2123 23:59:00	35.1373	0	1	61.41	M	WHITE	Private	0	0	0	0	0	0	0	8	31	14	10	73	35.22222222222222	13	74	32	1	0	1	1	0	0	0	0	1	1	10.1	9.9	89	17.9	29.2		23	48	mg/dL
28982	167554	270168	25/9/2124 08:37:00	5/10/2124 17:56:10	6/10/2124 21:34:13	1.1514	10/10/2124 23:59:00	5.252	1	1	83.14	M	WHITE	Medicare	0	0	0	0	0	0	0	5	58	5	9	99	37.388890584309884	34	130	79	0	1	0	0	1	0	0	0	0	0	11.4	11	230	13.4	33.4	0.2	22	19	mg/dL
31972	152547	235907	22/12/2163 17:23:00	22/12/2163 17:24:54	24/12/2163 01:59:19	1.3572	23/12/2163 23:59:00	1.2737	1	1	57.7	F	WHITE	Private	1	1	0	0	0	0	0	3	28	15	4	101	35.2221984863281	16	103	70	0	0	1	0	0	0	0	0	0	0	21.3	15.7	296	12.9	45.8		23	11	mg/dL
87913	191971	269767	12/10/2147 21:21:00	12/10/2147 21:21:31	3/11/2147 18:42:11	21.8894			0	0	60.29	F	PATIENT DECLINED TO ANSWER	Private	1	1	0	0	0	0	0	1	39	15	4	53	35.666666666666664	16	129	68	0	0	0	0	0	0	0	0	0	0	14.4	12.1	251	13.7	34		21	14	mg/dL
62539	164385	207377	26/3/2156 03:52:00	26/3/2156 03:54:12	28/3/2156 02:10:23	1.9279	28/3/2156 23:59:00	2.8367	1	1	63.16	F	OTHER	Private	1	0	0	0	0	0	0	5	70	3	4	69	36.44444444444444	17	105	61	0	0	0	0	0	0	0	0	1	0	21.1	15.6	224	13.2	44.3	0.4	22	18	mg/dL
20372	196154	257618	11/9/2193 17:11:00	11/9/2193 17:11:00	14/9/2193 15:57:00	2.9486	3/7/2199 23:59:00	2121.2833	0	1	57.93	M	UNKNOWN/NOT SPECIFIED	Medicare	0	0	0	0	0	0	0	4	24	14	5	68	37	17	139	84	0	0	0	0	0	0	0	0	0	0	12.1	13.9	61	14.3	38.2		27	16	mg/dL
9971	131734	210349	6/7/2125 23:49:00	6/7/2125 23:50:28	1/8/2125 17:48:31	25.7486			0	0	34.79	F	WHITE	Private	0	1	0	0	0	0	0	0	8	15	2	77	36.1666984558105	12	137	78	0	0	0	0	0	0	0	0	0	0	13.7	11.3	215	12.8	32.2		22	8	mg/dL
1091	186458	217379	27/4/2128 05:41:00	27/4/2128 05:42:21	29/4/2128 14:20:42	2.36			0	0	41.49	M	WHITE	Private	0	0	0	0	0	0	0	2	24	14	2	104	36	18	120	54	0	0	0	0	0	0	0	0	0	0
5944	180885	276525	24/5/2126 11:39:00	24/5/2126 17:20:46	6/6/2126 12:24:45	12.7944			0	0	69.06	M	WHITE	Medicare	0	1	0	0	0	0	0	1	22	15	4	61	36.6666984558105	13	123	62	0	0	0	0	0	0	0	0	0	0	7.1	13.3	159	13.1	37		24	15	mg/dL
45703	106305	260817	1/2/2168 01:24:00	1/2/2168 01:26:32	17/2/2168 14:36:06	16.5483	28/3/2168 23:59:00	56.9392	0	1	78.78	M	WHITE	Medicare	0	1	0	0	0	0	0	2	27	14	6	65	35.33333333333333	13	141	66	0	0	0	0	0	0	0	0	1	0	8	13	177	13.5	36.9		30	23	mg/dL
43084	156504	226380	5/3/2114 01:32:00	5/3/2114 01:32:58	6/3/2114 21:22:06	1.8258	14/10/2119 23:59:00	2049.9347	0	1	73.45	F	WHITE	Medicare	0	0	0	0	0	0	0	0	21		6						0	0	0	0	0	0	0	0	0	0	8	13.5	212	13.9	38.8	0.6	22	19	mg/dL
28124	163136	277917	10/7/2181 13:39:00	10/7/2181 13:39:55	10/7/2181 21:07:25	0.3108	10/7/2181 23:59:00	0.4299	1	1	49.07	M	UNKNOWN/NOT SPECIFIED	Private	1	1	0	0	0	0	0	8	47	15	2	103	33.27777862548828	18	80	60	0	0	0	0	0	0	0	0	0	0	15.3	15	242	13.8	46.7	0.4	19	20	mg/dL
91210	110742	243594	12/11/2127 00:13:00	12/11/2127 00:13:53	17/11/2127 00:11:49	4.9986	16/11/2127 23:59:00	4.9897	1	1	73.17	M	OTHER	Medicare	1	0	0	0	0	0	0	1	25	15	5	73	37.27777777777777	18	171	80	0	0	0	0	0	0	0	0	1	0	13.8	13.2	239	14.3	38.8		22	18	mg/dL
63552	105459	297984	29/12/2137 20:55:00	29/12/2137 20:56:22	30/12/2137 20:33:52	0.9844	30/12/2137 23:59:00	1.1268	1	1	77.21	F	BLACK/AFRICAN AMERICAN	Medicare	1	1	0	0	0	0	0	5	43	15	6	52	34.833333333333336	14	133	89	0	0	0	0	0	0	0	0	1	0	6.6	8.4	177	15.2	24.7	0.3	24	17	mg/dL
20106	191491	238956	17/12/2103 22:36:00	17/12/2103 22:36:48	20/12/2103 13:11:46	2.6076			0	0	77.72	M	WHITE	Medicare	0	0	0	0	0	0	0	2	36	15	5	70	36.3333015441895	21	112	40	0	0	0	0	0	0	0	0	1	0	48.5	11	410	17.3	32.2		26	20	mg/dL
58928	154276	290201	27/10/2186 18:27:00	27/10/2186 18:28:15	8/11/2186 17:15:07	11.9492	25/8/2187 23:59:00	302.2297	0	1	80.18	F	BLACK/AFRICAN AMERICAN	Medicare	1	1	0	0	0	0	0	1	37	15	5	76	37.72222222222222	22	154	66	0	0	0	0	0	0	0	0	1	0	11.4	11.9	250	13.6	37.1	0.3	27	15	mg/dL
30535	188098	229152	10/8/2117 06:24:00	10/8/2117 06:24:36	10/8/2117 18:45:53	0.5148			0	0	60.67	F	UNKNOWN/NOT SPECIFIED	Private	1	0	0	0	0	0	0	1	26	15	4	75	35.6110992431641	18	127	80	0	0	0	0	0	0	0	0	1	0	12.6	13.1	303	14	37.2		23	11	mg/dL
6120	104224	212371	23/2/2167 21:15:00	23/2/2167 21:16:21	24/2/2167 14:28:43	0.7169			0	0	49	F	WHITE	Private	0	0	0	0	0	0	0	1	22	15	2	87	36.94444444444444	26	136	77	0	0	0	0	0	0	0	0	0	0	15.5	12.4	243	12	36.5		23	9	mg/dL
86210	148404	228245	9/1/2146 22:06:00	9/1/2146 22:07:13	20/1/2146 17:31:33	10.8086			0	0	64.17	F	BLACK/AFRICAN AMERICAN	Government	0	1	0	0	0	0	0	3	35	7	4	73	37.16666666666667	21	149	91	0	0	0	0	0	0	0	0	1	0	7.5	12.2	354	13.6	36.8		26	10	mg/dL
82160	113773	236152	1/2/2115 23:01:00	1/2/2115 23:02:01	3/2/2115 16:49:46	1.7415			0	0	47.25	F	BLACK/AFRICAN AMERICAN	Private	0	0	0	0	0	0	0	1	20	15	5	87	36.99999999999999	20	89	70	0	0	0	0	0	0	0	0	0	0	12.4	8.7	361	18.7	28.6		21	8	mg/dL
31190	159351	292101	24/2/2124 23:31:00	24/2/2124 23:31:51	17/3/2124 18:35:40	21.7943	7/8/2124 23:59:00	165.0189	0	1	76.58	F	WHITE	Medicare	1	1	0	0	0	0	0	2	46	13	5	93	37.61110941569011	16	106	48	0	0	0	0	0	0	0	0	0	0	20.7	11	271	13.9	33.7		21	17	mg/dL
12974	125235	244417	31/12/2101 14:18:00	31/12/2101 14:20:17	9/2/2102 12:21:07	39.9172	25/2/2102 23:59:00	56.4019	1	1	67.22	F	WHITE	Medicare	1	1	0	0	0	0	0	4	41	15	4	90	36.5555992126465	21	129	73	0	0	0	0	0	0	0	0	0	0	13.4	13.8	301	13.4	40.3		23	11	mg/dL
82160	113773	236152	1/2/2115 23:01:00	1/2/2115 23:02:01	3/2/2115 16:49:46	1.7415			0	0	47.25	F	BLACK/AFRICAN AMERICAN	Private	0	0	0	0	0	0	0	1	20	15	5	87	36.99999999999999	20	89	70	0	0	0	0	0	0	0	0	0	0	12.4	8.7	361	18.7	28.6		21	8	mg/dL
8635	106753	261901	29/11/2198 19:46:00	29/11/2198 21:49:35	3/12/2198 16:49:20	3.7915			0	0	54.6	M	UNKNOWN/NOT SPECIFIED	Private	0	0	0	0	0	0	0	1	31	15	3	73	37.6666984558105	17	131	47	0	0	0	0	0	0	0	0	0	0	10.8	11.1	153	12.2	33		25	16	mg/dL
61876	179619	271444	15/9/2126 14:24:00	15/9/2126 14:25:16	16/9/2126 20:53:12	1.2694			0	0	31.82	F	BLACK/AFRICAN AMERICAN	Private	0	0	0	0	0	0	0	2	21	14	1	97	37.05555555555556	17	121	65	0	0	0	0	0	0	0	0	0	0	7.4	12.5	386	14.3	41.2		23	12	mg/dL
72908	176846	281232	19/1/2128 18:49:00	19/1/2128 18:50:24	21/3/2128 16:50:24	61.9167			0	0	41.5	F	PORTUGUESE	Private	0	1	0	0	0	0	0	1	17	14	5	75	37.388888888888886	24	154	79	0	0	0	0	0	0	0	0	0	0
70016	130064	205989	26/3/2139 18:11:00	26/3/2139 18:12:17	3/4/2139 13:16:58	7.7949			0	0	63.79	M	WHITE	Private	0	1	0	0	0	0	0	1	35	15	5	129	36.77777777777778	15	111	71	1	0	0	0	0	0	0	0	0	0	11.4	14	204	13.9	41.8		20	11	mg/dL
52615	105547	298014	16/4/2163 15:17:00	16/4/2163 15:17:51	21/4/2163 22:58:11	5.3197			0	0	31.6	M	WHITE	Medicaid	0	0	0	0	0	0	0	1	13	14	2	71	36.83333333333333	17	143	77	0	0	0	0	0	1	0	0	1	0	14.1	15.6	300	12.8	46.6		29	15	mg/dL
98226	116467	292354	31/5/2164 05:38:00	31/5/2164 05:39:33	16/6/2164 19:37:27	16.5819	16/6/2164 23:59:00	16.7635	1	1	83.03	M	WHITE - RUSSIAN	Medicare	1	0	0	0	0	0	0	5	37	15	8	63	34.4	22	172	89	0	1	0	0	0	1	0	0	0	0	11.7	15.6	199	13.7	49.4		28	20	mg/dL
88012	119147	204518	8/3/2130 01:49:00	8/3/2130 01:50:32	9/3/2130 17:41:41	1.6605			0	0	41.84	M	WHITE	Private	0	0	0	0	0	0	0	2	22	14	2	79	37.333333333333336	11	119	64	0	0	0	0	0	0	0	0	0	0	12.4	14.2	279	12.5	41.2		24	14	mg/dL
66807	166588	259448	5/5/2199 22:16:00	5/5/2199 22:17:13	10/5/2199 10:23:55	4.5047	26/7/2199 23:59:00	82.0707	0	1	79.31	F	WHITE	Medicare	0	0	0	0	0	0	0	5	52	7	10	105	36.83333333333333	20	138	74	1	1	0	0	0	0	0	0	0	0	17.6	11.3	447	16.5	34.7	1.6	25	16	mg/dL
66105	184566	238502	5/10/2177 15:45:00	5/10/2177 15:45:40	28/10/2177 11:04:02	22.8044			0	0	55.65	M	ASIAN - CHINESE	Private	1	1	0	0	0	0	0	1	23	15	6	80	37.16666666666667	21	140	71	1	0	0	0	0	0	0	0	1	0	15.9	13.5	236	14.1	39.3		22	10	mg/dL
16032	127705	276243	1/7/2132 09:47:00	1/7/2132 09:47:55	25/7/2132 17:31:21	24.3218			0	0	61.88	F	WHITE	Private	1	1	0	0	0	0	0	5	38	15	6	88	38	19	102	61	0	0	0	0	0	0	0	0	0	1	12.6	10.6	140	13.8	31	0.4	20	16	mg/dL
18250	173753	239378	1/10/2200 18:13:00	1/10/2200 22:54:29	7/10/2200 17:32:56	5.7767	14/1/2207 23:59:00	2296.0448	0	1	68.34	F	BLACK/AFRICAN AMERICAN	Medicare	0	0	0	0	0	0	0	1	23	15	6	84	36.6110992431641	31	157	48	0	0	0	0	0	0	0	0	1	1	7.8	9	281	12.6	26.2		28	16	mg/dL
16161	112021	251953	20/11/2123 14:43:00	20/11/2123 14:44:41	2/12/2123 17:41:26	12.1227			0	0	59.51	M	WHITE	Private	1	0	0	0	0	0	0	1	28	15	3	56	37.555554707845054	16	147	85	0	0	0	0	0	0	0	0	0	0	12.1	13.4	220	12.6	39.5		25	15	mg/dL
75422	173610	290763	1/10/2161 11:08:00	1/10/2161 11:09:02	10/10/2161 01:00:43	8.5776	9/10/2161 23:59:00	8.5347	1	1	57.23	M	BLACK/AFRICAN AMERICAN	Private	1	0	0	0	0	0	0	6	58	3	3	64	35.77777777777778	24	118	87	0	0	0	0	0	0	0	0	0	0	9.2	9.8	192	13.4	29.7		23	10	mg/dL
1509	145540	238030	18/9/2121 18:03:00	18/9/2121 18:04:30	8/10/2121 22:58:21	20.2041			0	0	23.2	M	WHITE	Private	0	1	0	0	0	0	0	4	23	10	2	70	37.277776930067276	16	128	54	0	0	0	0	0	0	0	0	0	0	7.9	10.3	236	12.4	29.2		28	9	mg/dL
62741	191275	231910	24/8/2132 01:53:00	24/8/2132 01:54:08	12/9/2132 17:39:31	19.6565	20/11/2132 23:59:00	88.92	0	1	49.71	F	WHITE	Private	1	1	0	0	0	0	0	2	35	15	10	71	36	21	105	53	0	0	0	0	0	1	0	0	1	0	4.9	10.6	126	18.9	32.7		27	9	mg/dL
77148	171952	271363	15/1/2147 19:49:00	15/1/2147 19:50:23	19/1/2147 16:41:54	3.8691			0	0	48.67	F	HISPANIC OR LATINO	Private	0	0	0	0	0	0	0	2	22	14	2	78	37.27777777777777	22	129	63	0	0	0	0	0	0	0	0	0	0	12.4	13	228	13.1	39.4		22	12	mg/dL
416	148709	226936	23/7/2132 14:46:00	23/7/2132 14:47:03	8/8/2132 17:03:29	16.0947	11/11/2136 23:59:00	1572.3833	0	1	55.61	F	BLACK/AFRICAN AMERICAN	Medicaid	0	1	0	0	0	0	0	8	42	13	3	102	35.16666836208766	16	162	84	0	0	0	0	0	0	0	0	1	0	8.5	8.1	144	13.7	24.6		17	16	mg/dL
51878	129511	202532	1/3/2162 08:06:00	1/3/2162 08:06:43	4/3/2162 18:44:06	3.4426	10/3/2162 23:59:00	9.6613	0	1	82.58	M	WHITE	Medicare	1	0	0	0	0	0	0	4	44	6	7	70	36.88888888888889	15	135	51	0	0	0	0	0	0	0	0	0	0	12.4	11.6	245	13.3	32.4		24	18	mg/dL
10316	188452	249679	25/4/2106 19:57:00	25/4/2106 22:13:00	5/5/2106 18:42:00	9.8535			0	0	61.05	M	HISPANIC OR LATINO	Private	0	0	0	0	0	0	0	3	31	15	4	59	35	16	119	72	0	0	0	0	0	0	0	0	1	0	6	10.7	171	12.5	30.1		20	13	mg/dL
57899	137695	218515	28/5/2175 22:43:00	28/5/2175 22:43:42	7/6/2175 17:15:28	9.7721			0	0	56.74	M	WHITE	Private	0	0	0	0	0	0	0	2	20	13	3	70	36.333333333333336	17	161	100	0	0	0	0	0	0	0	0	0	0
11054	191181	249857	21/7/2167 18:11:00	21/7/2167 18:13:04	18/8/2167 17:16:56	27.961			0	0	32.33	M	HISPANIC OR LATINO	Private	0	1	0	0	0	0	0	6	44	3	2	82	35.944442749023445	10	217	101	1	0	0	0	0	0	0	0	0	0	13	11.1	260	14.2	31.9		22	21	mg/dL
72847	150633	223074	1/12/2190 07:15:00	1/12/2190 22:53:57	2/12/2190 22:47:25	0.9955			0	0	63.71	F	WHITE	Private	0	0	0	0	0	0	0	1	19	15	6	68	36.5	6	122	65	0	0	0	0	0	0	0	0	0	0	11.4	9.9	188	13.3	29.7		26	9	mg/dL
10017308	29888008	31819604	5/8/2142 18:43:00	6/8/2142 09:56:53	16/8/2142 11:41:42	10.072789351851853			0	0	60	F	WHITE	Other	1	0	0	0	0	0	0	1	22	15	2	66	37.05555555555556	20	115	62	0	0	0	0	0	0	0	1	1	0	4.9	11.3	243	13.3	34.6		21	5	mg/dL
10020187	24104168	37509585	15/1/2169 04:04:00	15/1/2169 04:56:00	20/1/2169 15:47:50	5.452662037037037			0	0	63	F	HISPANIC/LATINO - SALVADORAN	Other	1	0	0	0	0	0	0	2	27	14	1	75	36.88888888888889	17	111	67	0	0	0	0	0	0	0	0	1	0	7.7	11.9	217	16.5	38		23	11	mg/dL
10027602	28166872	32391858	30/10/2201 12:05:00	30/10/2201 12:25:00	12/11/2201 18:37:10	13.258449074074074			0	0	71	F	WHITE	Other	0	1	0	0	0	1	1	3	38	15	2	106	37.5	20	144	113	0	0	0	0	0	0	0	1	1	0	14.8	11.9	208	14.2	35.9		24	13	mg/dL
10049642	26714941	36139911	20/2/2177 03:15:00	20/2/2177 04:25:00	21/2/2177 02:40:41	0.9275578703703705	20/2/2177 23:59:00	0.8153	1	1	70	F	UNKNOWN	Other	1	1	0	0	0	0	0	7	62	15	3	59	33.888888888888886	20	96	57	0	0	0	0	0	0	0	0	1	0	11.7	12.6	293	14.4	40.4	0.4	12	14	mg/dL
10051043	26563181	30910332	22/6/2197 12:52:00	22/6/2197 14:14:32	27/6/2197 18:52:58	5.193356481481481	24/4/2199 23:59:00	671.4059	0	1	60	F	WHITE	Medicare	1	0	0	0	0	1	0	3	27	14	3	72	36.611111111111114	17	122	48	0	1	0	0	0	0	0	0	0	0	7.8	8.8	243	12.7	26.3		24	18	mg/dL
10110948	20994976	38710393	26/11/2179 01:53:00	26/11/2179 04:50:00	15/12/2179 17:39:31	19.534386574074073			0	0	50	F	WHITE	Other	1	1	0	0	0	0	1	3	31	15	9	71	36	14	105	53	0	0	0	0	0	1	0	1	1	0	4.9	10.6	126	18.9	32.7		27	9	mg/dL
10117072	28369152	33970542	10/3/2145 00:38:00	10/3/2145 01:33:00	13/3/2145 14:01:44	3.519953703703704			0	0	52	F	WHITE	Medicare	0	0	0	0	0	0	0	1	20	14	1	91	38.166666666666664	19	104	76	0	0	0	0	0	0	0	0	0	0
10131457	21876540	38790233	21/3/2143 01:33:00	21/3/2143 02:43:00	31/3/2143 16:25:21	10.571076388888889			0	0	41	M	HISPANIC/LATINO - PUERTO RICAN	Other	1	0	0	0	0	0	1	1	40	14	1	46	37.16666666666667	18	148	95	0	0	0	0	0	0	0	0	0	0	15.2	14.6	239	13.2	43.4		23	14	mg/dL
10144089	24171172	38039309	28/7/2182 03:52:00	28/7/2182 04:28:00	30/7/2182 02:10:23	1.9044328703703703	30/7/2182 23:59:00	2.8132	1	1	64	F	OTHER	Other	1	0	0	0	0	0	0	7	55	3	1	69	36.44444444444444	16	105	61	0	0	0	0	0	0	0	0	1	0	21.1	15.6	224	13.2	44.3	0.4	22	18	mg/dL
10151137	20668478	32329366	5/8/2119 17:23:00	6/8/2119 17:39:57	14/8/2119 23:10:51	8.229791666666666			0	0	57	F	WHITE	Other	1	0	0	0	0	0	1	6	23	15	2	78	37.72222222222222	16	163	85	0	0	1	0	0	0	0	0	1	0	7.3	11.5	279	13.2	31.7		23	10	mg/dL
10152086	24825843	39292081	12/6/2159 23:05:00	12/6/2159 23:05:38	30/6/2159 18:57:51	17.827928240740743			0	0	55	M	WHITE	Other	1	1	0	0	0	0	1	5	17	15	2	70	37.88888888888889	11	160	80	0	0	0	0	0	0	0	0	0	0	12.9	13.5	421	13.7	39.3		21	10	mg/dL
10167784	26706672	32190450	20/10/2165 22:10:00	20/10/2165 22:11:00	14/11/2165 17:20:45	24.798437500000002	29/1/2166 23:59:00	101.075	0	1	72	F	WHITE	Medicare	1	0	0	0	0	1	1	4	28	15	4	74	36.99999999999999	16	143	77	0	0	0	0	0	0	0	0	1	1	16.3	12.2	329	14.3	37.2		20	11	mg/dL
10202529	22482068	30493763	5/5/2159 16:10:00	5/5/2159 17:31:00	9/5/2159 21:21:18	4.1599305555555555	9/5/2159 23:59:00	4.2694	1	1	81	M	HISPANIC/LATINO - DOMINICAN	Medicare	1	0	0	0	0	0	1	4	37	15	3	72	36.94444444444444	2	161	64	0	0	0	0	0	0	0	0	1	0	10.4	13.3	261	13.5	37.6		22	12	mg/dL
10203009	26491994	36127689	11/4/2127 02:59:00	11/4/2127 03:56:00	12/4/2127 20:34:12	1.6931944444444442			0	0	85	F	ASIAN - CHINESE	Medicare	0	0	0	0	0	0	0	1	26	15	3	80	36.5	20	179	100	0	0	0	0	0	0	0	0	1	0	9.3	12.8	107	13.2	39.6	0.6	23	17	mg/dL
10222587	29561541	32418443	26/9/2123 05:58:00	26/9/2123 07:13:00	27/9/2123 09:35:55	1.0992476851851853	8/10/2123 23:59:00	12.6986	1	1	55	F	UNKNOWN	Other	1	0	0	0	0	1	1	4	32	15	2	91	38.27777777777778	26	107	83	0	0	0	0	0	1	0	0	1	0	15.6	13.4	157	14.1	40		22	12	mg/dL
10222637	29074882	34933868	10/5/2184 00:00:00	10/5/2184 22:24:14	21/5/2184 13:56:44	10.647569444444445			0	0	78	F	ASIAN - SOUTH EAST ASIAN	Medicare	1	0	0	0	0	0	0	2	32	14	1	68	36.666666666666664	11	117	59	0	0	0	0	0	0	0	0	1	0	13.5	11	194	15.5	33.1		22	15	mg/dL
10226399	26675865	32694978	4/4/2164 19:22:00	4/4/2164 20:26:00	7/4/2164 00:28:30	2.1684027777777777	6/4/2164 23:59:00	2.1479	1	1	79	M	WHITE	Other	0	1	0	0	0	1	1	9	44	10	4	83	37.666666666666664	13	135	57	0	1	0	0	0	0	0	1	0	0	13.1	12.8	135	14.7	39.1		25	28	mg/dL
10246238	20570397	32949764	27/4/2175 00:44:00	27/4/2175 02:43:00	28/4/2175 07:32:36	1.201111111111111	28/4/2175 23:59:00	1.8861	1	1	57	M	WHITE	Other	1	1	0	0	0	0	0	10	42	15	1	99	38.833333333333336	25	142	94	0	0	0	0	0	0	0	0	1	0	10.3	12.9	225	14	41.8	0.6	25	33	mg/dL
10249925	28164030	32593030	29/12/2122 22:25:00	29/12/2122 23:50:00	7/1/2123 19:59:24	8.83986111111111			0	0	62	F	WHITE	Other	0	0	0	0	0	0	0	3	26	14	1	74	37.16666666666667	18	139	75	0	0	0	0	0	0	0	0	0	0	12.7	12.2	264	13.3	36.4		28	10	mg/dL
10253355	23628059	34955319	25/6/2155 12:31:00	25/6/2155 12:32:00	27/6/2155 15:17:56	2.1152314814814814	27/6/2155 23:59:00	2.4771	1	1	69	F	UNKNOWN	Medicare	1	1	0	0	0	0	1	5	31	15	1	70	36.388888888888886	15	165	91	0	0	0	0	0	0	0	0	0	0	8.2	10.2	170	13.6	29.7		21	11	mg/dL
10261569	26299168	38474075	10/11/2171 01:42:00	10/11/2171 02:32:00	17/11/2171 22:02:53	7.813113425925926			0	0	58	F	WHITE	Other	1	1	0	0	0	1	1	6	36	15	3	48	36.77777777777778	17	158	64	0	0	1	0	0	0	0	1	1	0	15.1	14.1	234	13.7	41.1	0.5	26	13	mg/dL
10261808	20408101	32331092	22/10/2171 05:18:00	22/10/2171 06:45:00	1/11/2171 17:26:49	10.44570601851852			0	0	70	M	WHITE	Medicare	1	0	0	0	0	0	1	6	53	7	1	74	35.833333333333336	8	158	65	0	0	0	0	0	0	0	0	0	0	14.9	14.3	197	13.3	39.5		24	6	mg/dL
10269234	24100542	32323717	3/6/2151 13:12:00	3/6/2151 13:16:20	8/6/2151 02:37:15	4.55619212962963	7/6/2151 23:59:00	4.4463	1	1	72	F	UNKNOWN	Other	0	0	0	0	0	1	1	2	40	15	4	96	36.94444444444444	36	151	62	1	0	0	0	0	1	0	0	0	0	16	10.2	252	16.5	32.7		20	13	mg/dL
10272169	22307325	37747762	11/3/2169 23:52:00	11/3/2169 23:53:46	15/3/2169 23:40:53	3.9910532407407406	16/3/2169 23:59:00	5.0036	1	1	45	F	WHITE	Other	1	1	0	0	0	0	1	1	23	15	1	68	36.388888888888886	23	158	95	0	0	0	0	0	0	0	0	0	0	15.6	10.4	192	13.4	31		19	9	mg/dL
10297124	20801859	34365048	27/12/2189 06:57:00	27/12/2189 08:00:00	29/12/2189 14:57:07	2.289664351851852			0	0	38	M	WHITE	Other	1	0	0	0	0	0	0	1	15	15	1	89	37.388888888888886	16	117	65	0	0	0	0	0	0	0	0	0	0	9.4	12.3	196	13	38.4		27	11	mg/dL
10308297	27825244	37633104	15/1/2189 08:00:00	15/1/2189 13:26:37	19/1/2189 17:48:06	4.181585648148149			0	0	58	F	WHITE	Other	1	1	0	0	0	0	1	5	27	15	3	66	37.2		132	60	0	0	0	0	0	0	0	1	1	0	14.9	13.6	144	13.2	41	0.6	31	18	mg/dL
10309093	20644811	36690423	30/9/2142 14:27:00	30/9/2142 15:17:00	2/10/2142 16:37:17	2.0557523148148147			0	0	83	M	WHITE	Medicare	0	0	0	0	0	0	0	0	26	15	1	85	36.55555555555555	17	138	51	0	0	0	0	0	0	0	0	1	0	7.4	15.4	169	12.8	43.9	1.1	23	15	mg/dL
10312912	25436413	33329383	18/4/2155 04:22:00	18/4/2155 04:30:00	25/4/2155 15:53:22	7.474560185185186			0	0	82	F	WHITE	Medicare	1	0	0	0	0	0	1	4	36	10	1	76	36.5	17	137	68	0	0	0	0	0	0	0	0	1	0	11.5	10.9	233	13.7	32.4		20	10	mg/dL
10314518	27222462	36174419	4/9/2153 22:14:00	4/9/2153 22:38:00	5/9/2153 23:52:50	1.0519675925925924			0	0	59	F	WHITE	Other	1	0	0	0	0	0	0	1	22	15	2	73	37.05555555555556	17	112	62	0	0	0	0	0	0	0	1	0	0	9.8	13.1	224	14.1	40.3		23	16	mg/dL
10321933	29792275	36968438	31/8/2119 20:28:00	31/8/2119 20:29:35	15/9/2119 22:45:00	15.094039351851853			0	0	60	F	WHITE	Other	0	1	0	0	0	1	1	3	33	15	2	70	36.72222222222222	12	90	54	0	0	0	0	0	0	0	0	1	0	10.8	11.2	226	13	31.7		22	11	mg/dL
10326273	23812024	30743673	9/7/2165 21:18:00	9/7/2165 22:04:00	12/7/2165 11:02:26	2.5405787037037038	10/7/2165 23:59:00	1.0799	1	1	39	M	UNKNOWN	Other	1	1	0	0	0	0	1	6	46	3	1	115	36.88888888888889	14	101	67	0	0	0	0	0	0	0	0	0	0	17.7	17.4	303	13.7	48.5	0.5	22	21	mg/dL
10326564	24968587	35579507	1/8/2178 21:39:00	23/8/2178 09:49:24	26/8/2178 18:29:50	3.3614120370370375	22/11/2178 23:59:00	91.59	0	1	70	F	HISPANIC/LATINO - CENTRAL AMERICAN	Other	1	0	0	0	0	0	0	6	33	9	4	92	37.94444444444444	25	117	95	0	0	1	0	0	1	0	0	0	0	3.4	8	82	18.9	25.4	0.8	20	18	mg/dL
10326761	27556703	35116650	6/7/2121 02:14:00	6/7/2121 03:05:00	10/7/2121 18:56:42	4.660902777777777			0	0	66	F	WHITE	Medicare	0	0	0	0	0	0	1	1	25	15	2	76	36.666666666666664	21	136	74	0	0	1	0	0	0	0	0	0	0	10.6	14.2	194	13.6	41.8		28	6	mg/dL
10326773	24076064	38172427	7/11/2188 22:31:00	7/11/2188 23:52:00	19/11/2188 18:39:01	11.782650462962962			0	0	49	F	UNKNOWN	Other	1	1	0	0	0	0	1	6	34	8	1	76	37.22222222222222	13	144	67	0	0	0	0	0	0	0	0	0	0	15.1	13.1	267	13.8	37.1		26	16	mg/dL
10347675	26643356	32443482	8/4/2183 16:43:00	8/4/2183 16:53:00	20/5/2183 16:07:50	41.96863425925926			0	0	57	F	WHITE	Other	1	1	0	0	0	1	1	7	32	15	1	104	36.388888888888886	16	147	83	0	0	0	0	0	0	0	0	1	0	14.1	9.6	191	12.6	29		22	14	mg/dL
10414481	27005091	35781972	11/5/2188 04:53:00	11/5/2188 06:25:00	17/5/2188 10:13:14	6.158495370370371			0	0	53	M	WHITE	Medicaid	1	0	0	0	0	1	1	2	22	14	1	91	36.83333333333333	15	144	76	0	0	0	0	0	0	0	0	1	0	8.4	12.3	253	13	37.2		26	13	mg/dL
10422510	25554996	38870879	29/6/2152 23:02:00	30/6/2152 00:54:18	17/7/2152 17:14:49	17.68091435185185	6/8/2152 23:59:00	37.9616	1	1	78	M	WHITE	Medicare	1	1	0	0	0	1	1	8	33	15	3	76	36.99999999999999		108	34	0	1	0	0	0	0	0	0	0	0	12.2	10.1	180	13.7	31.7	0.6	22	41	mg/dL
10431886	27674168	35448442	14/5/2142 16:06:00	14/5/2142 17:17:00	15/5/2142 21:18:16	1.1675462962962964	1/7/2142 23:59:00	48.2792	0	1	86	M	WHITE	Medicare	1	0	0	0	0	0	1	4	38	13	3	89	35.33333333333333	17	150	62	0	0	0	0	0	0	0	0	1	0	7.3	12.2	147	13.7	35.9		25	15	mg/dL
10438899	23438499	39159483	19/12/2127 00:16:00	19/12/2127 02:45:00	23/12/2127 16:26:51	4.570729166666667	4/2/2128 23:59:00	47.8847	0	1	71	F	WHITE	Medicare	1	0	0	0	0	0	0	1	28	14	3	83	36.88888888888889	18	114	76	0	0	0	0	0	0	0	1	1	1	9.7	13.9	240	13.1	43.3	0.5	27	16	mg/dL
10439767	28533411	33068059	27/7/2127 18:57:00	27/7/2127 19:49:00	28/7/2127 23:53:03	1.1694791666666666	3/8/2127 23:59:00	7.1736	1	1	84	F	WHITE	Other	1	0	0	0	0	0	0	5	51	15	5	74	36.388888888888886	16	157	75	0	1	0	0	0	0	0	0	0	0	11.6	9.5	255	12.1	29.3		26	28	mg/dL
10444484	23030871	33997337	25/7/2185 18:36:00	25/7/2185 19:30:00	9/8/2185 18:58:46	14.978310185185185	9/8/2185 23:59:00	15.1868	1	1	76	M	WHITE	Medicare	1	0	0	0	0	1	0	5	31	13	1	107	36.27777777777778	20	147	76	0	0	0	0	0	0	0	0	1	0	19.8	15.2	133	13.6	45.4	1.1	23	26	mg/dL
10447606	21285892	38873510	10/1/2182 12:23:00	10/1/2182 12:47:00	19/1/2182 03:20:53	8.606863425925926	19/1/2182 23:59:00	9.4667	1	1	82	F	UNABLE TO OBTAIN	Medicare	1	1	0	0	0	1	1	5	34	15	2	77	35.94444444444444	13	147	66	1	0	0	0	0	0	0	0	1	0	6.2	11.8	112	17.1	34.8		23	18	mg/dL
10449408	20271760	36309030	17/4/2142 01:06:00	17/4/2142 02:50:00	26/4/2142 16:13:39	9.558090277777778	26/4/2142 23:59:00	9.8813	1	1	55	F	WHITE	Other	1	1	0	0	0	1	1	14	35	14	2	100	36.55555555555555	16	88	48	0	0	1	0	0	0	0	0	0	0	17.2	8.6	81	17	27.7		20	14	mg/dL
10454216	29763497	36268474	10/7/2164 00:00:00	10/7/2164 20:42:48	12/7/2164 18:42:16	1.9162962962962962	4/10/2164 23:59:00	86.1363	1	1	64	M	WHITE	Other	1	0	0	0	0	1	1	1	48	15	4	73	36.611111111111114	25	101	46	0	0	0	0	1	0	0	1	1	0	10.1	8.6	247	13.6	25.4		19	13	mg/dL
10463546	25021954	34706111	21/11/2147 22:43:00	22/11/2147 00:08:00	1/12/2147 17:15:28	9.71351851851852			0	0	58	M	WHITE	Other	1	0	0	0	0	0	0	2	20	13	1	64	36.333333333333336	15	161	100	0	0	0	0	0	0	0	0	0	0							24
10464363	28892030	37922886	27/7/2157 17:32:00	27/7/2157 18:33:00	2/8/2157 14:03:56	5.813148148148148			0	0	55	M	WHITE	Medicare	0	0	0	0	0	0	0	2	22	14	2	64	36.94444444444444	16	132	72	0	0	0	0	0	0	0	1	0	0	6.4	12	188	12.9	37.5		21	14	mg/dL
10465643	29099084	30886536	26/12/2168 16:57:00	26/12/2168 18:18:00	13/1/2169 21:18:25	18.12528935185185			0	0	55	M	WHITE	Other	1	1	0	0	0	1	1	7	48	3	1	89	36.94444444444444	47	120	60	0	0	0	0	0	0	0	0	1	0	13.2	13.9	193	14.1	39.3		29	13	mg/dL
10481533	25547852	30545583	19/9/2181 16:57:00	25/9/2181 13:21:51	26/9/2181 16:38:57	1.136875			0	0	57	M	WHITE	Other	1	1	0	0	0	0	0	1	23	15	2	80	36.44444444444444	14	81	46	1	0	0	0	0	0	0	0	1	0	11.8	13.3	221	13.7	37.8		26	21	mg/dL
10486366	23071473	34510960	4/6/2166 14:12:00	4/6/2166 15:18:00	6/6/2166 16:33:50	2.052662037037037			0	0	53	M	WHITE	Other	0	0	0	0	0	1	0	2	15	14	1	88	36.88888888888889	14	117	56	0	0	0	0	0	0	0	0	1	0	12.7	13	315	13.2	39.1		23	14	mg/dL
10512045	27624139	38080689	17/5/2131 12:57:00	17/5/2131 12:57:58	3/6/2131 13:49:28	17.03576388888889			0	0	64	F	OTHER	Medicare	1	0	0	0	0	1	0	4	29	9	3	63	37.22222222222222	15	165	74	0	0	0	0	0	0	0	0	0	0	12.5	11.9	187	14.8	37.8		22	18	mg/dL
10513508	24628943	36430855	20/8/2132 20:17:00	20/8/2132 21:20:00	5/9/2132 13:48:35	15.686516203703704			0	0	70	F	WHITE	Other	1	0	0	0	0	0	1	2	28	14	1	66	36.72222222222222	16	111	62	0	0	0	0	0	0	0	0	1	0	10	12.2	164	13.9	35.2		19	11	mg/dL
10522265	22659507	31331382	14/3/2126 15:35:00	14/3/2126 17:12:00	27/3/2126 16:05:22	12.95372685185185			0	0	80	F	UNKNOWN	Other	0	1	0	0	0	1	1	5	60	3	3	55	36.11111111111111	18	133	62	1	0	0	0	0	0	0	1	1	0	15.4	11.4	194	13.2	33.4		21	12	mg/dL
10525033	22771210	39846697	17/10/2111 16:17:00	17/10/2111 17:41:00	23/10/2111 12:03:34	5.765671296296297	29/8/2112 23:59:00	317.2625	0	1	88	F	WHITE	Other	0	0	0	0	0	1	1	3	41	14	9	96	37.11111111111111	15	121	85	1	1	0	0	0	0	1	0	0	0	19.3	14.1	289	14.6	43.9	0.6	20	19	mg/dL
10546885	25213587	35947626	3/10/2174 15:40:00	3/10/2174 15:40:57	16/10/2174 18:06:22	13.100983796296298			0	0	63	M	UNKNOWN	Other	1	1	1	0	0	1	1	15	44	15	4	100		14	105	47	0	0	1	0	0	1	0	0	1	0	10.7	9.7	179	15.4	29	0.5	22	16	mg/dL
10553635	21843080	36180281	5/4/2151 02:04:00	5/4/2151 02:44:00	13/4/2151 22:56:34	8.842060185185186	25/4/2151 23:59:00	20.8854	0	1	61	F	UNKNOWN	Other	1	0	0	0	0	1	0	1	22	14	3	71	36.666666666666664	19	149	57	0	0	0	0	0	1	0	1	1	0		12.2			37
10575383	29883472	38269239	4/5/2132 10:23:00	4/5/2132 10:24:13	18/5/2132 13:16:20	14.119525462962962			0	0	56	M	WHITE	Other	1	1	0	0	0	1	1	5	49	3	2	67	36.55555555555555	21	132	69	0	0	0	0	0	0	0	0	1	0	9.1	13.4	193	13.3	40		26	12	mg/dL
10582415	28717822	33962962	16/4/2155 01:16:00	16/4/2155 01:51:00	16/4/2155 16:04:02	0.5923842592592593	2/6/2155 23:59:00	47.9222	0	1	91	F	WHITE	Medicare	1	0	0	0	0	0	0	3	33	10	2	71	35.94444444444444	11	146	53	1	0	0	0	0	0	0	0	0	0	10.1	12.5	261	13.8	37.7	0.6	23	15	mg/dL
10643155	29962885	35576088	1/1/2155 10:03:00	1/1/2155 11:31:00	3/1/2155 18:24:58	2.287476851851852			0	0	66	M	WHITE	Other	1	0	0	0	0	1	0	1	22	14	1	58	35.888888888888886	12	148	80	0	0	0	0	0	0	0	0	1	0	16.5	14.7	173	13.4	41.1		28	19	mg/dL
10670674	24318715	36696090	21/2/2179 04:55:00	21/2/2179 05:46:00	2/3/2179 14:04:00	9.345833333333333			0	0	65	F	HISPANIC/LATINO - PUERTO RICAN	Medicaid	0	0	0	0	0	1	1	3	20	15	2	91	37.333333333333336	18	134	74	0	0	0	0	0	0	0	0	0	0	9.3	12.5	164	13.9	36.7		25	17	mg/dL
10672127	27220278	31575937	1/11/2177 05:05:00	1/11/2177 06:44:00	8/11/2177 12:32:33	7.24204861111111			0	0	48	F	HISPANIC/LATINO - DOMINICAN	Other	0	0	0	0	0	0	0	4	29	10	1	56	36.333333333333336	16	163	88	0	0	0	0	0	0	0	0	0	0	13.5	13.6	110	12.7	41		24	9	mg/dL
10675361	27323235	33331208	27/8/2176 16:00:00	27/8/2176 16:33:00	28/8/2176 02:14:33	0.4038541666666666	28/8/2176 23:59:00	1.3097	1	1	79	F	UNKNOWN	Other	0	0	0	0	0	0	0	2	48	15	2	92		20	108	65	0	0	0	0	0	0	0	1	1	0	13.3	11	142	13.8	35.7		26	9	mg/dL
10677030	21221757	30944592	5/5/2183 18:59:00	5/5/2183 19:00:18	28/5/2183 16:35:01	22.8991087962963	18/6/2183 23:59:00	44.2074	0	1	78	F	WHITE	Other	1	1	0	0	0	0	1	5	50	7	2	100	37.16666666666667	21	131	65	0	0	0	0	0	0	0	1	1	0	7.7	9.3	217	14.6	29.5		23	38	mg/dL
10679181	21982353	34006795	30/1/2168 03:40:00	31/1/2168 19:20:08	2/2/2168 18:37:36	1.970462962962963			0	0	32	F	ASIAN - CHINESE	Other	1	1	0	0	0	0	1	13	34	9	1	110	36.44444444444444	25	117	84	0	0	0	0	0	0	0	0	0	0	15	11.9	93	14.8	36	3.6	22	11	mg/dL
10686159	20186641	31382521	21/8/2133 05:40:00	21/8/2133 06:18:00	27/8/2133 21:47:32	6.645509259259259			0	0	70	M	WHITE	Medicare	0	0	0	0	0	0	0	1	28	14	3	66	36.55555555555555	15	114	68	0	0	0	0	0	1	0	0	1	1
10689166	28768474	34539026	4/2/2120 21:15:00	4/2/2120 23:31:00	8/2/2120 18:46:44	3.8025925925925925			0	0	62	F	HISPANIC/LATINO - PUERTO RICAN	Other	1	1	0	0	0	0	1	8	46	8	1	79	36.83333333333333	23	112	51	0	0	0	0	0	0	0	0	0	0	15	9.1	159	14.7	27.3		20	22	mg/dL
10703181	26486387	30532133	25/1/2174 19:04:00	25/1/2174 19:05:15	31/1/2174 17:25:21	5.930625			0	0	45	F	BLACK/AFRICAN AMERICAN	Medicaid	1	0	0	0	0	1	0	1	24	14	4	171	37.16666666666667	29	211	114	0	0	0	0	0	1	0	0	0	0	11.3	13.2	231	14	39.9		28	10	mg/dL
10707442	26761736	30672196	19/2/2144 03:01:00	19/2/2144 04:29:00	22/2/2144 16:36:24	3.5051388888888884			0	0	74	M	UNKNOWN	Other	1	0	0	0	0	1	1	3	42	12	2	82	36.88888888888889		127	67	0	0	0	0	0	0	0	1	1	0	10.6	13.6	171	14.6	43		25	17	mg/dL
10719998	24275223	35028535	30/7/2119 05:10:00	30/7/2119 06:05:00	13/8/2119 17:21:59	14.470127314814816	25/11/2119 23:59:00	118.7458	0	1	81	F	WHITE	Medicare	1	0	0	0	0	1	1	8	61	3	5	69	36.666666666666664		145	50	0	1	0	0	0	0	0	0	0	0	9.7	9.2	158	15.5	27.5	0.3	25	16	mg/dL
10720527	28521154	37968896	16/6/2122 11:43:00	16/6/2122 11:44:15	18/6/2122 15:52:23	2.172314814814815			0	0	35	F	UNKNOWN	Medicaid	0	0	0	0	0	0	0	1	11	15	1	91	37.05555555555556	18	122	75	0	0	0	0	0	0	0	0	0	0	10.6	11.8	180	15.5	37.1		23	15	mg/dL
10731794	28594773	37884897	23/10/2146 02:26:00	23/10/2146 03:49:00	6/11/2146 00:12:00	13.849305555555555	5/11/2146 23:59:00	13.8403	1	1	73	M	WHITE	Medicare	0	1	0	0	0	1	1	2	46	13	4	90	36.83333333333333	18	132	75	1	1	0	0	0	0	0	0	0	0	9.6	12.7	272	13.3	40		18	39	mg/dL
10731982	27833976	30457726	30/8/2119 04:40:00	30/8/2119 06:20:00	15/9/2119 22:07:00	16.65763888888889			0	0	45	M	BLACK/AFRICAN AMERICAN	Medicaid	1	1	0	0	0	1	1	1	17	14	1	72		19	138	79	0	0	0	0	0	0	0	0	0	0	9.6	12	264	14.1	35.9		20	8	mg/dL
10760364	27334204	34774918	31/12/2167 15:27:00	1/1/2168 14:17:56	4/1/2168 16:39:56	3.098611111111111	24/1/2168 23:59:00	23.4035	0	1	72	M	WHITE - EASTERN EUROPEAN	Medicare	0	1	0	0	0	1	1	6	30	14	3	76	36.611111111111114	16	157	96	0	1	0	0	0	0	0	0	0	0	10.6	15.6	204	13.4	46		23	23	mg/dL
10770302	21575545	37589926	7/1/2157 10:50:00	7/1/2157 12:12:00	11/1/2157 18:45:12	4.273055555555556			0	0	56	F	WHITE	Other	1	0	0	0	0	0	0	1	22	15	1	67	37.16666666666667	15	122	63	0	0	0	0	0	0	0	0	0	0	7.5	12.8	268	12.8	37.4		25	8	mg/dL
10780779	26081947	34551553	11/4/2145 07:46:00	11/4/2145 08:44:00	13/4/2145 01:14:21	1.6877430555555557	15/4/2145 23:59:00	4.6354	1	1	59	F	NATIVE HAWAIIAN OR OTHER PACIFIC ISLANDER	Other	1	0	0	0	0	1	0	5	31	15	2	74	36		121	97	0	0	0	0	0	1	0	0	1	0	19.6	12.8	263	14.3	37.2		26	39	mg/dL
10786070	29532197	36078576	30/11/2112 18:02:00	30/11/2112 21:00:00	14/12/2112 18:57:38	13.91502314814815			0	0	54	M	WHITE	Other	1	0	0	0	0	0	0	1	22	13	1	56	37.05555555555556	11	154	81	0	0	0	0	0	0	0	0	0	0	8.3	13.2	202	12.3	39.8		23	10	mg/dL
10813632	28201230	36070993	29/10/2151 17:23:00	29/10/2151 19:34:00	10/11/2151 17:37:32	11.91912037037037			0	0	61	M	WHITE	Other	1	0	0	0	0	0	1	2	33	15	2	81	36.94444444444444	14	176	87	0	0	0	0	0	1	0	0	1	0	10.1	12.7	193	13.2	36.9		23	18	mg/dL
10814691	20482625	32409540	3/2/2138 15:57:00	3/2/2138 18:20:00	9/2/2138 19:47:07	6.060497685185186			0	0	64	M	WHITE	Other	1	1	0	0	0	0	0	4	41	11	1	80	37.94444444444444		173	84	0	0	0	0	0	0	0	0	0	0	14.3	11.6	267	12.9	35		27	13	mg/dL
10849022	25497714	33961905	18/2/2141 16:12:00	18/2/2141 16:13:13	25/2/2141 21:40:53	7.227546296296296			0	0	44	F	BLACK/CARIBBEAN ISLAND	Other	1	0	0	0	0	0	1	2	24	10	2	71	37.16666666666667	11	135	60	0	0	0	0	0	0	0	0	0	0	6.2	10.7	301	13.7	32.3	0.2	23	11	mg/dL
10860177	27106478	30631611	6/11/2136 20:52:00	6/11/2136 20:52:39	13/11/2136 13:23:46	6.688275462962963			0	0	79	F	WHITE	Medicare	1	1	0	0	0	1	1	3	46	15	1	142	37.05555555555556	21	148	87	0	0	0	0	0	0	0	0	1	0	20.8	11.6	635	16.1	33.8	0.8	21	12	mg/dL
10862862	20640606	38991873	18/5/2133 13:25:00	18/5/2133 13:26:13	29/5/2133 06:08:12	10.69582175925926	10/6/2133 23:59:00	23.4394	0	1	47	M	WHITE	Medicaid	1	1	0	0	0	0	1	16	56	15	5	111	36.99999999999999	15	128	79	0	0	1	1	0	0	0	1	0	0	15.3	7	65	17.4	20.7	7.3	17	41	mg/dL
10868141	21323725	32741261	8/3/2181 22:47:00	8/3/2181 23:28:00	18/3/2181 14:55:23	9.644016203703703			0	0	63	F	HISPANIC/LATINO - DOMINICAN	Other	0	0	0	0	0	1	0	1	28	13	1	110	37.05555555555556	16	155	86	0	0	0	0	0	0	0	0	1	0	9.3	11.7	268	13.7	34.2		21	13	mg/dL
10871745	27907676	37709877	19/12/2129 17:05:00	19/12/2129 18:59:00	21/12/2129 17:44:26	1.9482175925925926	23/12/2129 23:59:00	4.2083	1	1	62	M	UNKNOWN	Other	0	0	0	0	0	1	0	2	31	15	1	48	37.16666666666667	16	235	97	0	0	0	0	0	0	0	0	0	0	18.9	11.2	167	14.3	32.8		21	14	mg/dL
10874065	29386102	32445143	4/11/2131 21:29:00	4/11/2131 21:47:00	30/11/2131 20:38:32	25.9524537037037			0	0	62	F	WHITE	Other	1	1	0	0	0	1	1	5	31	15	1	86	36.77777777777778	17	100	57	0	0	0	0	0	0	0	0	0	0	9.8	11.3	162	13	32.8		20	11	mg/dL
10875292	25385589	30325487	26/9/2126 00:37:00	26/9/2126 02:40:00	3/10/2126 14:28:32	7.492037037037036			0	0	66	F	HISPANIC/LATINO - DOMINICAN	Other	0	0	0	0	0	1	0	2	32	13	1	86	37.333333333333336	17	103	50	0	0	0	0	0	0	0	0	0	0	12.6	13	250	13.2	39.2		23	16	mg/dL
10886970	26397173	34472501	20/7/2144 21:43:00	20/7/2144 22:59:00	11/8/2144 18:43:02	21.822245370370368			0	0	69	F	OTHER	Other	1	1	0	0	0	1	1	11	47	15	2	73	35.77777777777778	25	113	68	0	0	0	0	0	0	0	0	1	0	18.7	13	176	13.6	37.5	0.3	20	14	mg/dL
10911403	23965139	37490968	26/6/2118 17:03:00	26/6/2118 18:02:00	21/7/2118 21:43:51	25.1540625			0	0	44	F	WHITE	Medicaid	1	1	0	0	0	0	1	4	20	15	1	76	36.83333333333333	17	113	68	0	0	0	0	0	0	0	0	1	0	14.9	11.2	227	13.8	32.3		22	12	mg/dL
10912179	24257336	39080060	11/5/2154 06:24:00	11/5/2154 07:17:00	14/5/2154 15:08:56	3.327731481481482			0	0	51	F	WHITE	Other	0	0	0	0	0	0	1	1	17	14	1	93	37.05555555555556	18	136	84	0	0	0	0	0	0	0	0	1	0	14.3	14.1	370	13.9	41.8		22	8	mg/dL
10918291	21222658	30910801	6/1/2153 21:26:00	6/1/2153 22:38:00	8/1/2153 17:03:05	1.7674189814814818			0	0	41	M	WHITE	Other	0	0	0	0	0	0	0	0	17	15	1	87	38.388888888888886	15	139	81	0	0	0	0	0	0	0	0	0	0	16.8	15	373	13	42.5		28	8	mg/dL
10926122	27959999	36455890	18/6/2116 18:30:00	18/6/2116 19:48:00	27/6/2116 18:55:13	8.963344907407407			0	0	73	F	BLACK/AFRICAN AMERICAN	Medicare	1	0	0	0	0	1	1	4	31	13	2	90	36.11111111111111	16	119	88	0	0	0	0	0	1	0	0	1	0	17.1	11.5	172	15.6	34.8		23	18	mg/dL
10935357	20085117	35513271	23/8/2155 17:05:00	23/8/2155 17:40:00	18/9/2155 17:21:41	25.987280092592595			0	0	60	M	ASIAN - SOUTH EAST ASIAN	Medicaid	1	1	0	0	0	0	1	4	40	9	3	94	36.99999999999999	12	145	112	0	0	0	0	0	1	0	0	1	0	13.4	14.4	173	12.1	40.9		21	17	mg/dL
10937007	21698987	31588751	26/7/2171 22:10:00	26/7/2171 23:09:00	2/8/2171 22:01:01	6.952789351851852			0	0	83	F	UNKNOWN	Medicaid	1	0	0	0	0	0	1	4	39	14	5	66	37.83333333333333	15	136	60	0	0	0	0	0	1	0	0	1	0	9.4	12.1	222	15.2	38.3		24	19	mg/dL
10955612	29972674	35877867	7/9/2139 23:39:00	8/9/2139 00:57:00	12/9/2139 00:21:12	3.975138888888889			0	0	81	M	HISPANIC/LATINO - SALVADORAN	Medicare	0	0	0	0	0	0	1	4	31	13	1	87	37.77777777777778	30	144	69	0	0	0	0	0	0	0	0	1	0	7.5	13.4	125	13.6	38.1		22	22	mg/dL
10971284	29265473	30488620	4/4/2189 14:24:00	4/4/2189 15:25:00	9/4/2189 17:37:23	5.09193287037037			0	0	48	F	BLACK/AFRICAN AMERICAN	Other	0	0	0	0	0	1	1	7	20	15	2	82	36.83333333333333	14	153	68	1	0	0	0	0	0	0	0	0	0	13.3	13.3	187	13.5	39.3	0.3	23	20	mg/dL
11004183	22133932	37885220	4/3/2139 03:14:00	4/3/2139 04:16:00	6/3/2139 09:22:54	2.2131250000000002	5/3/2139 23:59:00	1.8215	1	1	52	M	WHITE	Other	1	1	0	0	0	1	1	5	37	15	1	80	36.83333333333333	19	119	88	0	0	0	0	0	0	0	0	1	0	7.9	12.2	149	12.8	35.9		22	7	mg/dL
11008656	29884946	36566693	28/2/2143 07:31:00	28/2/2143 08:32:00	17/3/2143 18:14:38	17.404606481481483			0	0	53	M	WHITE	Medicaid	1	0	0	0	0	1	0	3	19	14	2	79	36.77777777777778	16	162	86	0	0	0	0	0	0	0	1	1	0	13.8	14.2	240	14.7	42.9		30	17	mg/dL
11009282	22146004	34210425	31/8/2189 21:01:00	31/8/2189 22:32:00	4/9/2189 12:57:16	3.6008796296296293			0	0	22	F	ASIAN	Other	0	0	0	0	0	0	0	1	15	15	3	66	37.05555555555556	16	115	71	0	0	0	0	0	0	0	0	0	0	10.5	12	235	12.2	35.7		21	9	mg/dL
11019529	24333928	34553595	2/5/2134 05:52:00	2/5/2134 10:38:36	3/5/2134 13:18:40	1.1111574074074073			0	0	52	M	BLACK/AFRICAN AMERICAN	Medicaid	0	0	0	0	0	0	0	2	20	14	1	74	37.44444444444445	18	147	83	0	0	0	0	0	0	0	0	0	0	8.8	13.1	276	13.8	39.7		22	9	mg/dL
11027472	27590631	34266320	2/7/2144 00:04:00	2/7/2144 00:07:43	2/7/2144 22:36:58	0.9369791666666667	2/7/2144 23:59:00	0.9939	1	1	67	F	UNKNOWN	Medicare	1	0	0	0	0	0	0	2	25	15	1	72	35	14	144	109	0	0	0	0	0	0	0	0	1	0	11.3	14.2	225	14.5	43.4		24	26	mg/dL
11031902	20878630	38857622	19/5/2131 00:57:00	19/5/2131 03:24:00	3/6/2131 17:02:20	15.568287037037036			0	0	53	F	OTHER	Other	1	1	0	0	0	0	1	7	58	5	2	78	36.77777777777778	20	91	62	0	0	0	0	0	0	0	0	0	0	18.7	12.6	233	13.7	36.7	0.8	20	8	mg/dL
11040709	21865572	33439829	29/1/2183 04:33:00	29/1/2183 06:06:00	28/2/2183 18:28:27	30.515590277777775			0	0	66	F	WHITE	Other	1	1	1	0	0	1	1	11	44	15	2	95	36.55555555555555	14	113	75	0	0	0	0	0	0	0	1	0	0	23	14.1	243	13.5	44.6	0.1	10	16	mg/dL
11053643	28348533	33528048	21/2/2151 23:30:00	22/2/2151 00:22:00	25/2/2151 04:28:43	3.171331018518518			0	0	67	F	WHITE	Other	0	0	0	0	0	1	0	2	29	10	1	72	36.99999999999999	20	151	74	0	0	0	0	0	0	0	0	0	0	10	12.8	410	12.6	39.1		28	9	mg/dL
11058956	27518600	31656288	19/8/2128 02:41:00	19/8/2128 04:09:00	19/8/2128 15:20:05	0.46603009259259265			0	0	79	M	WHITE	Medicare	0	0	0	0	0	0	0	0	26	15	1	81	36.83333333333333	17	140	85	0	0	0	0	0	0	0	0	1	0
11062755	23407263	38273332	25/10/2174 22:36:00	25/10/2174 23:45:00	29/10/2174 20:39:23	3.8710995370370367	29/11/2176 23:59:00	766.0097	0	1	76	M	WHITE	Medicare	0	0	0	0	0	0	1	2	30	15	2	76	36.99999999999999	11	152	59	0	0	0	0	0	0	0	1	1	0	6.9	12.6	207	12.8	37.6		23	14	mg/dL
11086980	21611540	31864439	14/12/2149 02:47:00	14/12/2149 06:28:45	17/12/2149 23:50:47	3.7236342592592595	17/12/2149 23:59:00	3.7293	1	1	78	M	WHITE	Other	1	1	0	0	0	1	1	4	37	15	4	62	36.55555555555555	15	132	66	0	1	0	0	0	0	0	1	0	0	11.1	11.1	203	18.6	37.2		19	20	mg/dL
11101614	23299340	30212938	4/7/2179 17:05:00	9/7/2179 23:48:35	2/8/2179 14:55:10	23.62957175925926			0	0	77	F	WHITE - RUSSIAN	Medicare	0	1	0	0	0	1	0	8	67	5	5	77	36.83333333333333	30	119	70	1	0	0	0	0	0	0	0	0	1	33	10.5	454	13.9	33.5	0.5	21	15	mg/dL
11107958	27970952	37725299	9/2/2116 10:24:00	9/2/2116 21:33:55	11/2/2116 14:42:09	1.7140509259259258			0	0	78	M	WHITE	Medicare	0	0	0	0	0	0	0	6	41	10	2	124	36.55555555555555	28	133	82	0	0	0	0	0	1	0	0	1	0	26.1	11.2	667	15.6	32.1		21	20	mg/dL
11118865	25232863	30587227	21/8/2179 14:07:00	21/8/2179 14:32:00	23/8/2179 17:12:25	2.111400462962963			0	0	44	F	WHITE	Medicaid	0	0	0	0	0	0	0	1	22	15	1	70	36.666666666666664	12	116	62	0	0	0	0	0	0	0	0	0	0	10.5	11.7	183	12.5	35.8		20	8	mg/dL
11125269	29774975	39737140	26/3/2157 23:51:00	27/3/2157 00:41:00	27/3/2157 17:49:52	0.7144907407407407			0	0	79	F	WHITE	Medicare	0	0	0	0	0	0	0	2	29	13	4	71	36.94444444444444	13	126	110	0	1	0	0	0	0	0	0	0	0	11.1	14	279	12.7	42.8		24	18	mg/dL
11144600	27666624	38462481	10/2/2171 11:09:00	10/2/2171 14:09:00	23/2/2171 15:55:19	13.073831018518518	23/2/2171 23:59:00	13.4097	1	1	61	M	HISPANIC/LATINO - PUERTO RICAN	Medicare	1	1	0	0	0	0	1	14	45	15	4	78	36.611111111111114	24	100	54	0	0	1	0	0	0	0	1	1	1	3.6	10.8	275	13.9	34.2	0.3	32	53	mg/dL
11152474	23101582	34286801	30/11/2148 23:39:00	30/11/2148 23:39:32	23/12/2148 20:31:56	22.869722222222222	15/2/2149 23:59:00	77.0135	0	1	83	F	WHITE	Medicare	1	1	0	0	0	1	1	6	36	14	2	73	36.94444444444444	11	156	46	0	0	0	0	0	1	0	0	1	0	15.8	13.4	181	16	39.5		28	32	mg/dL
11157824	22421163	35687081	3/10/2152 00:10:00	3/10/2152 01:12:00	4/10/2152 18:06:47	1.704710648148148			0	0	91	M	WHITE	Medicare	1	0	0	0	0	0	0	2	31	15	2	75	36.11111111111111	16	125	66	0	0	0	0	0	0	0	0	1	1	11.3	12.5	268	12.3	35.9		26	21	mg/dL
11161198	22988157	36262036	17/6/2136 00:37:00	17/6/2136 17:06:28	20/6/2136 13:49:58	2.8635416666666664			0	0	49	M	HISPANIC OR LATINO	Other	1	0	0	0	0	0	0	2	27	13	1	78	37.22222222222222	12	142	85	0	0	0	0	0	0	0	0	0	0	9.2	14.4	195	11.9	40.8		26	11	mg/dL
11164502	25785016	38042557	2/11/2138 16:53:00	3/11/2138 10:19:36	29/11/2138 11:56:24	26.067222222222224	30/11/2138 23:59:00	27.569	1	1	68	F	WHITE	Other	0	0	0	0	0	1	1	4	35	13	4	61	36.55555555555555	8	151	76	0	0	0	0	0	0	1	1	1	0	10.5	11.4	172	13.2	34.6		23	3	mg/dL
11192090	28709764	37277391	2/4/2117 17:19:00	2/4/2117 18:07:00	9/4/2117 18:20:11	7.009155092592592			0	0	58	M	ASIAN - CHINESE	Other	1	1	0	0	0	1	0	3	24	10	1	58	37.16666666666667	13	143	85	0	0	0	0	0	0	0	0	1	0	11.7	14	298	12.2	38.8		24	12	mg/dL
11195028	24887566	30227561	23/1/2123 17:12:00	23/1/2123 17:45:00	26/1/2123 17:45:53	3.0006134259259256			0	0	28	F	UNKNOWN	Other	1	0	0	0	0	0	1	3	31	10	1	86	36.388888888888886	18	128	75	0	0	0	0	0	0	0	0	0	0	9.1	10.8	188	12.5	31		19	6	mg/dL
11212499	25490180	33563115	4/11/2138 19:35:00	4/11/2138 19:35:34	8/11/2138 14:27:05	3.7857754629629627			0	0	58	F	WHITE	Other	1	0	0	0	0	1	0	2	13	14	2	97	36.333333333333336	19	142	81	0	0	0	0	0	0	0	0	1	0	11	8.5	274	12.5	25.8	0.3	28	9	mg/dL
11222618	21538900	30315193	24/10/2126 21:39:00	24/10/2126 22:28:00	26/10/2126 14:57:43	1.687303240740741			0	0	46	M	BLACK/AFRICAN AMERICAN	Other	1	0	0	0	0	0	0	3	24	10	1	66	36.166666666666664	15	137	63	0	0	0	0	0	0	0	0	0	0	8.9	13.6	169	13.9	40.6		27	12	mg/dL
11235409	20756799	32493748	14/8/2143 23:50:00	15/8/2143 00:57:37	16/8/2143 20:53:47	1.8306712962962963	16/8/2143 23:59:00	1.9593	1	1	63	M	ASIAN	Medicaid	1	1	0	0	0	0	1	17	76	3	1	92	38.05555555555556	19	82	51	0	0	0	0	0	0	0	0	0	0	10.6	12.8	59	13.5	36.2	2	23	22	mg/dL
11251071	29350026	33649039	3/6/2156 18:27:00	3/6/2156 18:34:00	15/6/2156 17:15:07	11.945219907407406	1/4/2157 23:59:00	302.2257	0	1	81	F	BLACK/AFRICAN AMERICAN	Medicare	1	1	0	0	0	0	1	5	37	15	1	76	37.72222222222222	22	154	66	0	0	0	0	0	0	0	0	1	0	11.4	11.9	250	13.6	37.1	0.3	27	15	mg/dL
11267564	21062142	34685399	12/3/2159 22:06:00	12/3/2159 22:07:05	3/4/2159 23:19:26	22.050243055555555			0	0	43	M	ASIAN	Other	1	1	0	0	0	1	1	5	28	15	1	80	37.5	15	96	64	0	0	0	0	0	0	0	0	0	0	18.3	12.5	200	12.6	37.6		22	12	mg/dL
11272778	26568410	32697661	22/3/2180 04:45:00	22/3/2180 05:40:00	23/3/2180 23:39:54	1.7499305555555555	22/3/2180 23:59:00	0.7632	1	1	58	F	WHITE	Medicare	0	1	0	0	0	0	0	5	49	15	6	77	36.55555555555555	16	67	43	0	0	0	0	0	0	0	0	0	0
11288013	21287757	39572665	29/11/2121 12:59:00	29/11/2121 14:52:00	28/12/2121 17:06:54	29.093680555555554			0	0	62	M	WHITE	Other	1	1	0	0	0	1	0	7	40	15	1	85	36.83333333333333	14	113	66	0	0	0	0	0	0	0	0	0	0	17	13.3	259	12.6	37.1		21	13	mg/dL
11313297	25589332	34785675	23/2/2155 19:53:00	23/2/2155 22:04:00	26/2/2155 15:12:20	2.7141203703703702			0	0	62	F	WHITE	Other	1	0	0	0	0	0	0	1	26	15	3	83	37.05555555555556	17	142	65	0	0	0	0	0	0	0	0	0	0	7.2	13.7	313	13.5	41.8		24	12	mg/dL
11323551	25079349	36300519	17/6/2110 00:12:00	17/6/2110 01:11:00	17/6/2110 09:21:58	0.3409490740740741	17/6/2110 23:59:00	0.95	1	1	64	F	WHITE	Medicare	0	0	0	0	0	0	0	1	20	15	2	64		18	166	70	0	0	0	0	0	1	0	0	1	0
11334180	25823562	36061327	2/11/2138 21:29:00	2/11/2138 22:08:00	10/11/2138 22:04:36	7.997638888888889			0	0	56	F	WHITE	Other	1	0	0	0	0	0	0	2	17	15	1	79	36.72222222222222	18	128	76	0	0	0	0	0	0	0	0	1	0	8.9	13.3	140	12.3	40.8		26	19	mg/dL
11358807	27296018	37502737	28/1/2152 08:19:00	29/1/2152 01:29:44	31/1/2152 16:52:12	2.640601851851852			0	0	89	F	UNKNOWN	Medicare	0	1	0	0	0	1	1	3	37	9	5	78	36.611111111111114	14	132	56	0	0	0	0	0	0	0	1	1	0	11.9	9.1	240	14.7	28.3		24	9	mg/dL
11363822	23788854	30019002	9/3/2112 18:09:00	9/3/2112 20:34:39	11/3/2112 00:26:47	1.1612037037037037			0	0	57	F	WHITE	Other	0	0	0	0	0	0	0	0	17	15	1	69	36.77777777777778	18	124	72	0	0	0	0	0	0	0	0	0	0	4.6	13.2	184	12.1	38.3		25	14	mg/dL
11372160	21083287	38408260	16/6/2157 17:48:00	17/6/2157 19:36:12	20/6/2157 17:12:50	2.9004398148148147			0	0	69	F	UNKNOWN	Medicare	0	0	0	0	0	1	1	2	27	13	1	65	36.72222222222222	13	173	85	0	0	0	0	0	0	0	0	1	0	9.6	10.8	194	11.5	33.1		22	10	mg/dL
11381989	24584644	31787644	3/7/2159 16:33:00	3/7/2159 17:45:00	6/7/2159 14:58:36	2.8844444444444446			0	0	82	F	WHITE	Medicare	0	0	0	0	0	0	0	2	31	14	1	73	36.88888888888889	15	138	51	0	0	0	0	0	0	0	0	1	0	5.7	12.7	175	12	38.4	0.4	24	10	mg/dL
11384954	22571814	32911884	20/5/2118 16:37:00	20/5/2118 20:09:07	30/5/2118 17:31:44	9.890706018518518			0	0	64	M	WHITE	Other	0	0	0	0	0	0	0	2	27	14	1	64		14	125	81	0	0	0	0	0	0	0	0	0	0	11	13	244	12.7	39.5		23	12	mg/dL
11385275	24788420	36693008	1/9/2158 16:27:00	1/9/2158 18:02:00	9/9/2158 18:04:18	8.001597222222221			0	0	50	F	SOUTH AMERICAN	Other	1	0	0	0	0	0	0	2	26	14	1	82	36.88888888888889	15	134	72	0	0	0	0	0	0	0	0	1	0	12.9	12.9	213	13.8	37		19	11	mg/dL
11387308	25021409	36864596	5/8/2125 16:28:00	5/8/2125 17:45:00	16/8/2125 16:21:49	10.942233796296298			0	0	52	M	WHITE	Other	1	0	0	0	0	0	0	4	45	4	1	92	38.11111111111111	13	122	72	0	0	0	0	0	0	0	0	0	0	13.4	14.2	229	12.5	39.4	0.8	22	11	mg/dL
11390955	25888167	38103085	4/10/2162 14:36:00	4/10/2162 16:00:00	6/10/2162 01:39:27	1.4023958333333333			0	0	49	M	BLACK/AFRICAN AMERICAN	Other	0	0	0	0	0	0	1	2	17	14	1	77	36.88888888888889	23	111	67	0	0	0	0	0	0	0	0	1	0	10.9	14.1	222	13.1	44.2		22	7	mg/dL
11399904	26472832	31809561	18/4/2150 22:19:00	18/4/2150 23:09:00	28/4/2150 19:49:39	9.8615625			0	0	65	M	WHITE	Other	0	0	0	0	0	0	0	3	27	14	2	66	36.83333333333333	14	123	65	1	0	0	0	0	0	0	0	1	0	8.1	14	111	13.1	37.8		26	18	mg/dL
11437023	22344130	31140972	24/3/2180 20:43:00	24/3/2180 22:45:00	31/3/2180 22:10:41	6.976168981481481			0	0	51	M	WHITE	Other	1	0	0	0	0	0	1	2	17	15	1	93	36.88888888888889	16	122	61	0	0	0	0	0	0	0	0	0	0	15.8	13.9	222	13.3	43.6		25	11	mg/dL
11437346	28095303	34403711	23/4/2167 21:52:00	25/4/2167 15:19:13	27/4/2167 21:45:19	2.268125			0	0	25	F	WHITE	Other	1	0	0	0	0	0	1	3	23	8	1	85	36.166666666666664	15	147	96	0	0	0	0	0	0	0	0	0	0	10.6	10.2	220	12.6	29.3		25	6	mg/dL
11441166	24715419	31409211	3/5/2143 03:57:00	3/5/2143 05:22:00	7/5/2143 18:29:09	4.546631944444444			0	0	71	F	UNABLE TO OBTAIN	Medicare	1	0	0	0	0	1	1	4	43	7	1	135	37.05555555555556	20	148	110	0	0	0	0	0	0	0	0	1	0	10.9	12.8	188	14.5	38		24	13	mg/dL
11459649	29496649	37187431	2/8/2130 04:58:00	2/8/2130 04:59:12	4/8/2130 04:12:31	1.9675810185185185	3/8/2130 23:59:00	1.7915	1	1	73	F	BLACK/AFRICAN AMERICAN	Other	1	0	0	0	0	1	0	8	63	3	3	51	34.33333333333333	16	135	68	0	0	0	0	0	0	0	0	1	0	4.6	10.1	110	15.1	30.6	0.8	21	11	mg/dL
11472374	29917349	37467101	2/3/2154 02:18:00	2/3/2154 03:12:00	8/3/2154 18:19:17	6.630057870370369			0	0	36	F	UNKNOWN	Other	0	0	0	0	0	1	1	2	12	14	1	92	36.99999999999999	29	113	72	0	0	0	0	0	0	0	0	1	0	5.6	11.8	272	12.2	34.7		21	4	mg/dL
11474021	21946612	36467616	6/8/2168 18:35:00	6/8/2168 19:25:00	28/8/2168 18:04:13	21.94390046296296			0	0	45	M	ASIAN	Other	1	1	0	0	0	1	1	7	57	5	2	102	36.94444444444444	18	167	85	0	0	0	0	0	1	0	0	0	0	29.3	15.2	309	13.1	46	0.4	17	10	mg/dL
11478400	22173317	36370105	7/11/2132 14:14:00	7/11/2132 14:47:00	10/11/2132 18:43:55	3.1645254629629633			0	0	55	F	WHITE	Other	0	0	0	0	0	0	0	0	19	15	3	72	37.22222222222222	23	137	100	0	0	0	0	0	0	0	0	0	0	8.2	13.8	214	13.3	41		24	9	mg/dL
11492840	21259204	36611232	30/7/2130 12:54:00	30/7/2130 13:38:00	10/8/2130 17:22:04	11.155601851851854			0	0	59	F	WHITE	Other	1	1	0	0	0	0	1	0	23	15	1	61	35.833333333333336	18	140	74	0	0	0	0	0	0	0	0	1	0	9.3	11.3	320	13.8	34		22	10	mg/dL
11497218	23519656	39956278	1/11/2126 19:47:00	1/11/2126 20:46:00	5/11/2126 11:12:13	3.6015393518518515			0	0	61	F	WHITE	Other	1	0	0	0	0	0	0	2	25	14	2	100	36.94444444444444	24	133	63	0	0	0	0	0	0	0	0	1	0	7.9	11.4	225	14.2	36.4		20	16	mg/dL
11523647	27636673	35791186	28/5/2123 03:05:00	28/5/2123 04:30:00	30/5/2123 19:01:30	2.605208333333333			0	0	59	F	WHITE	Other	0	0	0	0	0	0	1	2	20	15	2	86	37.05555555555556	17	108	55	1	0	0	0	0	0	0	0	0	0	13.3	9.9	221	15.1	30.8		29	12	mg/dL
11525681	28982595	39737210	25/2/2168 03:39:00	25/2/2168 04:18:00	28/2/2168 15:03:15	3.4480902777777778			0	0	66	M	ASIAN	Other	1	0	0	0	0	0	1	2	27	14	3	60	36.611111111111114	17	121	71	0	0	0	0	0	0	0	0	1	0	6.1	12.8	224	12.7	38.3		24	12	mg/dL
11527001	24988229	39024324	15/7/2158 05:22:00	15/7/2158 05:23:38	17/7/2158 16:29:01	2.4620717592592594			0	0	63	M	UNKNOWN	Medicare	1	1	0	0	0	0	1	4	32	9	4	70	36.99999999999999	21	116	81	0	0	0	0	0	0	0	0	0	1	16.7	12	174	13.5	38.9		26	21	mg/dL
11533536	26974033	31313593	9/10/2195 01:33:00	9/10/2195 02:36:00	9/10/2195 16:55:05	0.5965856481481482			0	0	50	M	WHITE	Medicaid	0	0	0	0	0	0	0	2	19	15	1	87	36.77777777777778	15	107	67	0	0	0	0	0	0	0	0	0	0	8.4	14.1	164	12.8	41.1		23	12	mg/dL
11542534	24970578	31922283	14/9/2146 13:07:00	14/9/2146 13:50:00	21/9/2146 03:42:49	6.578344907407408	20/9/2146 23:59:00	6.4229	1	1	59	F	WHITE	Medicare	0	0	0	0	0	1	1	5	57	4	4	65	38.05555555555556	17	145	69	0	0	0	0	0	0	0	1	1	0	30.4	16	336	13.4	48.4		23	16	mg/dL
11549544	22200184	31424551	4/6/2155 21:55:00	4/6/2155 21:56:35	6/6/2155 06:07:27	1.3408796296296295	6/6/2155 23:59:00	2.085	1	1	40	M	UNKNOWN	Other	1	0	0	0	0	0	0	14	49	15	8	89	36.99999999999999		106	43	1	0	0	0	0	0	0	0	0	0	22.8	7	49	18.1	21.8	1.8	20	161	mg/dL
11551014	28100053	34674873	10/11/2157 14:41:00	10/11/2157 16:11:00	16/11/2157 10:32:50	5.765162037037038			0	0	55	M	WHITE	Other	1	0	0	0	0	1	1	1	15	14	1	76	36.666666666666664	19	136	74	0	0	0	0	0	0	0	0	1	0	15.1	14.7	254	13.1	41.6		22	19	mg/dL
11555610	22568197	30908207	25/3/2131 23:46:00	26/3/2131 01:09:00	31/3/2131 18:11:29	5.71005787037037			0	0	68	F	WHITE	Other	1	0	0	0	0	1	0	2	30	14	1	74	36.05555555555556	16	147	77	0	0	0	0	0	0	0	0	1	0	9.9	11.7	311	14.7	33		25	12	mg/dL
11565927	22995439	30288381	13/10/2135 20:42:00	13/10/2135 21:33:00	25/10/2135 13:24:37	11.660844907407407			0	0	42	F	UNKNOWN	Other	0	0	0	0	0	1	1	2	17	14	2	70	37.22222222222222	19	133	64	0	0	0	0	0	0	0	0	0	0	12.4	13.1	272	14.6	41.1		23	8	mg/dL
11566180	24586442	38850540	19/3/2176 22:05:00	19/3/2176 23:10:00	20/3/2176 20:53:16	0.9050462962962963			0	0	70	M	WHITE	Other	0	0	0	0	0	0	0	2	23	14	1	71	35.61111111111111	13	175	101	0	0	0	0	0	0	0	0	1	0	5.1	13.9	175	12.8	39.1		26	14	mg/dL
11614016	24474798	30037218	26/2/2181 00:40:00	26/2/2181 00:41:30	27/2/2181 05:54:06	1.2170833333333333	27/2/2181 23:59:00	1.9705	1	1	24	M	WHITE	Other	1	0	0	0	0	1	0	5	17	10	1	55	36.44444444444444	16	131	62	0	0	0	0	0	0	0	0	0	0	5.8	11.9	128	13	34.9		23	14	mg/dL
11615050	20478923	32954057	30/11/2182 02:07:00	30/11/2182 03:08:00	9/12/2182 00:09:40	8.876157407407407			0	0	79	F	ASIAN - CHINESE	Medicare	1	1	0	0	0	1	1	4	44	7	3	77	36.611111111111114	14	105	45	0	0	0	0	0	0	0	0	1	0	5.2	10.4	159	20.1	31.7		24	14	mg/dL
11616778	25531022	33990136	1/1/2163 22:21:00	2/1/2163 00:27:00	3/1/2163 23:12:21	1.9481597222222222			0	0	63	M	WHITE	Other	1	0	0	0	0	1	0	2	23	12	3	85	38	17	124	87	1	0	0	0	0	1	0	0	1	0	6.9	9.5	253	20.7	31.9	0.4	29	22	mg/dL
11617451	29424022	34996080	31/10/2180 01:26:00	31/10/2180 02:42:00	20/11/2180 17:52:35	20.632349537037037			0	0	58	F	WHITE	Other	1	1	0	0	0	1	1	7	24	15	1	51	37.77777777777778	17	154	50	0	0	0	0	0	0	0	0	1	0	13.5	12.1	278	12	35.7		22	12	mg/dL
11622426	24862314	32763654	14/7/2152 09:46:00	14/7/2152 11:35:00	14/7/2152 21:20:20	0.4064814814814815	14/7/2152 23:59:00	0.5167	1	1	50	F	UNKNOWN	Other	1	1	0	0	0	0	1	11	37	15	2	129	36.88888888888889	18	130	60	0	0	1	0	0	0	0	0	1	0	7.8	6.2	41	24.4	21	7.1	11	18	mg/dL
11626382	23540649	37862451	1/4/2136 07:15:00	1/4/2136 14:17:22	2/4/2136 18:19:41	1.1682754629629628			0	0	70	M	WHITE	Other	0	0	0	0	0	0	0	5	48	6	1	77	37.11111111111111	22	131	75	0	0	0	0	0	0	0	0	0	0	15.1	13.4	198	14.1	41.8	1.6	14	15	mg/dL
11628537	20087917	39557240	27/5/2156 22:54:00	27/5/2156 23:52:00	3/6/2156 21:50:18	6.915486111111111			0	0	45	M	WHITE	Other	1	0	0	0	0	1	0	2	17	14	1	69	36.44444444444444	18	146	88	0	0	0	0	0	0	0	0	0	0	19.5	14.8	244	12.6	43		27	12	mg/dL
11629233	29693013	33535343	22/12/2128 22:27:00	23/12/2128 00:04:00	27/12/2128 16:11:22	4.671782407407408			0	0	46	F	WHITE	Other	0	0	0	0	0	0	0	2	20	14	1	82	36.77777777777778	15	90	50	0	0	0	0	0	0	0	0	1	0	8	10.8	274	14.7	33.7		24	11	mg/dL
11639619	22155026	35367648	11/4/2195 06:46:00	11/4/2195 08:47:00	22/4/2195 15:57:15	11.298784722222223			0	0	54	F	BLACK/CAPE VERDEAN	Other	1	0	0	0	0	1	1	5	52	3	1	82	35.22222222222222	23	224	100	0	0	0	0	0	0	0	0	1	0	11.8	11.2	219	13	34		20	12	mg/dL
11641801	23540748	30375509	18/8/2149 23:05:00	19/8/2149 00:11:00	23/8/2149 21:27:40	4.886574074074074			0	0	38	F	WHITE	Other	0	0	0	0	0	0	1	3	13	15	1	78	36.77777777777778	12	115	64	0	0	0	0	0	0	0	0	0	0	6.7	11.7	145	12.4	35.9		18	14	mg/dL
11655271	25705255	38111612	8/9/2156 04:55:00	8/9/2156 05:49:00	9/9/2156 22:20:49	1.688761574074074			0	0	57	M	WHITE	Other	1	0	0	0	0	0	0	1	22	15	1	69	37.05555555555556	15	124	66	0	0	0	0	0	0	0	0	0	0	6.9	12.3	217	12.8	38.2		24	12	mg/dL
11655748	22970726	30458619	21/10/2157 19:44:00	21/10/2157 19:45:07	29/10/2157 15:18:23	7.814768518518519			0	0	64	F	ASIAN - ASIAN INDIAN	Other	1	0	0	0	0	0	1	4	46	6	1	94	36.44444444444444	20	193	95	0	0	0	0	0	0	0	0	1	0	7	9.9	259	12.9	30		20	10	mg/dL
11669818	29029759	31217817	15/12/2122 08:07:00	15/12/2122 09:37:00	16/12/2122 01:41:50	0.6700231481481481	16/12/2122 23:59:00	1.5986	1	1	91	F	WHITE	Medicare	0	0	0	0	0	0	0	3	37	15	4	61	36.88888888888889	21	115	74	1	0	0	0	0	0	0	0	0	0
11670439	28236981	30064993	20/1/2156 20:43:00	20/1/2156 22:03:21	23/1/2156 00:07:32	2.086238425925926	28/2/2156 23:59:00	39.0803	0	1	74	F	UNKNOWN	Medicare	1	0	0	0	0	0	0	3	60	13	7	55	36.99999999999999	15	103	65	0	0	0	0	1	0	0	0	0	0	8	9.2	170	13.8	29.2		20	31	mg/dL
11682319	25045118	39808989	9/10/2183 18:21:00	9/10/2183 18:31:00	22/10/2183 16:20:51	12.909618055555555			0	0	39	M	WHITE	Medicaid	1	1	0	0	0	0	1	5	11	15	2	95	36.99999999999999	15	159	80	0	0	1	0	0	0	0	0	1	0	18.7	14	183	13.4	42	0.9	21	12	mg/dL
11708408	20925395	36950235	7/1/2140 17:09:00	7/1/2140 19:16:00	24/1/2140 17:18:39	16.918506944444445			0	0	54	F	OTHER	Other	1	1	0	0	0	0	1	1	19	14	1	67	36.22222222222222	12	151	90	0	0	0	0	0	0	0	0	1	0	6	11.9	387	13.1	34		22	14	mg/dL
11733542	24999642	35907414	22/7/2157 20:50:00	22/7/2157 21:49:00	22/8/2157 13:46:47	30.665127314814814			0	0	59	M	WHITE	Other	1	0	0	0	0	1	1	7	42	7	1	95	39.27777777777778	20	136	77	0	0	0	0	0	0	0	0	1	0	19.8	14.6	357	13.2	43		25	25	mg/dL
11739489	25819854	36852211	17/4/2172 20:26:00	24/4/2172 10:47:17	27/4/2172 18:41:25	3.3292592592592594			0	0	78	M	BLACK/AFRICAN AMERICAN	Other	1	0	0	0	0	0	1	4	42	10	5	70	36.666666666666664	15	157	76	0	1	0	0	0	0	0	1	0	1	18.6	13.7	349	12.1	41.3		21	24	mg/dL
11751107	25327632	38459475	17/10/2131 17:32:00	17/10/2131 19:49:00	8/11/2131 16:09:18	21.847430555555558			0	0	61	F	WHITE	Other	1	1	0	0	0	1	1	13	54	15	2	126	37.16666666666667	24	137	79	0	0	0	0	0	0	0	0	0	0	18.9	15.2	283	12.8	46.4		17	22	mg/dL
11761176	26203335	31938102	7/1/2153 21:21:00	7/1/2153 22:25:00	29/1/2153 18:42:11	21.845266203703705			0	0	61	F	UNKNOWN	Other	1	1	0	0	0	1	0	4	36	15	1	53	35.666666666666664	16	129	68	0	0	0	0	0	0	0	0	0	0	14.4	12.1	251	13.7	34		21	14	mg/dL
11765816	22552604	39384092	2/1/2180 08:14:00	2/1/2180 08:15:12	20/1/2180 12:58:33	18.196770833333332			0	0	51	M	WHITE	Other	1	1	0	0	0	1	1	4	24	15	1	67	36.94444444444444	16	127	52	0	0	0	0	0	0	0	0	1	0	11.5	11.8	196	13.4	35		23	11	mg/dL
11778405	26514975	34920667	17/8/2179 22:35:00	17/8/2179 23:16:00	20/8/2179 17:44:07	2.7695254629629633			0	0	33	M	ASIAN	Other	0	0	0	0	0	0	0	1	13	15	1	85	36.72222222222222	17	138	107	0	0	0	0	0	0	0	0	0	0	9.8	14.8	190	12.6	43.6		26	9	mg/dL
11783881	29144529	30810679	20/12/2156 00:34:00	20/12/2156 01:46:00	24/12/2156 22:32:37	4.865706018518519			0	0	69	M	HISPANIC/LATINO - DOMINICAN	Other	1	0	0	0	0	1	1	5	40	7	1	96	36.666666666666664	16	127	78	0	0	0	0	0	0	0	0	1	0	10.2	13.9	228	12.2	39		23	13	mg/dL
11784881	23865349	36104659	28/12/2129 07:15:00	28/12/2129 22:53:57	29/12/2129 22:47:25	0.995462962962963			0	0	63	F	WHITE	Other	1	0	0	0	0	0	0	1	27	15	2	68	36.5	6	122	65	0	0	0	0	0	0	0	0	0	0	11.4	9.9	188	13.3	29.7		26	9	mg/dL
11786916	29721885	32421453	4/6/2174 14:40:00	4/6/2174 15:48:00	21/6/2174 12:51:14	16.87724537037037	16/9/2174 23:59:00	104.341	0	1	73	F	WHITE	Medicare	0	1	0	0	0	1	1	8	41	15	3	76	36.94444444444444	12	118	74	1	0	0	0	0	0	0	0	1	1	9.6	10.8	178	13.6	33.1		25	19	mg/dL
11788497	20331070	31121555	19/1/2117 04:35:00	19/1/2117 05:56:00	20/1/2117 18:09:37	1.5094560185185186	20/1/2117 23:59:00	1.7521	1	1	60	F	UNKNOWN	Medicaid	1	1	0	0	0	1	0	11	65	3	2	141	36.388888888888886	12	155	99	0	0	0	0	0	0	0	1	1	0	16.2	12.3	176	14.1	37	0.5	22	14	mg/dL
11797478	21261973	30078876	20/6/2144 18:36:00	20/6/2144 19:57:00	26/6/2144 11:45:57	5.658993055555555			0	0	55	F	HISPANIC/LATINO - CUBAN	Other	0	0	0	0	0	0	1	2	25	14	1	78	37.333333333333336	10	157	84	0	0	0	0	0	0	0	0	0	0	9.3	8.6	240	14.4	27.5		19	8	mg/dL
11802277	28467606	39591438	6/5/2164 14:36:00	6/5/2164 15:36:00	11/5/2164 01:06:17	4.396030092592593	21/5/2164 23:59:00	15.3493	0	1	78	M	WHITE	Medicare	0	0	0	0	0	1	1	3	36	13	3	86	37.333333333333336	21	116	62	0	0	0	0	0	0	0	0	0	0	9.4	10	172	13.3	30		22	17	mg/dL
11818660	21376157	32810149	25/2/2122 13:39:00	25/2/2122 15:34:00	4/3/2122 21:26:15	7.244618055555556			0	0	45	M	UNKNOWN	Other	1	0	0	0	0	0	0	1	24	15	1	88	36.99999999999999	24	134	90	0	0	0	0	0	0	0	0	0	0	12.8	15.7	171	12.5	44.1		21	7	mg/dL
11821055	28539372	34995157	25/11/2171 00:07:00	26/11/2171 00:53:00	14/12/2171 01:32:30	18.027430555555558			0	0	45	F	WHITE	Other	0	1	0	0	0	1	1	4	23	15	2	81	36.94444444444444	20	123	67	0	0	0	0	0	1	0	0	0	0	13.9	12.3	253	12.8	33		23	5	mg/dL
11821803	22320750	31297519	8/12/2131 22:51:00	9/12/2131 03:49:21	10/12/2131 16:57:27	1.5472916666666665			0	0	60	F	WHITE	Other	1	1	0	0	0	1	1	9	36	9	6	99	37.22222222222222	22	119	65	0	0	0	0	0	0	0	1	1	1	16	12.3	587	14.6	39		27	15	mg/dL
11830164	26657671	38653963	12/12/2189 22:12:00	12/12/2189 22:15:48	14/12/2189 17:20:43	1.7950810185185182			0	0	81	M	WHITE	Medicare	1	0	0	0	0	0	0	3	31	10	2	85	38	16	135	60	0	0	0	0	0	1	0	0	1	0	16.5	11.9	275	13.6	33.3		29	24	mg/dL
11842417	21226005	31252092	12/2/2172 02:33:00	12/2/2172 21:23:58	16/2/2172 13:01:32	3.651087962962963			0	0	66	F	WHITE	Other	0	0	0	0	0	0	0	0	20	15	1	66	36.77777777777778	16	144	59	0	0	0	0	0	0	0	0	0	0	7.8	11.4	197	12.8	33.3		23	8	mg/dL
11849381	28795293	32541810	12/10/2171 20:55:00	12/10/2171 22:26:00	13/10/2171 20:33:52	0.9221296296296296	13/10/2171 23:59:00	1.0646	1	1	77	F	BLACK/AFRICAN AMERICAN	Medicare	1	1	0	0	0	0	1	5	43	15	2	52	34.833333333333336	12	133	89	0	0	0	0	0	0	0	0	1	0	6.6	8.4	177	15.2	24.7	0.3	24	17	mg/dL
11856664	25511495	36761882	10/4/2135 03:22:00	10/4/2135 04:30:00	22/4/2135 18:21:19	12.57730324074074			0	0	66	F	WHITE	Other	1	1	0	0	0	1	0	6	39	11	1	97	36.55555555555555	23	128	80	0	0	0	0	0	0	0	0	0	0	25.2	12.3	368	14.7	36.5	0.4	25	15	mg/dL
11864776	26893156	31799957	30/1/2158 17:01:00	30/1/2158 17:02:33	2/2/2158 00:20:41	2.304259259259259	11/2/2158 23:59:00	12.2892	1	1	83	M	UNKNOWN	Medicare	1	1	0	0	0	1	1	3	34	9	4	85	36.611111111111114	5	157	79	0	0	0	0	0	1	0	0	1	0	16.3	12.6	160	22.5	41.7	0.7	19	10	mg/dL
11872656	26347512	35084713	11/8/2184 17:24:00	11/8/2184 18:30:00	12/8/2184 21:20:23	1.1183217592592594	12/8/2184 23:59:00	1.2285	1	1	68	M	ASIAN - SOUTH EAST ASIAN	Other	1	1	0	0	0	0	0	6	27	15	4	92	37.94444444444444		139	47	0	0	0	1	0	0	0	0	0	0	13.5	11.3	119	13.5	33.3		27	27	mg/dL
11901601	29442455	37787988	6/11/2118 23:01:00	7/11/2118 00:30:00	11/11/2118 23:14:12	4.947361111111111			0	0	47	F	WHITE	Other	0	0	0	0	0	1	1	4	29	13	4	97	37.05555555555556	11	137	64	0	0	0	0	0	1	0	0	1	0	10.9	10.5	306	13.9	33.9		27	15	mg/dL
11901964	26970650	33569344	22/8/2187 19:49:00	22/8/2187 20:45:00	26/8/2187 16:41:54	3.831180555555555			0	0	50	F	HISPANIC OR LATINO	Other	1	0	0	0	0	0	1	2	22	14	1	78	37.27777777777777	22	129	63	0	0	0	0	0	0	0	0	0	0	12.2	10.9	211	13	31.1		25	8	mg/dL
11913938	20535924	37230660	10/7/2129 11:30:00	10/7/2129 11:31:03	14/7/2129 04:31:23	3.7085648148148143	11/7/2129 23:59:00	1.5194	1	1	66	F	UNKNOWN	Other	1	1	0	0	0	0	1	10	69	3	1	86	35.55555555555556	16	152	98	0	0	0	0	0	0	0	0	0	0	15.3	13.7	223	14.8	42.3		24	25	mg/dL
11924581	24494684	31963064	31/10/2160 16:24:00	31/10/2160 16:30:00	11/11/2160 17:52:23	11.057210648148148			0	0	66	M	WHITE	Medicaid	1	0	0	0	0	1	0	4	25	15	1	81	38	13	119	65	0	0	0	0	0	0	0	0	1	0	12.5	13.5	225	13.5	41		23	15	mg/dL
11926066	27718225	36753397	1/8/2158 13:00:00	2/8/2158 03:59:25	16/8/2158 17:10:03	14.549050925925927	9/1/2159 23:59:00	160.833	0	1	80	F	WHITE	Medicare	1	1	0	0	0	1	1	4	53	9	3	89	36.77777777777778	16	143	60	0	0	0	0	0	0	0	1	1	0	17.2	9.3	248	15.5	29.8		19	13	mg/dL
11939697	20586822	35348152	17/5/2163 03:18:00	17/5/2163 04:44:00	27/5/2163 16:00:55	10.470081018518519			0	0	69	M	WHITE	Other	1	1	0	0	0	1	1	5	33	15	4	73	37.22222222222222	18	150	55	0	0	0	0	0	0	0	1	0	0	17.7	10.1	847	13.3	30	0.4	21	9	mg/dL
11953908	21366986	33097010	23/5/2168 19:08:00	25/5/2168 13:47:38	25/5/2168 23:21:15	0.3983449074074074	25/5/2168 23:59:00	0.4246	1	1	65	F	WHITE	Other	0	1	0	0	0	0	0	7	34	15	5	61	36.5	15	122	66	1	1	0	0	0	0	0	0	0	1							27	18	mg/dL
11964706	28670659	36359710	13/1/2167 11:02:00	13/1/2167 12:10:00	21/1/2167 14:10:57	8.083993055555556	14/2/2167 23:59:00	32.4924	0	1	55	F	WHITE	Other	0	0	0	0	0	0	1	4	31	10	2	81	37.333333333333336	18	115	57	1	0	0	0	0	0	0	0	1	0	15.9	9.7	278	16.4	29.4		26	17	mg/dL
11975528	24160720	32345043	5/4/2112 05:29:00	5/4/2112 06:18:00	11/4/2112 16:43:51	6.434618055555556			0	0	64	M	WHITE	Other	1	0	0	0	0	0	1	1	32	13	1	78	36.666666666666664	18	155	85	0	0	0	0	0	0	0	0	1	0	15.4	13	211	13.2	39.2		26	11	mg/dL
11977439	24377631	36300974	6/5/2171 08:35:00	7/5/2171 06:57:00	19/5/2171 22:42:25	12.656539351851853			0	0	23	M	WHITE	Other	1	1	0	0	0	1	1	4	16	12	2	61	37.11111111111111	19	108	51	0	0	0	0	0	0	0	0	0	0	12.2	13.2	173	12	40.3		21	5	mg/dL
11996040	26376568	32384888	14/9/2129 15:10:00	14/9/2129 19:31:00	8/10/2129 14:36:32	23.79550925925926			0	0	71	F	WHITE	Medicare	1	1	0	0	0	1	0	4	33	15	1	61	36.611111111111114	18	137	70	0	0	0	0	0	0	0	0	1	0	17.2	15.5	222	13.7	48.1		18	10	mg/dL
12000071	28095328	35895466	2/11/2178 20:31:00	2/11/2178 20:32:10	4/11/2178 14:10:20	1.7348379629629627			0	0	44	F	WHITE	Other	0	0	0	0	0	0	0	2	31	13	1	90	36.83333333333333	16	180	77	0	0	0	0	0	0	0	0	0	0	9.5	11.7	252	12.7	36.3		21	9	mg/dL
12025593	23195604	35654172	28/1/2154 23:48:00	29/1/2154 00:44:00	10/2/2154 17:02:59	12.679849537037036	5/3/2154 23:59:00	35.9688	0	1	76	F	WHITE	Other	1	1	0	0	0	1	1	3	40	13	4	81	37.333333333333336	21	140	56	0	1	0	0	0	0	0	0	0	0	9.7	11.7	187	13.2	37.5		22	21	mg/dL
12031879	25786165	30206129	5/5/2136 13:55:00	5/5/2136 17:09:00	17/5/2136 17:45:04	12.025046296296296			0	0	35	M	WHITE	Other	0	1	0	0	0	0	1	2	18	13	1	84	36.94444444444444	15	139	86	0	0	0	0	0	0	0	0	0	0	22.7	13.9	256	12.1	39.8		21	12	mg/dL
12033652	25728649	38483565	22/3/2119 01:54:00	22/3/2119 02:35:00	29/3/2119 15:07:16	7.522407407407407			0	0	46	M	WHITE	Other	0	0	0	0	0	1	1	2	22	14	1	87	36.55555555555555	13	140	68	0	0	0	0	0	0	0	0	0	0	9.7	11.9	163	12.8	35.2		23	23	mg/dL
12035353	22236349	31524439	3/11/2174 13:32:00	3/11/2174 15:30:00	9/11/2174 17:06:37	6.067094907407408	22/5/2175 23:59:00	200.3535	0	1	74	F	WHITE	Other	1	0	0	0	0	1	1	4	40	9	6	110	37.27777777777777	27	121	65	1	0	0	0	0	1	0	0	1	1	15.5	10.8	262	13.7	33.8	1.1	22	21	mg/dL
12038559	28888041	36947329	5/7/2129 04:00:00	5/7/2129 05:03:00	25/7/2129 14:45:04	20.404212962962962			0	0	47	M	WHITE	Other	1	1	0	0	0	0	1	3	25	14	1	110	40.166666666666664	21	105	56	0	0	0	0	0	0	0	0	0	0	7.5	9.8	192	16	27.7		21	18	mg/dL
12044563	29729788	32283986	5/9/2116 09:54:00	5/9/2116 11:24:00	7/9/2116 21:14:20	2.4099537037037035			0	0	47	M	WHITE	Other	1	0	0	0	0	1	0	2	15	14	2	74	35.666666666666664	16	128	79	0	0	0	0	0	1	0	0	1	0	14.7	11.9	373	16.3	35.1		26	10	mg/dL
12049768	23040167	33721709	16/4/2156 20:17:00	16/4/2156 20:18:21	18/4/2156 14:37:23	1.7632175925925926			0	0	82	M	WHITE	Other	1	0	0	0	0	0	0	2	36	15	3	97	37.83333333333333	17	142	94	0	1	0	0	0	0	0	0	0	0	15.7	12.2	263	13	34.7		29	28	mg/dL
12074215	22899152	33092145	16/8/2136 03:33:00	16/8/2136 04:50:00	16/8/2136 16:45:55	0.4971643518518518	16/8/2136 23:59:00	0.7979	1	1	69	M	WHITE	Medicare	0	1	0	0	0	1	0	6	48	15	1	107	36.99999999999999	12	173	81	0	0	0	0	0	0	0	0	1	0	16.1	13.2	327	14.3	38.1	0.1	27	13	mg/dL
12082495	24820047	34592005	26/10/2183 10:55:00	27/10/2183 11:02:27	28/10/2183 15:36:18	1.190173611111111			0	0	54	F	HISPANIC/LATINO - GUATEMALAN	Other	1	0	0	0	0	1	1	5	53	15	6	133	40.77777777777778	28	129	71	0	0	1	0	1	1	0	0	1	1	0.3	8.1	25	17.4	22	0.9	18	9	mg/dL
12089474	28256212	38574054	6/4/2164 03:26:00	6/4/2164 03:46:00	6/5/2164 17:41:00	30.57986111111111			0	0	39	M	UNKNOWN	Other	1	1	1	0	0	1	1	17	27	15	3	90		12	93	58	0	0	1	0	0	0	0	0	1	0	25.7	14.2	121	13.9	43		23	20	mg/dL
12103504	29098718	31261018	17/12/2114 20:08:00	17/12/2114 20:39:42	20/12/2114 17:20:47	2.8618634259259257	20/12/2114 23:59:00	3.1384	1	1	79	F	WHITE - RUSSIAN	Other	0	1	0	0	0	0	1	5	25	15	1	50	36.22222222222222	16	111	55	0	0	0	0	0	0	0	0	1	0	8.6	12.3	203	13.3	36.6	0.7	22	24	mg/dL
12109586	20636041	31263674	18/6/2163 00:12:00	18/6/2163 01:16:00	19/6/2163 22:14:46	1.8741435185185187			0	0	49	F	WHITE	Other	0	0	0	0	0	0	0	2	17	14	1	66	36.72222222222222	15	120	68	0	0	0	0	0	0	0	0	1	0
12114729	24858789	36872798	8/4/2156 21:19:00	8/4/2156 22:00:00	15/4/2156 17:01:46	6.792893518518518			0	0	58	F	WHITE	Other	1	0	0	0	0	0	1	4	22	15	1	85	36.388888888888886	17	140	64	0	0	0	0	0	0	0	0	1	0	10.2	10.1	296	12.6	30		20	11	mg/dL
12129130	22043416	38757339	17/2/2161 05:18:00	17/2/2161 06:25:00	21/2/2161 20:03:37	4.568483796296296			0	0	77	F	WHITE	Medicare	0	0	0	0	0	0	0	2	31	14	2	61	36.333333333333336	16	155	64	1	0	0	0	0	0	0	0	1	0	6.8	11.9	258	14.4	35.1		22	19	mg/dL
12130963	23357736	39289547	26/11/2112 23:55:00	27/11/2112 01:59:00	28/11/2112 21:29:45	1.8130208333333335	28/11/2112 23:59:00	1.9167	1	1	65	M	WHITE	Other	1	1	0	0	0	1	0	2	37	15	1	77	37.22222222222222	20	109	64	0	0	0	0	0	0	0	0	0	0	11.2	12.7	214	14.6	36.9	0.5	26	17	mg/dL
12130972	23507561	34867123	29/9/2187 04:06:00	29/9/2187 04:53:00	2/10/2187 21:17:50	3.6839120370370364			0	0	64	F	WHITE	Other	0	0	0	0	0	0	1	1	27	15	1	62	36.44444444444444	18	121	59	0	0	0	0	0	0	0	0	0	0	8.3	9.9	261	13	31.3	0.4	24	15	mg/dL
12139700	27268819	37397069	7/10/2183 13:52:00	7/10/2183 13:53:55	8/10/2183 17:05:04	1.1327430555555555			0	0	71	F	WHITE	Medicare	0	0	0	0	0	0	0	0	24	15	1	61	36.72222222222222	15	168	79	0	0	0	0	0	0	0	0	1	0	4	12.8	157	11.9	39.9	0.5	27	14	mg/dL
12139776	20585363	31024753	15/5/2125 00:33:00	15/5/2125 01:20:00	19/5/2125 18:49:37	4.7289004629629625			0	0	44	M	WHITE	Other	1	0	0	0	0	0	1	2	22	13	1	72	37.44444444444445	19	125	66	0	0	0	0	0	0	0	0	0	0	13.2	13.2	237	13.2	38.9		23	15	mg/dL
12158713	26986883	38218643	27/2/2132 18:25:00	27/2/2132 18:26:06	1/3/2132 18:51:19	3.017511574074074	1/3/2132 23:59:00	3.2312	1	1	34	F	UNKNOWN	Other	1	1	0	0	0	1	1	13	52	15	1	112	37	30	111	75	0	0	0	0	0	0	0	0	0	0	14.1	12	183	18.6	35.1	1.1	18	57	mg/dL
12163461	23378652	35642543	18/12/2145 14:16:00	18/12/2145 15:36:00	10/1/2146 13:16:23	22.903043981481478			0	0	46	M	OTHER	Other	1	0	0	0	0	1	1	6	30	15	2	107	37.611111111111114	27	132	95	0	0	0	0	0	1	0	0	1	0	17.3	14.8	178	13.1	44.2	0.6	17	12	mg/dL
12169344	20617824	31268015	11/9/2135 14:21:00	11/9/2135 15:01:00	11/9/2135 22:38:45	0.31788194444444445	11/9/2135 23:59:00	0.3736	1	1	79	F	WHITE	Other	0	0	0	0	0	0	0	3	37	15	1	63	34.27777777777778	14	117	59	0	0	0	0	0	0	0	0	1	0
12175964	28055342	35624834	4/7/2126 01:48:00	4/7/2126 01:48:29	17/7/2126 21:27:12	13.81855324074074	17/7/2126 23:59:00	13.924	1	1	59	M	UNKNOWN	Other	1	1	0	0	0	1	0	9	33	15	6	93	36.5	23	155	104	0	0	1	1	0	0	0	0	1	0	6.4	9.8	73	16.7	28.5		19	14	mg/dL
12177539	24935955	32560087	9/1/2164 19:39:00	9/1/2164 20:38:00	11/1/2164 23:31:33	2.1205208333333334			0	0	68	M	WHITE	Other	1	1	0	0	0	0	1	6	34	10	1	64	37.05555555555556	18	139	91	0	0	0	0	0	0	0	0	1	0	8.6	11.4	118	14.3	32.8		25	24	mg/dL
12179864	20369499	32537126	2/4/2167 19:08:00	2/4/2167 19:08:39	6/4/2167 01:13:08	3.253113425925926	5/4/2167 23:59:00	3.2016	1	1	77	F	UNKNOWN	Other	1	1	0	0	0	0	1	6	44	15	2	90	36.72222222222222	16	161	84	0	0	0	0	0	0	0	1	0	0	13	12.7	120	15	37.1		25	19	mg/dL
12212143	20826144	37201796	27/12/2153 13:33:00	29/12/2153 21:17:14	30/12/2153 13:48:03	0.6880671296296296			0	0	28	F	OTHER	Medicaid	0	0	0	0	0	0	1	1	10	14	1	56	35.61111111111111	16	142	72	0	0	0	0	0	0	0	0	0	0	18.1	9	478	13.2	28.3		26	11	mg/dL
12237207	26287219	36636338	18/1/2153 21:23:00	18/1/2153 21:35:44	25/1/2153 18:29:21	6.87056712962963			0	0	42	F	WHITE	Other	1	0	0	0	0	0	1	1	17	15	3	65	37.22222222222222	10	140	127	0	0	0	0	0	0	0	1	1	0	6.5	11.2	199	12.8	32.2		23	12	mg/dL
12248007	23793047	33960919	27/9/2136 14:22:00	27/9/2136 15:19:00	6/10/2136 18:53:25	9.148900462962962			0	0	60	F	WHITE	Other	0	0	0	0	0	1	1	2	35	13	1	70	36.166666666666664	20	106	54	0	0	0	0	0	0	0	0	1	0	8.4	11	184	12	32.8		19	12	mg/dL
12249666	20538179	39683282	15/2/2121 14:05:00	15/2/2121 21:36:00	3/4/2121 22:48:12	47.05013888888889			0	0	33	M	HISPANIC OR LATINO	Medicaid	0	1	0	0	0	1	1	2	18	15	3	92	37.55555555555555	23	126	78	0	0	0	0	0	0	0	0	1	1	14	14.8	210	13.6	42		26	10	mg/dL
12265009	24262218	33396293	21/4/2136 18:05:00	21/4/2136 18:42:00	23/4/2136 11:47:43	1.7123032407407408	23/4/2136 23:59:00	2.2201	1	1	59	F	UNKNOWN	Other	0	1	0	0	0	1	1	2	46	15	1	101	37.11111111111111	21	134	98	0	0	0	0	0	0	0	0	1	0	20.7	13.3	338	12.9	37.9	0.3	18	19	mg/dL
12274432	27515027	38769178	5/4/2126 20:57:00	5/4/2126 21:49:00	16/4/2126 18:11:52	10.849212962962964			0	0	76	F	WHITE	Medicare	1	0	0	0	0	0	1	5	64	4	2	54	33	17	128	67	0	0	0	0	0	0	0	0	0	0	8.4	11.2	219	13.7	35		24	14	mg/dL
12282188	20514502	39793657	7/3/2135 22:06:00	7/3/2135 22:07:13	8/3/2135 12:02:34	0.5801041666666668			0	0	64	F	BLACK/AFRICAN AMERICAN	Other	1	0	0	0	0	0	1	1	26	14	1	73	37.16666666666667	21	149	91	0	0	0	0	0	0	0	0	1	0	7.5	12.2	354	13.6	36.8		26	10	mg/dL
12283084	23415284	34210732	22/6/2126 21:52:00	22/6/2126 21:53:06	10/7/2126 19:48:50	17.913703703703703			0	0	61	M	OTHER	Medicare	1	1	0	0	0	1	0	5	33	15	5	82	36.88888888888889	22	127	58	0	0	0	0	0	1	0	0	1	0	11.7	12.7	198	15.3	39		27	14	mg/dL
12285645	27445724	30740468	3/10/2154 17:54:00	3/10/2154 17:55:49	29/10/2154 00:40:48	25.281238425925924	13/1/2155 23:59:00	102.2522	0	1	41	F	WHITE	Other	1	1	0	0	0	1	1	9	41	15	2	123	38.888888888888886	30	168	47	0	0	0	0	0	0	0	1	0	0	23.9	12	233	13.4	33.8		19	9	mg/dL
12287756	23425146	38282212	26/3/2142 17:01:00	26/3/2142 18:12:00	4/4/2142 15:05:38	8.870578703703703			0	0	67	M	WHITE	Medicare	1	1	0	0	0	1	1	5	24	15	2	79	36.83333333333333	13	169	73	0	0	0	0	0	0	0	0	1	1	12.9	13	184	13.7	40.3	0.6	25	13	mg/dL
12335843	21461671	31217697	29/6/2166 23:17:00	30/6/2166 00:54:00	1/7/2166 14:33:30	1.5690972222222221			0	0	65	F	WHITE	Other	1	0	0	0	0	0	0	1	27	15	2	70	36.77777777777778	17	138	63	0	0	0	0	0	1	0	0	1	0	11.6	11.8	270	14.9	35.5		29	15	mg/dL
12342061	26784407	31329360	15/2/2138 16:32:00	15/2/2138 17:35:00	24/2/2138 17:12:26	8.984328703703703			0	0	51	F	WHITE	Other	0	0	0	0	0	1	0	1	28	14	1	55	36.72222222222222	16	96	67	0	0	0	0	0	0	0	0	0	0	11.7	11.5	202	12.1	35.2		20	15	mg/dL
12344021	21764648	32298385	29/6/2188 20:21:00	29/6/2188 21:52:00	8/7/2188 15:01:03	8.714618055555555			0	0	55	M	HISPANIC OR LATINO	Other	0	0	0	0	0	0	0	2	22	15	1	68	36.388888888888886	21	125	82	0	0	0	0	0	0	0	0	0	0	8.6	13.9	170	13.4	39.4		23	12	mg/dL
12345344	27285638	34975702	18/2/2144 00:08:00	18/2/2144 01:29:00	21/2/2144 19:26:29	3.748252314814815			0	0	37	M	OTHER	Other	0	0	0	0	0	0	0	1	10	14	1	83	36.77777777777778	37	130	61	0	0	0	0	0	0	0	0	0	0	7.4	13.6	175	12.1	39.1	0.8	24	5	mg/dL
12366309	28182843	30591773	29/12/2145 00:43:00	29/12/2145 04:20:00	18/1/2146 20:34:15	20.6765625			0	0	52	F	HISPANIC OR LATINO	Other	1	1	0	0	0	0	1	11	47	6	5	102	36.44444444444444	22	96	78	1	0	1	0	0	0	0	0	0	0	16.4	13.9	295	13.3	41.6		21	17	mg/dL
12368969	24077384	37817985	20/3/2138 23:09:00	20/3/2138 23:53:00	2/4/2138 20:29:31	12.85869212962963			0	0	57	M	WHITE	Other	1	1	0	0	0	0	0	3	28	15	2	97	36.72222222222222	23	112	81	0	0	0	0	0	0	0	0	1	1	14.2	16.3	248	13.6	47.6		24	19	mg/dL
12371954	26193570	36660765	9/9/2187 01:47:00	9/9/2187 05:56:00	10/9/2187 12:53:56	1.2902314814814815			0	0	52	F	WHITE	Other	0	0	0	0	0	0	0	1	15	15	1	59	36.55555555555555	13	106	65	0	0	0	0	0	0	0	0	0	0
12375824	25515084	33109024	12/9/2188 02:01:00	12/9/2188 02:02:34	18/9/2188 20:16:21	6.759571759259259			0	0	60	M	WHITE	Other	1	0	0	0	0	1	1	4	33	15	3	70	36.388888888888886		141	64	0	0	0	0	0	0	0	0	1	0	9.4	8.9	253	13.3	27		21	18	mg/dL
12375870	24653037	33846847	28/3/2112 18:22:00	28/3/2112 18:22:40	30/3/2112 23:15:32	2.2033796296296297	30/3/2112 23:59:00	2.2336	1	1	83	F	UNKNOWN	Medicare	1	1	0	0	0	0	0	12	67	15	5	65	32.1	18	148	59	1	1	0	0	0	0	0	0	0	1	18.4	6.1	212	15.4	19.6	1.3	19	46	mg/dL
12386632	28609639	34836358	8/6/2192 01:35:00	8/6/2192 01:35:40	10/6/2192 23:52:00	2.928009259259259			0	0	71	F	WHITE	Medicare	1	0	0	0	0	0	0	2	26	14	2	89	36.99999999999999	21	149	56	0	0	0	0	0	1	0	0	1	0	9.3	10.7	549	16.7	34.6		29	26	mg/dL
12388031	23112010	33252358	13/3/2120 06:13:00	13/3/2120 06:27:00	20/3/2120 17:44:07	7.470219907407408			0	0	48	F	WHITE	Other	0	0	0	0	0	0	1	2	17	14	1	69	36.44444444444444	19	122	61	0	0	0	0	0	0	0	0	0	0	12.4	13.3	217	13.9	39.2		24	7	mg/dL
12396390	21944638	33161888	20/8/2188 17:08:00	20/8/2188 19:29:00	24/8/2188 16:00:21	3.855104166666667	24/8/2188 23:59:00	4.1875	1	1	53	F	UNABLE TO OBTAIN	Other	1	1	0	0	0	0	1	6	39	7	1	91	36.55555555555555	14	162	116	0	0	0	0	0	0	0	0	1	0	9.7	10.6	157	14.4	33.4	0.2	24	7	mg/dL
12412352	22248040	30381827	12/10/2123 21:54:00	22/10/2123 02:50:40	1/11/2123 16:39:54	10.575856481481482	1/11/2123 23:59:00	10.8808	1	1	76	M	HISPANIC/LATINO - DOMINICAN	Medicare	0	1	0	0	0	1	1	12	51	15	9	81	37.611111111111114	16	111	58	1	1	0	0	0	0	1	1	0	1	11.2	11.4	243	15.2	35.1	0.5	21	40	mg/dL
12414025	26361650	35653249	31/10/2185 23:53:00	1/11/2185 00:42:00	9/11/2185 20:05:27	8.80795138888889			0	0	55	F	OTHER	Other	1	1	0	0	0	1	0	6	44	7	1	116	36.55555555555555	22	110	81	0	0	0	0	0	0	0	0	0	0	8.1	10.6	156	13.6	32		23	17	mg/dL
12417085	29010050	31237646	23/2/2159 10:00:00	24/2/2159 17:29:03	25/2/2159 13:02:51	0.8151388888888889			0	0	72	M	WHITE	Other	0	0	0	0	0	0	0	0	25	15	2	68	36.166666666666664	11	122	61	0	0	0	0	0	1	0	0	1	0	10.2	13.9	167	12.8	39.2		28	15	mg/dL
12424554	29305168	32608984	31/7/2158 17:42:00	31/7/2158 17:59:00	10/8/2158 16:52:48	9.954027777777776	30/8/2158 23:59:00	30.25	0	1	85	F	BLACK/AFRICAN AMERICAN	Other	0	0	0	0	0	0	1	7	33	9	7	51	36.388888888888886	16	186	88	0	1	0	0	0	1	1	0	0	0	8.5	12.2	165	13.3	38.5	2.1	29	24	mg/dL
12427902	29749732	39683902	31/12/2141 18:18:00	31/12/2141 20:00:00	3/1/2142 15:58:41	2.8324189814814815			0	0	49	M	WHITE	Other	0	0	0	0	0	0	1	2	22	14	1	80	36.99999999999999	15	141	64	0	0	0	0	0	0	0	0	0	0	9.9	11.7	194	12.2	33.6		30	13	mg/dL
12431377	26193743	37471042	28/7/2164 13:15:00	28/7/2164 14:28:00	3/8/2164 19:44:45	6.219965277777778	27/10/2164 23:59:00	91.3965	0	1	50	M	BLACK/AFRICAN AMERICAN	Other	1	0	0	0	0	1	1	4	21	14	2	78	37.11111111111111	20	119	69	0	0	0	0	0	0	0	0	1	1	11.1	13.5	218	14.1	39.2		26	12	mg/dL
12431876	23109695	35641371	7/9/2174 16:46:00	7/9/2174 17:41:00	12/9/2174 21:42:04	5.167407407407407			0	0	46	M	WHITE	Other	1	0	0	0	0	1	0	2	17	14	1	55	36.72222222222222	9	114	46	0	0	0	0	0	0	0	0	0	0	8.4	12.5	180	13.4	36.9	0.6	25	15	mg/dL
12435705	23149611	37677177	7/4/2125 01:46:00	7/4/2125 02:30:00	22/4/2125 13:55:20	15.475925925925926			0	0	54	M	UNKNOWN	Other	1	0	0	0	0	1	0	5	57	4	6	83	38.166666666666664	20	171	80	0	0	0	1	0	0	0	0	1	0	12.9	15	231	12.6	45	1	24	15	mg/dL
12451204	20268304	34743240	22/9/2113 15:32:00	22/9/2113 18:47:00	25/9/2113 20:26:51	3.069340277777778	28/9/2113 23:59:00	6.2167	0	1	76	F	WHITE	Medicare	1	0	0	0	0	0	1	5	64	3	3	57	35.888888888888886	18	132	54	0	0	0	0	0	0	0	0	1	0	14.9	9.7	192	11.9	29.8	0.3	19	12	mg/dL
12458851	28512125	30258423	10/12/2122 20:00:00	10/12/2122 21:06:00	11/12/2122 10:54:24	0.5752777777777778	11/12/2122 23:59:00	1.1201	1	1	85	F	WHITE	Other	0	0	0	0	0	0	0	5	29	12	1	79	37.77777777777778	30	162	92	0	0	0	0	0	0	0	0	1	0
12462675	23181629	32086796	6/8/2157 03:47:00	6/8/2157 05:34:00	30/8/2157 16:31:01	24.456261574074077			0	0	61	M	WHITE	Other	1	1	0	0	0	1	1	6	47	6	1	67	37.16666666666667	14	151	74	0	0	0	0	0	0	0	0	0	0	13.8	11.6	219	12.3	34.3		28	12	mg/dL
12472938	26578861	35199896	10/4/2154 21:53:00	13/4/2154 16:14:12	15/4/2154 22:16:12	2.2513888888888887			0	0	48	M	WHITE	Other	1	0	0	0	0	0	1	2	22	15	2	59	36.83333333333333	18	168	95	0	0	1	0	0	0	0	0	1	0	6.7	12.8	122	14.4	36.4		26	8	mg/dL
12481731	23005471	39014779	11/8/2110 02:40:00	11/8/2110 03:54:00	29/8/2110 17:56:49	18.585289351851852			0	0	46	F	WHITE	Medicaid	1	1	0	0	0	0	1	5	26	15	2	91	37.55555555555555	24	130	93	0	0	0	0	0	0	0	1	1	0	9.7	9.4	153	13.5	27.9	0.2	23	8	mg/dL
12494005	21594949	35298930	22/5/2124 06:35:00	22/5/2124 06:38:00	22/5/2124 18:57:11	0.5133217592592593			0	0	68	F	WHITE	Other	1	0	0	0	0	0	0	1	37	15	4	52	36.77777777777778	14	153	79	1	0	0	0	0	0	0	0	0	1	6.5	12.4	194	12.7	37.9		24	20	mg/dL
12501502	27622218	31166073	25/9/2160 14:06:00	25/9/2160 14:28:00	2/10/2160 16:47:56	7.097175925925925	2/10/2160 23:59:00	7.3965	1	1	55	F	UNKNOWN	Other	1	0	0	0	0	1	0	1	26	15	1	108	35.55555555555556	22	118	75	0	0	0	0	0	0	0	0	0	0	15.8	13.3	278	13.8	40		22	18	mg/dL
12527356	22202472	35072507	6/11/2191 00:09:00	7/11/2191 00:10:26	10/11/2191 16:23:31	3.675752314814815			0	0	74	F	WHITE	Medicare	0	0	0	0	0	0	0	4	23	15	4	77	36.88888888888889	15	121	57	0	1	0	0	0	0	0	0	0	1	2.8	12.2	96	15	37.2	0.4	22	16	mg/dL
12528320	20179837	31437995	27/7/2167 00:24:00	27/7/2167 01:35:00	28/7/2167 21:34:19	1.8328587962962963			0	0	57	M	WHITE	Medicaid	1	0	0	0	0	0	0	1	17	15	1	74	36.77777777777778	16	161	66	0	0	0	0	0	0	0	0	0	0	17.5	15.3	292	12.2	42		22	13	mg/dL
12542903	25253388	37026291	22/6/2156 14:42:00	22/6/2156 16:01:00	24/6/2156 16:17:52	2.0117129629629633	10/8/2156 23:59:00	49.3319	0	1	64	M	WHITE	Medicare	0	0	0	0	0	0	0	1	30	13	9	68	36.88888888888889	19	149	81	0	1	0	0	1	0	1	1	0	1	8.9	13.7	202	14.8	40.2		24	14	mg/dL
12543250	20141818	32866003	29/1/2155 15:04:00	29/1/2155 15:51:00	11/3/2155 06:30:48	40.61097222222222			0	0	68	F	UNKNOWN	Medicare	1	1	0	0	0	1	1	8	30	15	3	90	37.666666666666664	18	108	68	0	0	0	0	0	0	0	0	1	0	11.4	11.3	267	13.2	34.2		21	16	mg/dL
12544332	26972819	38318857	27/4/2135 04:44:00	27/4/2135 05:25:00	4/5/2135 17:35:50	7.507523148148149			0	0	49	M	WHITE	Medicare	1	0	0	0	0	0	1	2	35	14	5	68	36	17	122	58	0	0	0	0	1	0	1	0	0	0	20.1	13.2	202	13.6	38.2		25	11	mg/dL
12550948	21433981	34596698	17/2/2125 02:54:00	17/2/2125 02:59:08	4/3/2125 16:24:35	15.559340277777778	7/4/2125 23:59:00	49.8749	0	1	88	F	UNKNOWN	Medicare	0	0	0	0	0	1	0	7	52	7	5	81	37.27777777777777	14	172	93	1	0	0	0	0	1	0	0	0	0	9.5	12.3	176	12	36.6	0.4	22	23	mg/dL
12553477	29101127	35371896	1/11/2181 04:46:00	1/11/2181 05:42:00	14/11/2181 17:58:24	13.51138888888889			0	0	51	F	UNABLE TO OBTAIN	Medicare	1	0	0	0	0	1	1	8	39	8	1	92	35.888888888888886	6	192	156	0	0	0	0	0	0	0	0	0	0	10.6	13.8	178	13.7	39.9		24	23	mg/dL
12555865	21004418	35294648	29/12/2161 04:41:00	29/12/2161 06:12:00	8/1/2162 23:36:58	10.725671296296296			0	0	31	F	UNKNOWN	Other	0	0	0	0	0	0	1	3	16	15	1	111	36.5	29	128	78	0	0	0	0	0	0	0	0	0	0	12.9	9	170	14.3	28.5		20	5	mg/dL
12574016	24553120	31936250	4/11/2178 01:24:00	4/11/2178 02:36:00	20/11/2178 14:36:06	16.500069444444446	22/12/2178 23:59:00	48.891	0	1	78	M	WHITE	Medicare	1	1	0	0	0	1	1	5	27	14	2	58	36.166666666666664	18	132	68	0	0	0	0	0	0	0	1	1	0	8	13	177	13.5	36.9		30	23	mg/dL
12574210	27613085	34551100	22/5/2146 07:26:00	22/5/2146 07:28:19	4/6/2146 21:09:07	13.57	28/5/2148 23:59:00	737.688	0	1	72	M	BLACK/AFRICAN AMERICAN	Medicare	1	0	0	0	0	1	1	6	34	15	1	64	34.72222222222222	12	145	68	0	0	0	0	0	0	0	0	0	0	18.4	11.9	405	14.4	34.2		24	16	mg/dL
12582887	28771375	34094302	24/9/2128 01:34:00	24/9/2128 02:47:00	29/9/2128 19:55:26	5.714189814814815			0	0	65	M	UNKNOWN	Other	1	0	0	0	0	0	1	2	27	15	1	100	37.22222222222222	19	134	64	0	0	0	0	0	0	0	0	0	0
12586932	21709545	30561190	5/5/2174 15:23:00	5/5/2174 16:39:00	7/5/2174 15:43:48	1.961666666666667			0	0	63	M	WHITE	Medicaid	0	0	0	0	0	0	0	7	25	14	1	76	36.55555555555555	21	143	70	0	0	0	0	0	0	0	0	1	0	1.6	6	6	16.1	16.7		22	25	mg/dL
12595296	22186715	36832288	24/5/2121 13:37:00	24/5/2121 20:01:22	8/6/2121 22:47:12	15.115162037037036			0	0	82	F	WHITE	Other	1	0	0	0	0	1	0	1	39	13	1	65	36.99999999999999	12	157	93	0	0	0	0	0	0	0	0	0	0	8.6	11.8	255	13.2	34.9		24	7	mg/dL
12608366	28893381	30761994	25/9/2170 00:13:00	25/9/2170 02:15:00	30/9/2170 00:11:49	4.914456018518519	29/9/2170 23:59:00	4.9056	1	1	73	M	OTHER	Medicare	0	0	0	0	0	1	0	5	25	15	1	74	37.27777777777777	18	139	67	0	0	0	0	0	0	0	0	1	0	13.8	13.2	239	14.3	38.8		22	18	mg/dL
12619324	23162249	30303601	4/8/2114 16:04:00	4/8/2114 16:06:13	6/8/2114 09:15:47	1.714976851851852	7/3/2115 23:59:00	215.3283	0	1	42	F	WHITE	Other	0	0	0	0	0	0	0	1	24	15	2	80	36.88888888888889	17	132	80	0	0	0	0	0	0	0	0	1	0	5.5	8.2	223	13	24.5		23	12	mg/dL
12633892	26749242	35517603	21/9/2114 23:05:00	22/9/2114 00:32:00	28/9/2114 13:29:32	6.539953703703703	28/9/2114 23:59:00	6.9771	1	1	47	F	UNKNOWN	Medicaid	1	0	0	0	0	0	1	7	37	15	8	91	36.72222222222222	12	143	88	0	0	1	0	0	0	0	0	1	0	1.8	9.8	70	15.9	31.9	1.9	24	15	mg/dL
12641488	27202077	35808177	4/7/2155 06:06:00	4/7/2155 06:58:00	26/7/2155 17:47:16	22.45087962962963			0	0	45	F	UNKNOWN	Other	1	1	0	0	0	0	1	3	33	8	1	110	37.05555555555556	17	114	80	0	0	0	0	0	0	0	0	0	0	28	11.2	480	14.1	31.7		20	6	mg/dL
12644125	26167784	37416555	17/12/2134 14:37:00	17/12/2134 14:37:37	18/12/2134 09:17:36	0.7777662037037038	18/12/2134 23:59:00	1.3898	1	1	67	F	WHITE	Other	0	1	0	0	0	0	0	2	43	15	1	72	36.72222222222222	15	139	68	0	0	0	0	0	0	0	0	1	0	25.8	12.4		13.2	36.4		18	13	mg/dL
12650897	23202302	34978221	19/9/2143 20:39:00	19/9/2143 21:40:00	21/9/2143 19:24:18	1.905763888888889			0	0	55	F	BLACK/AFRICAN AMERICAN	Other	1	0	0	0	0	0	0	1	16	14	2	97	36.99999999999999	21	128	76	0	0	0	0	0	1	0	0	1	0	6.1	11.7	279	12.8	36.1		26	11	mg/dL
12655234	24106067	39375032	3/7/2116 16:07:00	3/7/2116 19:12:00	13/7/2116 18:00:07	9.95008101851852			0	0	72	F	WHITE	Medicare	1	0	0	0	0	0	1	6	41	10	1	66	37.27777777777777	12	138	48	0	0	0	0	0	0	0	0	1	0	13.5	13.1	243	14	39		21	15	mg/dL
12670899	23750594	35242890	16/10/2123 16:05:00	16/10/2123 17:11:00	25/10/2123 22:23:18	9.216875			0	0	48	M	WHITE	Other	1	0	0	0	0	0	0	2	17	15	1	67	35.55555555555556	14	132	77	0	0	0	0	0	0	0	0	1	0	15.2	15.3	234	13.6	45.4		24	11	mg/dL
12681063	26923376	32284430	19/10/2112 01:51:00	19/10/2112 02:50:00	19/10/2112 20:11:17	0.7231134259259259			0	0	55	F	WHITE	Other	0	0	0	0	0	1	1	2	30	15	4	69	37.666666666666664	18	154	99	0	0	0	0	0	0	0	1	1	0	14.6	11.1	348	14.8	32.9		23	27	mg/dL
12685954	27908332	39048441	24/8/2123 18:45:00	24/8/2123 19:45:00	4/9/2123 16:49:59	10.878460648148149			0	0	50	M	BLACK/AFRICAN AMERICAN	Medicare	1	0	1	0	0	1	0	6	49	15	4	72	36.611111111111114	14	133	72	1	1	0	0	0	0	0	0	0	0	8.8	8.9	167	14.6	27.2		18	91	mg/dL
12686410	24762560	37206875	12/11/2156 21:33:00	12/11/2156 22:40:00	26/11/2156 18:20:31	13.81980324074074			0	0	52	F	WHITE	Other	1	1	0	0	0	0	1	8	31	15	2	102	36.611111111111114	16	169	98	0	0	0	0	0	0	0	1	1	0	17.4	10.3	344	13.5	31		25	7	mg/dL
12703486	29751691	34977703	31/5/2185 23:12:00	1/6/2185 00:03:52	3/6/2185 18:18:55	2.760451388888889			0	0	42	M	OTHER	Other	1	0	0	0	0	0	0	4	22	13	1	62	37.72222222222222	15	153	71	0	0	0	0	0	0	0	0	1	0
12706481	23142732	36035122	19/12/2115 01:07:00	19/12/2115 01:07:40	23/12/2115 16:52:33	4.656168981481481			0	0	56	F	WHITE	Other	1	0	0	0	0	0	0	3	21	14	1	96	37.22222222222222	27	128	71	0	0	0	0	0	0	0	0	1	0	15.2	11.6	193	13.4	33.7	0.4	21	29	mg/dL
12708619	29924397	35502928	29/5/2188 18:15:00	29/5/2188 19:57:00	17/6/2188 23:53:24	19.164166666666667			0	0	73	M	UNKNOWN	Medicare	1	1	0	0	0	0	1	8	35	15	3	80	36.72222222222222	15	127	54	0	0	0	0	0	0	0	1	1	1	16.2	13.8	177	11.9	41.9		20	21	mg/dL
12735018	29730664	39093685	6/1/2165 10:19:00	6/1/2165 10:29:00	8/1/2165 16:43:57	2.260381944444444			0	0	63	M	WHITE	Other	0	0	0	0	0	0	0	1	22	15	1	77	36.77777777777778	16	133	61	0	0	0	0	0	0	0	0	1	0	7	12.7	168	12.8	38.8		29	11	mg/dL
12738770	21263921	38475162	1/3/2185 01:56:00	1/3/2185 01:57:32	1/3/2185 17:00:07	0.6267939814814815			0	0	53	M	WHITE	Medicaid	0	0	0	0	0	0	0	1	20	13	1	72	36.72222222222222	22	157	100	0	0	0	0	0	0	0	0	0	0	11.6	14.6	230	14.1	43.4	0.4	25	14	mg/dL
12755225	28721793	35008182	15/6/2144 19:10:00	15/6/2144 21:28:08	13/7/2144 14:01:30	27.689837962962965			0	0	68	F	WHITE	Medicare	1	1	0	0	0	0	0	8	22	15	2	80	36.83333333333333	18	122	52	0	0	0	0	0	0	0	1	1	0	14	11.6	138	15.6	36.5		21	12	mg/dL
12766225	20942500	32543470	27/9/2168 09:50:00	27/9/2168 13:41:00	9/10/2168 17:41:06	12.166736111111112			0	0	67	M	WHITE	Other	1	1	0	0	0	0	1	3	32	13	2	72	37.55555555555555	20	129	75	0	0	0	0	0	0	0	0	1	1	9.9	11.5	269	12.1	34		25	14	mg/dL
12778098	29135095	33488407	17/5/2181 16:11:00	17/5/2181 16:59:00	21/5/2181 01:55:34	3.372615740740741			0	0	83	M	NATIVE HAWAIIAN OR OTHER PACIFIC ISLANDER	Medicare	0	0	0	0	0	1	1	4	31	15	1	99	37.05555555555556	15	131	95	0	0	0	0	0	0	0	0	1	0	9.5	12.3	160	13.8	39.6	0.6	26	19	mg/dL
12784606	24539900	30100143	24/6/2183 22:50:00	28/6/2183 11:21:57	29/6/2183 16:00:03	1.193125			0	0	69	F	WHITE	Other	0	0	0	0	0	0	1	2	36	14	3	76	36.611111111111114	15	158	91	0	0	0	0	1	0	0	0	1	0	16.5	11.7	224	14.5	35.9		24	14	mg/dL
12788210	21242637	34452616	4/9/2140 21:27:00	4/9/2140 22:07:00	8/9/2140 21:22:01	3.968761574074074			0	0	85	M	WHITE	Other	1	0	0	0	0	0	0	4	33	12	1	76	36.5	8	127	62	0	0	0	0	0	0	0	0	1	0	8.7	12.2	256	13	34.5		26	21	mg/dL
12819156	27042012	32248421	17/2/2144 21:35:00	17/2/2144 23:50:00	18/2/2144 22:59:38	0.9650231481481483	18/2/2144 23:59:00	1.0063	1	1	91	F	WHITE	Medicare	1	0	0	0	0	0	0	6	70	4	3	53	33.333333333333336		168	125	1	0	0	0	0	1	0	0	1	0
12826806	25590850	36017752	9/3/2120 01:25:00	9/3/2120 02:04:00	10/3/2120 23:22:55	1.8881365740740739			0	0	56	F	ASIAN - CHINESE	Other	0	0	0	0	0	0	0	2	27	13	1	92	36.99999999999999	13	129	71	0	0	0	0	0	0	0	0	0	0	9.4	11.3	197	12.9	34.7		22	8	mg/dL
12835204	29939761	36742211	5/8/2116 15:33:00	7/8/2116 22:17:23	12/8/2116 19:20:45	4.8773379629629625	12/8/2116 23:59:00	5.0706	1	1	64	M	WHITE	Medicare	1	1	1	1	0	0	0	13	62	15	9	84	36.5	16	68	36	1	1	0	0	0	0	1	0	0	1	19.2	11.4	286	15.7	35.5	0.7	21	57	mg/dL
12841732	28637455	31683940	25/3/2172 06:10:00	25/3/2172 07:38:00	28/3/2172 16:19:50	3.3623842592592594			0	0	69	F	WHITE	Other	1	0	0	0	0	0	0	2	24	14	5	70	37.16666666666667	15	113	54	1	0	0	0	0	0	1	1	0	0	9.3	12.6	160	13.7	41.1		24	20	mg/dL
12844455	24628414	30337887	29/8/2121 18:40:00	29/8/2121 20:30:00	5/9/2121 17:21:21	6.868993055555556	2/7/2122 23:59:00	307.1451	0	1	52	M	ASIAN - SOUTH EAST ASIAN	Other	1	0	0	0	0	1	0	3	24	10	1	110	37.22222222222222	24	145	85	0	0	0	0	0	0	0	0	0	0	14	13.7	238	13.2	39		25	12	mg/dL
12861209	27032598	36982528	26/12/2152 15:23:00	26/12/2152 18:58:24	31/12/2152 13:20:19	4.765219907407407			0	0	48	F	WHITE	Other	0	0	0	0	0	1	1	2	23	14	1	63	36.88888888888889	14	174	81	0	0	0	0	0	0	0	0	0	0	11.2	13.9	218	13.1	36.6		19	8	mg/dL
12876250	22633810	36623905	30/12/2132 05:30:00	30/12/2132 06:21:00	1/1/2133 18:25:34	2.5031712962962964			0	0	75	F	WHITE	Medicare	1	0	0	0	0	0	0	3	34	13	3	95	37.55555555555555	22	127	46	1	0	0	0	0	0	0	1	1	0	11.9	13.9	128	13.4	43		23	12	mg/dL
12905072	27353245	37256226	24/2/2162 03:34:00	24/2/2162 04:27:00	25/2/2162 16:35:13	1.5057060185185185	25/2/2162 23:59:00	1.8139	1	1	53	F	ASIAN - CHINESE	Other	0	0	0	0	0	0	0	4	55	5	1	78	37.83333333333333	16	122	84	0	0	0	0	0	0	0	0	0	0	24.7	12.2	272	14.3	37		20	9	mg/dL
12915656	27008530	33265508	20/3/2177 01:31:00	20/3/2177 01:32:04	23/3/2177 19:50:59	3.7631365740740743			0	0	33	F	PATIENT DECLINED TO ANSWER	Medicaid	0	0	0	0	0	0	1	2	13	14	1	115	36.5	28	137	73	0	0	0	0	0	0	0	0	0	0	12.3	13.1	324	13.5	38		22	11	mg/dL
12939706	22850180	31507636	19/1/2180 23:17:00	20/1/2180 00:38:00	20/1/2180 18:28:01	0.7430671296296296			0	0	74	F	WHITE	Medicare	1	0	0	0	0	0	0	2	40	10	4	93	36.94444444444444	14	150	99	0	0	0	0	1	0	0	1	1	0	10	12.4	172	13.5	34.2		28	9	mg/dL
12940106	25594427	37266390	2/2/2164 16:03:00	2/2/2164 16:12:00	16/2/2164 22:09:18	14.248125	17/2/2164 23:59:00	15.3243	1	1	76	M	WHITE	Medicare	1	1	0	0	0	1	1	5	38	15	4	70	36.333333333333336	17	159	82	0	0	0	0	0	0	0	1	1	0	12.1	10.6	235	16.5	35.2		24	16	mg/dL
12942169	25134954	32865019	7/8/2121 11:08:00	7/8/2121 16:45:00	11/8/2121 12:35:43	3.8268865740740736	11/8/2121 23:59:00	4.3014	1	1	84	M	WHITE	Medicare	0	0	0	0	0	1	0	7	26	15	3	69	36.94444444444444	18	141	81	1	0	0	0	0	0	0	1	0	0	10.1	13.5	140	13.9	39.8		24	10	mg/dL
12944046	20410940	36329590	4/12/2146 14:50:00	4/12/2146 15:39:00	6/1/2147 15:38:28	32.99962962962963			0	0	75	F	UNKNOWN	Medicare	1	1	0	0	0	1	1	8	57	10	5	86	35.77777777777778	15	119	65	0	0	0	0	1	1	0	0	1	1	18.3	13.2	141	13.8	39.2		23	14	mg/dL
12945367	26553474	33730204	16/7/2166 03:15:00	16/7/2166 03:16:00	18/7/2166 14:02:29	2.448946759259259			0	0	55	F	WHITE	Other	1	0	0	0	0	0	0	2	34	14	3	120	36.94444444444444	26	149	93	0	0	0	0	1	0	0	0	0	0	8.5	13.3	309	13.6	36.4		27	12	mg/dL
12949882	25011715	30764692	14/10/2131 15:00:00	14/10/2131 16:40:00	17/10/2131 12:33:07	2.8285532407407405			0	0	83	F	BLACK/AFRICAN AMERICAN	Medicare	1	0	0	0	0	0	0	4	32	15	4	79	36.55555555555555	12	127	46	0	0	0	0	0	1	0	0	1	0	7.8	9	221	13.8	25.9		24	14	mg/dL
12952402	22152100	34933034	24/11/2158 01:13:00	24/11/2158 02:32:00	15/12/2158 14:11:03	21.48545138888889			0	0	62	F	WHITE	Medicaid	1	1	0	0	0	0	1	2	20	14	1	71	35.44444444444444	16	134	79	0	0	0	0	0	0	0	0	1	0	10.4	12.9	362	13.3	36.9		24	8	mg/dL
12972983	26591054	34159900	20/12/2173 19:06:00	20/12/2173 19:41:00	28/12/2173 15:07:59	7.8104050925925925			0	0	81	F	WHITE	Medicare	1	0	0	0	0	1	0	6	39	14	2	71	36.83333333333333	14	125	55	0	0	0	0	0	0	0	1	1	0	8.4	12.1	219	13.4	39.3		24	23	mg/dL
12976207	24962401	30063700	17/9/2116 19:37:00	17/9/2116 19:37:49	11/10/2116 15:16:45	23.818703703703704			0	0	72	M	UNKNOWN	Other	0	1	0	0	0	0	1	7	42	8	3	63	37.11111111111111		157	66	0	0	0	0	0	0	0	0	1	0	14.7	14.8	180	11.9	41.5		25	17	mg/dL
12978544	21758834	31453213	10/6/2161 09:47:00	10/6/2161 09:47:59	24/6/2161 16:53:30	14.295497685185184			0	0	67	F	WHITE	Other	1	1	0	0	0	1	1	5	63	3	3	82	36.55555555555555	18	111	55	1	0	0	0	0	0	0	0	1	1	11.5	13.3	236	15	40.5		16	15	mg/dL
12990718	26799962	34382144	28/10/2129 18:11:00	28/10/2129 19:12:00	30/10/2129 18:04:27	1.9530902777777774			0	0	78	F	BLACK/AFRICAN AMERICAN	Medicare	0	0	0	0	0	1	1	4	29	11	4	103	37.05555555555556	16	120	56	0	0	0	0	0	0	0	0	1	0	9.4	12.9	240	13	39		25	10	mg/dL
13006831	20797604	34590403	7/9/2172 23:07:00	8/9/2172 00:26:00	8/9/2172 18:56:08	0.7709259259259259			0	0	70	M	NATIVE HAWAIIAN OR OTHER PACIFIC ISLANDER	Medicare	0	0	0	0	0	0	0	4	23	14	5	53	36.611111111111114	22	127	70	0	1	0	0	0	0	1	0	0	0	7.8	14.9	144	13.2	44.4	1.2	26	22	mg/dL
13007347	21164046	36609398	25/12/2122 15:16:00	25/12/2122 16:01:00	26/12/2122 16:20:41	1.0136689814814817	26/12/2122 23:59:00	1.3319	1	1	69	F	UNKNOWN	Medicare	1	1	0	0	0	0	0	9	68	5	3	91	38.5		125	67	1	0	0	0	0	0	0	1	0	0	15.5	13	209	15	40.3		29	23	mg/dL
13010423	26084305	38367302	14/5/2170 18:03:00	14/5/2170 18:04:48	15/5/2170 21:05:22	1.1253935185185184			0	0	63	M	WHITE	Other	1	0	0	0	0	0	1	4	36	15	2	121	36.72222222222222	29	148	122	1	0	0	0	0	0	0	0	0	0	21.7	12	51	13	36.5	1.7	22	37	mg/dL
13013759	26896659	34283570	22/12/2154 00:43:00	22/12/2154 01:12:19	30/12/2154 17:44:15	8.688842592592591			0	0	62	F	HISPANIC/LATINO - DOMINICAN	Other	0	0	0	0	0	0	1	1	25	15	1	85	36.666666666666664	15	114	63	0	0	0	0	0	0	0	0	1	0	8.2	10.8	236	14.3	32.8		23	8	mg/dL
13017215	24099791	32977656	23/9/2161 13:52:00	23/9/2161 15:08:15	30/9/2161 15:24:58	7.011608796296297	9/3/2162 23:59:00	167.3686	0	1	60	F	WHITE	Medicare	1	1	0	0	0	1	1	8	53	9	1	120	36.55555555555555	22	171	112	0	0	0	0	0	0	0	0	1	0	20.3	20	285	13.2	59		16	11	mg/dL
13037580	20388956	38280115	9/8/2162 01:29:00	9/8/2162 02:22:00	15/8/2162 20:40:31	6.762858796296296			0	0	35	M	BLACK/AFRICAN AMERICAN	Other	0	0	0	0	0	0	0	2	10	14	1	96	37.666666666666664	16	140	68	0	0	0	0	0	0	0	0	1	0	10.5	13.9	171	12.2	41.8		21	13	mg/dL
13050109	24962266	30022882	24/2/2174 04:48:00	10/3/2174 18:23:43	11/3/2174 03:48:33	0.3922453703703704	11/3/2174 23:59:00	1.2328	1	1	82	F	WHITE	Medicaid	1	1	0	0	0	0	0	13	78	4	4	74	35.7	20	90	37	0	0	0	0	0	1	0	0	1	0	34.1	14	323	15.3	47.7	0.3	27	73	mg/dL
13051348	26135582	31944112	1/12/2124 01:03:00	1/12/2124 02:38:00	6/12/2124 18:42:33	5.66982638888889			0	0	61	F	WHITE	Other	1	0	0	0	0	0	0	3	32	10	3	79	37.22222222222222	15	129	91	0	0	0	0	0	0	0	0	1	0	8.1	11.9	215	13.3	35.9	0.3	21	14	mg/dL
13071621	21076962	33423041	27/1/2165 15:46:00	27/1/2165 16:45:00	7/2/2165 14:41:22	10.91414351851852			0	0	28	M	WHITE	Other	0	1	0	0	0	0	1	2	24	15	1	64	36.72222222222222	17	114	63	0	0	0	0	0	0	0	0	0	0	10.2	14	197	12.2	42.9		21	14	mg/dL
13073447	23634780	35971320	10/1/2112 00:16:00	10/1/2112 01:00:00	11/1/2112 01:02:49	1.0019560185185183			0	0	84	F	WHITE	Medicare	0	0	0	0	0	0	1	3	29	12	5	92	36.77777777777778	16	150	70	0	0	0	0	0	1	0	0	1	1	10.4	11.2	168	13.1	34.4	0.2	24	14	mg/dL
13096802	26136923	37820034	11/5/2154 21:54:00	11/5/2154 23:50:00	15/5/2154 16:46:40	3.7060185185185186			0	0	77	F	BLACK/AFRICAN AMERICAN	Other	0	0	0	0	0	1	1	2	24	14	7	76	36.77777777777778	17	148	79	1	1	0	0	1	0	0	0	0	1	6.3	11.2	183	16	34.9		26	20	mg/dL
13099065	26090602	36492986	21/11/2158 21:30:00	21/11/2158 22:58:00	25/11/2158 17:46:48	3.783888888888889			0	0	50	F	WHITE	Other	1	0	0	0	0	0	1	2	22	14	2	72	37.5	18	124	58	0	0	0	0	0	0	0	1	0	0	13.1	12.5	237	12.2	36.5	0.4	23	14	mg/dL
13102372	23983646	37562012	28/2/2130 21:07:00	28/2/2130 22:28:00	13/3/2130 18:18:11	12.826516203703704			0	0	54	M	OTHER	Other	1	1	0	0	0	1	1	2	26	14	1	72	37.22222222222222	12	139	72	0	0	0	0	0	0	0	0	1	0	7.3	15.2	201	12	43		22	17	mg/dL
13105583	21899375	33377809	1/10/2178 03:54:00	1/10/2178 05:41:00	2/10/2178 20:27:06	1.615347222222222			0	0	50	F	WHITE	Other	0	0	0	0	0	0	1	2	22	14	2	77	36.388888888888886	17	118	75	0	0	0	0	0	0	0	1	1	0	19.4	10.6	255	13.9	32		21	12	mg/dL
13129657	26492956	30194701	23/8/2177 21:24:00	23/8/2177 21:25:15	10/9/2177 17:45:41	17.84752314814815			0	0	23	M	WHITE	Other	1	0	0	0	0	0	1	4	25	15	3	78	37.22222222222222	18	109	57	0	0	0	0	0	0	0	0	0	0	21.9	13.3	222	12.2	37.6		22	14	mg/dL
13144697	26762750	36905271	14/6/2134 00:00:00	14/6/2134 18:32:26	15/6/2134 22:51:33	1.1799421296296295			0	0	70	F	WHITE	Other	1	0	0	0	0	1	1	3	34	14	6	69	36.72222222222222	16	149	68	0	1	0	0	0	0	0	0	0	0	9.1	9.9	125	15.4	31.2		23	14	mg/dL
13162544	29104539	35853417	6/11/2172 16:51:00	6/11/2172 17:42:00	13/11/2172 21:59:42	7.178958333333334			0	0	66	M	WHITE	Other	1	1	0	0	0	0	1	2	27	15	3	66	36.44444444444444	19	136	60	0	0	0	0	1	0	0	0	1	0	10.8	14.8	313	14.3	45.3	0.7	27	12	mg/dL
13180138	20134885	35371769	23/3/2165 22:32:00	23/3/2165 22:52:00	30/3/2165 21:56:05	6.961168981481482			0	0	48	M	UNKNOWN	Medicaid	1	0	0	0	0	1	1	2	17	15	1	76	36.611111111111114	9	139	67	0	0	0	0	0	0	0	0	1	0	15	11.2	274	16.9	36.9		23	13	mg/dL
13180512	24527016	38246117	15/4/2151 19:19:00	15/4/2151 20:12:00	10/5/2151 17:20:08	24.880648148148143			0	0	62	F	UNKNOWN	Other	1	1	0	0	0	1	0	4	46	6	3	60	36	18	113	73	0	0	0	0	0	0	0	0	0	0	15.5	12.9	254	13.2	38.1		23	12	mg/dL
13199517	23564087	35450552	18/1/2173 07:34:00	18/1/2173 08:21:00	19/1/2173 22:22:48	1.5845833333333335			0	0	40	F	HISPANIC/LATINO - MEXICAN	Other	0	0	0	0	0	0	0	2	22	15	1	48	36.611111111111114	12	88	57	0	0	0	0	0	0	0	0	0	0	5.3	12.5	131	12.9	37.2		21	7	mg/dL
13207848	28861010	39274597	18/12/2144 10:47:00	18/12/2144 11:58:00	27/12/2144 15:49:26	9.160717592592592			0	0	69	M	WHITE	Medicare	1	0	0	0	0	0	0	4	34	14	5	62	36.333333333333336	33	129	56	0	1	0	0	0	0	0	0	0	0	13.4	13.5	145	13.7	40.5		21	19	mg/dL
13208073	29056733	35941795	13/5/2189 18:49:00	13/5/2189 20:35:00	27/5/2189 16:58:48	13.84986111111111			0	0	76	F	UNKNOWN	Medicaid	0	1	0	0	0	1	1	8	68	5	1	83	37.611111111111114	19	103	80	0	0	0	0	0	0	0	0	0	0	12.1	11.3	216	14.2	32.1		25	22	mg/dL
13217099	25886489	35217478	25/4/2133 07:51:00	25/4/2133 09:08:00	20/5/2133 14:00:55	25.20341435185185			0	0	62	F	UNKNOWN	Other	1	0	0	0	0	1	1	4	22	15	3	73	37.333333333333336	17	153	77	0	0	0	0	0	0	0	0	1	0	9.3	13.6	172	12.6	38.4		27	4	mg/dL
13217384	21578548	38752489	3/12/2124 09:36:00	3/12/2124 10:28:00	7/12/2124 21:11:04	4.446574074074074			0	0	67	F	BLACK/AFRICAN AMERICAN	Medicare	1	0	0	0	0	0	1	3	30	10	6	69	36.55555555555555	17	147	129	0	1	0	0	0	0	0	0	0	0	8.7	11.7	285	15.3	35.4	0.4	23	6	mg/dL
13262317	28797991	31507909	16/10/2177 14:45:00	16/10/2177 15:38:00	18/10/2177 09:56:29	1.7628356481481482	21/10/2177 23:59:00	5.3479	0	1	59	F	WHITE	Other	1	0	0	0	0	1	1	8	30	11	2	88	36.44444444444444	23	147	78	0	0	0	0	0	1	0	0	1	0	2.5	8.7	72	16.9	24.3	0.4	21	14	mg/dL
13297209	27628250	39250152	19/3/2125 05:40:00	19/3/2125 06:47:00	19/3/2125 15:17:18	0.35437500000000005			0	0	68	F	WHITE	Medicare	1	0	0	0	0	0	0	4	34	13	3	87	36.333333333333336	22	148	66	0	0	0	0	0	0	0	1	0	0	11.9	13.3	296	12.6	40		24	16	mg/dL
13306067	21457294	39435026	11/8/2114 16:01:00	12/8/2114 00:16:28	15/8/2114 20:57:27	3.8617939814814815			0	0	57	F	WHITE	Other	0	0	0	0	0	0	0	1	25	13	3	73	37.16666666666667	19	182	101	0	0	0	0	0	0	0	0	0	0	11	12.6	170	12.6	37.4	0.9	25	10	mg/dL
13317644	26234435	31376813	13/3/2142 16:55:00	13/3/2142 19:50:00	31/3/2142 20:37:08	18.03273148148148	30/4/2142 23:59:00	48.1729	0	1	72	F	BLACK/AFRICAN AMERICAN	Medicare	0	1	0	0	0	1	1	10	60	3	1	113	36.388888888888886	14	146	62	0	0	0	0	0	0	0	0	1	0	13.9	11.6	210	13.3	35.8		23	10	mg/dL
13319455	28584110	37842743	22/9/2138 12:45:00	22/9/2138 14:05:00	30/9/2138 15:45:36	8.069861111111111	4/10/2138 23:59:00	12.4125	1	1	62	M	BLACK/AFRICAN AMERICAN	Medicare	0	0	1	0	0	1	1	10	60	3	5	63	36.55555555555555	9	119	64	0	1	1	0	0	1	0	0	0	0	4	11.5	154	16.7	36.2		25	32	mg/dL
13340840	23987812	38643688	2/3/2152 16:42:00	2/3/2152 19:41:00	9/3/2152 19:32:05	6.993807870370371			0	0	80	F	WHITE	Medicare	1	0	0	0	0	0	1	1	28	14	1	79	36.99999999999999	23	153	63	0	0	0	0	0	0	0	0	1	0	15.1	9.6	242	13.9	28.8		23	23	mg/dL
13363385	20711424	30873171	18/2/2156 20:00:00	18/2/2156 20:38:00	20/2/2156 16:34:01	1.8305671296296298			0	0	53	M	WHITE	Other	0	0	0	0	0	1	1	2	22	14	1	88	37.27777777777777	19	158	88	0	0	0	0	0	0	0	0	0	0	11.2	14.5	197	12.8	41.2	0.6	23	12	mg/dL
13366982	23172421	32609845	6/6/2130 10:04:00	6/6/2130 10:05:37	26/6/2130 17:18:25	20.300555555555555			0	0	56	F	HISPANIC/LATINO - DOMINICAN	Other	1	1	0	0	0	1	1	6	57	5	4	57	35.1	14	130	64	0	0	0	0	0	1	0	0	1	0	15	11.3	184	13.5	34.7		20	9	mg/dL
13372847	29366806	39455849	18/1/2128 12:22:00	18/1/2128 14:03:00	23/1/2128 03:29:15	4.559895833333333	22/1/2128 23:59:00	4.4139	1	1	62	F	UNKNOWN	Other	1	0	0	0	0	1	0	4	31	15	1	90	36.77777777777778		142	87	0	0	0	0	0	0	0	0	1	0	19.9	14.6	438	13.7	45		21	6	mg/dL
13379062	25183827	32816164	13/4/2170 23:43:00	14/4/2170 02:56:00	17/4/2170 22:48:12	3.8279166666666664	18/4/2170 23:59:00	4.8771	1	1	91	M	WHITE	Medicare	1	0	0	0	0	0	1	7	33	14	3	69	37.388888888888886	27	138	61	0	0	0	0	1	0	0	0	1	0	8.5	10	172	18	33.3	1	26	11	mg/dL
13379334	29108627	35626716	21/2/2173 21:06:00	21/2/2173 22:16:00	23/2/2173 16:47:11	1.7716550925925925			0	0	59	M	WHITE	Other	1	0	0	0	0	1	0	1	17	15	2	86	37.666666666666664	22	157	83	0	0	0	0	0	1	0	0	1	0	9.3	12.8	208	13.2	37		28	15	mg/dL
13379642	29230292	31659736	18/2/2178 18:33:00	18/2/2178 19:16:00	20/2/2178 17:20:33	1.919826388888889	28/2/2178 23:59:00	10.1965	0	1	54	F	WHITE	Medicare	1	0	0	0	0	1	1	10	62	5	2	71	37.27777777777777	16	156	66	0	0	0	0	0	0	0	0	1	0	7.3	15.2	105	13.2	43.7		21	30	mg/dL
13411396	22726951	39683516	18/4/2163 23:15:00	22/4/2163 18:43:30	25/4/2163 20:40:36	3.0813194444444445			0	0	86	F	WHITE	Other	1	1	0	0	0	1	1	3	52	15	9	49	36.44444444444444	11	117	48	1	1	0	0	1	0	1	0	0	1	12.2	9.6	172	14.7	29.6		16	42	mg/dL
13431454	26166477	30318909	24/4/2129 11:00:00	24/4/2129 18:24:57	8/5/2129 04:23:44	13.41582175925926			0	0	61	F	WHITE	Other	1	1	0	0	0	0	0	6	34	8	1	74	36.77777777777778	21	138	65	0	0	0	0	0	0	0	0	0	0	9.1	12	160	12.4	37		22	8	mg/dL
13436119	28185779	32373858	26/5/2198 16:14:00	26/5/2198 19:20:00	3/6/2198 15:12:40	7.82824074074074			0	0	44	M	WHITE	Other	1	0	0	0	0	0	0	2	17	14	2	55	37.22222222222222	19	121	55	0	0	0	0	0	0	0	1	0	0	8.2	13.4	215	12.8	39.2		25	13	mg/dL
13450012	27025533	33060989	20/3/2141 22:56:00	21/3/2141 00:54:00	24/3/2141 20:23:26	3.812106481481482			0	0	51	F	UNKNOWN	Other	0	0	0	0	0	0	0	2	25	15	1	93	36.99999999999999	20	124	74	0	0	0	0	0	0	0	0	0	0	5.9	12	132	13.1	35.7		21	9	mg/dL
13467066	27794492	38387397	16/9/2133 12:17:00	16/9/2133 13:35:00	19/9/2133 16:09:39	3.1073958333333334	9/11/2133 23:59:00	54.4333	1	1	77	M	UNKNOWN	Medicare	1	0	0	0	0	1	1	3	24	14	7	77	36.44444444444444	13	136	69	1	0	0	0	0	1	0	1	0	0	13	12.2	163	12.8	34.3		26	19	mg/dL
13492931	21020146	37291291	23/8/2187 02:50:00	24/8/2187 17:05:39	27/8/2187 01:12:39	2.3381944444444445	9/9/2187 23:59:00	16.287	1	1	64	F	ASIAN	Medicaid	1	0	0	0	0	0	0	8	34	14	1	100	36.77777777777778	19	144	80	0	0	0	0	0	0	0	0	0	0	5.7	6.7	11	21.6	23.1	0.8	16	96	mg/dL
13500729	23090999	30544506	3/11/2179 21:25:00	3/11/2179 22:55:00	11/11/2179 15:57:33	7.7101041666666665	31/12/2179 23:59:00	58.0444	0	1	84	M	WHITE	Medicare	1	0	0	0	0	0	0	4	31	13	3	71	36.77777777777778	20	123	49	1	0	0	0	0	0	0	0	0	0	7	8.5	185	14.5	24.6		36	18	mg/dL
13501602	22701031	33967764	19/8/2179 21:14:00	24/8/2179 00:36:59	25/8/2179 11:32:29	1.4552083333333332	15/5/2180 23:59:00	265.9736	0	1	74	F	WHITE	Medicare	1	0	0	0	0	1	0	4	39	13	7	70	36.44444444444444	20	146	54	0	0	0	0	1	0	0	0	1	0	14.8	13.8	236	13.5	41.5		20	20	mg/dL
13510788	22339886	30485236	17/1/2174 16:53:00	17/1/2174 17:35:00	27/1/2174 09:51:04	9.677824074074074			0	0	48	F	WHITE	Other	0	0	0	0	0	0	1	1	22	15	1	64	36.99999999999999	12	92	52	0	0	0	0	0	0	0	0	0	0	14	11.2	307	12.9	34.1		21	6	mg/dL
13537571	21614807	31456219	28/2/2145 18:53:00	28/2/2145 20:24:00	2/3/2145 17:59:35	1.8997106481481483			0	0	84	M	WHITE	Medicare	0	0	0	0	0	1	0	2	32	15	2	132	37.83333333333333	16	109	41	0	0	0	0	0	1	0	0	1	0	13.3	10.6	200	19	32	0.6	22	20	mg/dL
13542885	21667945	37719852	17/3/2116 23:50:00	18/3/2116 00:45:00	21/3/2116 19:00:39	3.760868055555555			0	0	75	F	WHITE	Medicare	0	0	0	0	0	0	0	2	28	14	1	95	37.05555555555556	22	126	65	0	0	0	0	0	0	0	0	1	0	12.3	13.1	219	12.1	38	0.6	27	13	mg/dL
13547679	26247870	31465447	6/10/2129 18:48:00	6/10/2129 18:48:47	10/10/2129 21:03:18	4.093414351851852			0	0	48	F	WHITE	Medicaid	1	0	0	0	0	1	1	1	17	14	2	75	35.888888888888886	16	150	63	0	0	0	0	0	0	0	0	0	1	17	11.9	295	16.3	35		25	5	mg/dL
13578813	24904669	30679169	18/2/2123 14:18:00	18/2/2123 14:52:00	24/2/2123 18:23:08	6.14662037037037			0	0	53	M	WHITE	Other	1	0	0	0	0	1	0	3	17	14	1	80	36.83333333333333	13	131	78	0	0	0	0	0	0	0	0	1	0	10.3	13.8	131	12.4	41.6		26	10	mg/dL
13581277	25160750	34544034	12/1/2156 01:05:00	12/1/2156 03:10:00	4/2/2156 16:15:17	23.54533564814815			0	0	58	F	WHITE	Other	0	1	0	0	0	1	1	6	37	7	1	85	36.83333333333333		113	89	0	0	0	0	0	0	0	0	1	0	11.4	14.5	243	14.6	44.6		20	20	mg/dL
13623841	26060129	39737246	13/7/2189 21:17:00	13/7/2189 22:50:00	4/8/2189 12:13:32	21.55800925925926			0	0	41	M	ASIAN	Other	1	0	0	0	0	1	0	8	13	15	1	90	38.333333333333336		131	117	0	0	0	0	0	0	0	0	1	0	11.5	13.6	216	13.8	41.6	0.5	25	16	mg/dL
13655979	22819024	30977146	23/6/2124 13:36:00	23/6/2124 15:50:00	6/7/2124 16:53:47	13.04429398148148			0	0	74	F	WHITE	Medicare	1	1	0	0	0	0	1	4	49	8	3	48	36.388888888888886	16	128	54	0	0	0	0	0	0	0	1	0	1	8.2	10.2	268	12.3	30		25	8	mg/dL
13659269	28802878	33628856	31/10/2127 17:18:00	31/10/2127 18:56:00	2/11/2127 17:42:24	1.948888888888889	2/11/2127 23:59:00	2.2104	1	1	45	M	WHITE	Other	1	0	0	0	0	0	1	7	29	15	7	65	36.666666666666664		153	79	0	1	0	0	0	0	1	0	0	0	8.2	10	128	15.9	31.1	1	31	13	mg/dL
13662510	21958955	34415146	2/7/2142 18:16:00	2/7/2142 18:58:00	17/7/2142 02:27:55	14.31244212962963			0	0	66	F	UNKNOWN	Other	1	1	0	0	0	1	1	7	30	15	3	67	36.55555555555555	15	205	98	0	0	0	0	0	0	0	0	0	0	14.9	11.7	379	12.9	34.7		20	9	mg/dL
13662737	28436738	31365805	23/10/2149 22:16:00	23/10/2149 23:16:00	27/10/2149 13:22:14	3.587662037037037	13/1/2150 23:59:00	82.0299	0	1	74	F	WHITE	Medicare	1	0	0	0	0	1	1	5	51	7	6	105	36.83333333333333	20	138	74	1	1	0	0	0	0	0	0	0	0	17.6	11.3	447	16.5	34.7	1.6	25	16	mg/dL
13663209	24446626	35008075	19/9/2141 21:33:00	19/9/2141 22:52:00	20/9/2141 17:23:53	0.7721412037037038	20/9/2141 23:59:00	1.0465	1	1	61	M	BLACK/AFRICAN AMERICAN	Other	1	1	0	0	0	0	1	10	45	15	4	81	33.7	15	105	72	1	0	0	0	0	1	0	1	1	0	6.7	8.9	115	20.2	27.1	3.9	18	15	mg/dL
13676339	24120484	33542815	13/11/2112 17:24:00	13/11/2112 18:20:00	21/11/2112 14:42:02	7.848634259259259			0	0	70	F	WHITE	Medicare	1	0	0	0	0	0	1	1	27	15	1	81	36.77777777777778	16	119	45	0	0	0	0	0	0	0	0	0	0	9.5	11.2	187	13.2	34.1	1	23	13	mg/dL
13676372	26372110	32866061	13/1/2163 16:59:00	13/1/2163 18:07:00	15/1/2163 03:56:03	1.4090625	15/1/2163 23:59:00	2.2444	1	1	53	F	UNKNOWN	Medicare	0	0	0	0	0	0	1	4	24	15	3	74	37.55555555555555	18	147	99	0	0	0	0	0	0	0	0	1	0	13.7	10.7	175	14.6	30.6	0.6	20	32	mg/dL
13681485	26569691	30843813	24/4/2125 21:33:00	24/4/2125 21:53:27	5/5/2125 18:58:49	10.878726851851852			0	0	44	F	WHITE	Medicaid	0	1	0	0	0	0	1	2	22	14	1	94	36.72222222222222	17	115	62	0	0	0	0	0	0	0	0	0	0	10.7	12.5	269	12	35.9		23	5	mg/dL
13687003	28672136	32537956	23/4/2165 03:44:00	23/4/2165 04:44:00	16/5/2165 21:13:55	23.687442129629627	16/5/2165 23:59:00	23.8021	1	1	78	F	UNABLE TO OBTAIN	Medicare	1	1	0	0	0	1	1	6	59	5	2	100	36.77777777777778	13	145	73	1	0	0	0	0	0	0	0	1	0	8.8	11.7	128	13.3	35.3		27	22	mg/dL
13709738	24937770	32779125	26/2/2174 02:32:00	26/2/2174 03:50:00	14/3/2174 18:04:06	16.593124999999997	21/4/2174 23:59:00	54.8396	0	1	66	M	WHITE	Medicare	1	0	0	0	0	0	1	6	25	15	2	85	36.99999999999999	19	122	46	0	0	0	0	0	1	0	0	1	0	17.2	12.2	214	13.4	35.6		24	20	mg/dL
13716570	23626983	39400438	8/7/2123 01:20:00	8/7/2123 02:00:00	10/7/2123 15:22:58	2.5576157407407405			0	0	53	F	BLACK/AFRICAN AMERICAN	Other	1	0	0	0	0	0	0	2	22	13	1	83	36.77777777777778	11	109	66	0	0	0	0	0	0	0	0	0	0	11.5	12.1	247	13.1	37		21	10	mg/dL
13721883	29680061	31698808	1/12/2126 11:13:00	2/12/2126 10:32:54	20/12/2126 08:08:40	17.899837962962962	20/12/2126 23:59:00	18.5598	1	1	66	M	HISPANIC/LATINO - PUERTO RICAN	Other	1	1	1	0	0	1	1	7	50	15	6	84	35.5	18	93	55	1	0	0	0	1	0	0	0	1	1	46.1	8.6	107	15.5	26		23	14	mg/dL
13723356	20520840	39818322	21/11/2121 00:09:00	21/11/2121 01:42:00	27/11/2121 10:05:21	6.3495486111111115	22/11/2121 23:59:00	1.9285	0	1	25	M	UNKNOWN	Other	0	1	0	0	0	1	0	9	39	15	1	120		29	91	32	0	0	0	0	0	0	0	0	0	0	29.1	18.8	315	11.7	60.1	0.4	15	24	mg/dL
13740941	23404737	36951278	5/5/2115 05:00:00	5/5/2115 05:59:00	6/5/2115 17:53:56	1.4964814814814815			0	0	54	F	WHITE	Other	0	0	0	0	0	0	0	1	15	14	1	72	36.55555555555555	15	114	68	0	0	0	0	0	0	0	0	0	0
13745157	20191752	32550795	26/10/2119 23:23:00	26/10/2119 23:24:29	7/11/2119 15:01:35	11.650763888888887			0	0	42	M	WHITE	Other	1	0	0	0	0	1	1	3	30	15	1	88	37.666666666666664	14	164	107	0	0	0	0	0	0	0	0	1	0	23.7	15.4	138	13.7	44.4		23	20	mg/dL
13769531	26597737	36074254	10/4/2162 20:08:00	10/4/2162 20:48:00	17/4/2162 18:38:27	6.910034722222222	1/6/2162 23:59:00	52.1326	0	1	63	M	UNKNOWN	Medicare	1	0	0	0	0	1	1	4	31	15	9	87	38.666666666666664	27	164	80	0	0	0	0	0	0	0	1	0	1	16.3		211		35.3		25	12	mg/dL
13789075	23898473	32632433	22/2/2147 22:19:00	22/2/2147 22:21:13	3/3/2147 02:39:45	8.179537037037036	2/3/2147 23:59:00	8.0679	1	1	62	M	OTHER	Other	1	0	0	0	0	1	0	7	31	15	1	64	36.27777777777778		143	76	0	0	0	0	0	0	0	0	1	0	14.5	15.2	399	15.4	46.1		28	15	mg/dL
13817882	26548848	31837515	12/3/2163 15:26:00	12/3/2163 18:13:00	2/4/2163 21:41:04	21.14449074074074	17/11/2163 23:59:00	250.2403	0	1	77	M	BLACK/AFRICAN AMERICAN	Other	0	0	0	0	0	1	1	3	55	15	8	89	36.99999999999999	15	148	131	0	0	0	0	0	0	0	1	1	0	6	10.9	223	16.7	34.9		24	7	mg/dL
13822157	26272803	38646398	11/12/2117 02:03:00	11/12/2117 02:44:00	14/12/2117 17:08:31	3.6003587962962964			0	0	51	M	WHITE	Other	1	0	0	0	0	1	0	1	17	15	1	84	36.88888888888889	22	136	92	0	0	0	0	0	0	0	0	0	0	8.5	11.5	197	16.6	36.9		26	10	mg/dL
13847859	23925876	31574449	4/11/2131 01:30:00	4/11/2131 02:35:00	5/11/2131 13:49:36	1.4684722222222222			0	0	33	F	BLACK/AFRICAN AMERICAN	Other	0	0	0	0	0	0	0	2	13	14	1	93	36.77777777777778	15	109	67	0	0	0	0	0	0	0	0	0	0	7.8	9.2	203	14.8	28.3		22	4	mg/dL
13852483	21297933	30929883	2/2/2151 21:15:00	2/2/2151 22:26:00	9/2/2151 19:01:01	6.857650462962963			0	0	56	M	HISPANIC/LATINO - PUERTO RICAN	Medicaid	1	0	0	0	0	0	0	2	17	15	2	84	36.611111111111114	19	136	47	0	0	0	0	0	1	0	0	1	0	13	14.2	232	12.8	41.4		27	15	mg/dL
13855202	23882372	31583592	1/4/2152 13:42:00	2/4/2152 06:01:37	6/4/2152 11:04:44	4.210497685185185			0	0	70	F	WHITE	Other	0	1	0	0	0	0	1	2	40	13	1	67	36.99999999999999	17	142	49	0	0	0	0	0	0	0	0	0	0	20.8	9.4	260	12.6	25.9		18	14	mg/dL
13871417	20548264	38307566	19/12/2146 00:53:00	19/12/2146 02:33:00	19/12/2146 16:40:13	0.5883449074074074	19/12/2146 23:59:00	0.8931	1	1	67	M	WHITE	Other	0	0	0	0	0	1	0	2	41	15	1	73	36.72222222222222	18	140	85	0	0	0	0	0	0	0	0	1	0						0.6
13873595	23417361	32368927	5/11/2172 17:24:00	5/11/2172 18:50:31	12/11/2172 17:36:07	6.948333333333334	29/11/2172 23:59:00	24.2142	0	1	87	M	WHITE	Medicare	1	0	0	0	0	1	1	5	31	13	8	55	35.55555555555556	14	103	48	1	1	0	0	0	0	0	1	0	1	6	11	155	13.3	31.2	0.7	22	16	mg/dL
13877230	22405488	35468413	18/2/2165 13:53:00	18/2/2165 13:53:53	19/2/2165 02:39:30	0.5316782407407408	18/2/2165 23:59:00	0.4202	1	1	82	F	WHITE	Other	0	0	0	0	0	0	0	1	33	15	1	67	35.94444444444444	12	111	55	0	0	0	0	0	0	0	0	1	0
13878740	27079694	32867534	23/12/2150 17:05:00	23/12/2150 17:05:50	24/12/2150 21:04:41	1.1658680555555556	4/7/2156 23:59:00	2020.2869	0	1	71	M	WHITE	Medicare	0	0	0	0	0	0	1	2	30	15	5	71	37.22222222222222	23	138	55	0	0	0	0	0	0	1	0	0	0	4	11.6	111	13.8	32.1		25	16	mg/dL
13886208	23732961	32472664	2/5/2145 01:50:00	2/5/2145 02:30:00	12/5/2145 04:35:32	10.087175925925925			0	0	39	F	WHITE	Other	1	1	0	0	0	1	1	5	23	9	1	82	37.5	20	142	82	0	0	0	0	0	0	0	0	1	0	12.6	11.6	283	13.9	32.8		29	10	mg/dL
13891076	27132721	35690336	20/9/2141 03:53:00	20/9/2141 03:53:42	28/9/2141 16:25:28	8.522060185185184			0	0	37	M	WHITE	Other	0	1	0	0	0	0	1	2	15	14	1	61	36.666666666666664	16	117	61	0	0	0	0	0	0	0	0	0	0	9.4	11.6	204	12.6	33.5	0.3	24	12	mg/dL
13902673	23549991	39844060	18/10/2132 23:42:00	19/10/2132 00:58:00	20/10/2132 18:37:47	1.735960648148148	20/10/2132 23:59:00	1.959	1	1	82	M	WHITE	Medicare	1	0	0	0	0	1	0	2	59	15	3	140	37.22222222222222	16	139	96	0	0	0	0	0	0	0	0	1	0	22.1	14.4	526	16.7	48.5		21	15	mg/dL
13933900	29291162	34972907	10/6/2173 01:46:00	16/6/2173 20:46:14	18/6/2173 20:41:57	1.997025462962963	24/6/2173 23:59:00	8.1339	1	1	79	F	WHITE	Medicare	1	0	0	0	0	0	0	7	58	3	1	95	37.16666666666667	27	156	67	0	0	0	0	0	0	0	0	1	0	10.7	10.1	284	16.1	29.3		26	17	mg/dL
13966040	22213432	39711202	1/6/2122 04:58:00	1/6/2122 05:57:00	14/6/2122 18:03:02	13.504189814814815	18/6/2122 23:59:00	17.7514	0	1	39	F	UNKNOWN	Other	1	1	0	0	0	1	1	13	54	3	2	104	35	29	133	103	0	0	0	0	0	1	0	0	1	0	33.1	10.8	465	14.3	36.2	0.2	13	15	mg/dL
13973112	22557609	38728080	1/9/2115 01:34:00	1/9/2115 02:50:00	2/10/2115 15:03:39	31.50947916666667			0	0	27	M	WHITE	Other	0	1	0	0	0	1	1	9	22	15	1	89	38.27777777777778	15	183	90	0	0	0	0	0	0	0	0	1	0	13	14.3	288	12.8	39.3		29	10	mg/dL
13992569	27302667	39503534	3/4/2112 16:26:00	3/4/2112 16:27:16	18/5/2112 16:10:31	44.988368055555554			0	0	54	M	WHITE	Other	1	1	0	0	0	1	1	5	26	15	1	65	36.27777777777778	30	159	75	0	0	0	0	0	0	0	0	1	0
14002870	27438051	34444486	29/7/2143 22:35:00	29/7/2143 22:35:51	30/7/2143 05:03:45	0.269375	30/7/2143 23:59:00	1.0577	1	1	74	M	UNABLE TO OBTAIN	Other	0	0	0	0	0	0	0	3	32	15	2	61	36.5	15	152	50	0	0	0	0	0	1	0	0	1	0
14004235	28438913	38616973	13/7/2160 17:20:00	13/7/2160 18:08:00	15/7/2160 14:22:35	1.8434606481481481			0	0	54	M	WHITE	Other	0	0	0	0	0	0	0	1	26	13	1	70	36.44444444444444	11	156	97	0	0	0	0	0	0	0	0	1	0	5.8	15.2	155	13.2	44.4		25	13	mg/dL
14006414	23638506	36538893	23/3/2187 11:18:00	23/3/2187 11:27:00	20/4/2187 23:25:00	28.498611111111114			0	0	65	F	WHITE	Other	1	1	0	0	0	1	1	5	28	15	3	49	35.77777777777778	16	120	63	0	0	0	0	0	0	0	0	1	0	10.3	12.2	156	13	35.2		20	13	mg/dL
14019774	29074226	32123063	17/4/2177 01:47:00	17/4/2177 03:14:00	30/4/2177 03:14:22	13.000254629629628	30/4/2177 23:59:00	13.8646	1	1	77	F	WHITE	Medicare	1	1	0	0	0	1	1	5	37	15	3	88	37.333333333333336	16	135	68	0	0	0	0	0	0	0	0	0	0	8	10	287	14	29.6		26	10	mg/dL
14019847	28378908	38909745	23/1/2152 13:13:00	23/1/2152 13:51:00	3/2/2152 22:28:03	11.3590625			0	0	51	M	WHITE	Other	1	0	0	0	0	1	1	2	22	13	1	84	36.611111111111114	13	153	72	0	0	0	0	0	0	0	0	1	0	13.8	11.9	290	13.2	35.8		21	13	mg/dL
14028461	29784524	32163061	5/5/2140 17:48:00	5/5/2140 18:30:00	7/5/2140 19:08:37	2.0268171296296296			0	0	67	M	WHITE	Other	0	0	0	0	0	0	0	1	20	15	4	61	36.44444444444444	14	122	70	0	0	0	0	0	1	0	0	1	0	7.4	12.2	133	13.2	37.2		24	24	mg/dL
14035600	22285239	35658433	5/3/2111 02:55:00	5/3/2111 03:51:00	7/3/2111 18:28:31	2.6093865740740743			0	0	41	F	WHITE	Medicaid	1	0	0	0	0	0	0	2	20	14	1	67	37.27777777777777	16	118	65	0	0	0	0	0	0	0	0	0	0	10.4	13.2	290	12	36.8	0.5	24	11	mg/dL
14044085	26999562	31453059	12/7/2165 02:08:00	12/7/2165 02:25:00	24/7/2165 02:21:42	11.997708333333334			0	0	70	M	UNKNOWN	Medicare	1	0	0	0	0	1	0	6	43	8	1	88	36.611111111111114	16	150	67	0	0	0	0	0	0	0	0	0	0	16	13.8	217	13.5	40.1		22	19	mg/dL
14046260	22411202	39420304	7/8/2147 07:58:00	7/8/2147 09:59:00	11/8/2147 15:34:12	4.232777777777778			0	0	51	F	WHITE	Medicare	0	0	0	0	0	1	1	2	20	14	2	84	37.11111111111111	17	136	77	0	0	0	0	0	0	0	1	1	0	12.9	10.5	289	12.8	31.3		24	11	mg/dL
14047315	25184157	34308401	6/4/2161 22:37:00	6/4/2161 23:46:00	15/5/2161 17:36:16	38.743240740740745			0	0	53	F	UNKNOWN	Other	1	1	0	0	0	1	1	5	29	15	2	80	36.611111111111114	1	134	82	0	0	0	0	0	0	0	0	0	0	21.4	12.7	259	12.2	36.8		20	10	mg/dL
14049156	24381671	34322513	25/11/2179 21:02:00	25/11/2179 22:22:00	27/11/2179 18:25:29	1.8357523148148147			0	0	41	F	WHITE	Other	0	0	0	0	0	0	0	2	22	14	1	73	37.05555555555556	24	107	65	0	0	0	0	0	0	0	0	0	0	6.9	10.7	226	12.9	33.9		23	12	mg/dL
14067559	21972653	37026858	27/5/2169 23:01:00	27/5/2169 23:38:00	29/5/2169 16:49:46	1.7165046296296298			0	0	48	F	BLACK/AFRICAN AMERICAN	Other	0	0	0	0	0	0	1	1	20	15	3	87	36.99999999999999	20	89	70	0	0	0	0	0	0	0	0	0	0	12.4	8.7	361	18.7	28.6		21	8	mg/dL
14070452	20917927	35726877	6/3/2111 15:11:00	6/3/2111 15:24:00	25/3/2111 14:48:06	18.975069444444443			0	0	49	M	WHITE	Other	1	0	0	0	0	0	0	2	15	15	1	84	37.11111111111111	15	177	89	0	0	0	0	0	0	0	0	0	0	16.9	12.3	227	12.1	37		20	16	mg/dL
14083070	23105553	38435574	19/9/2130 01:56:00	19/9/2130 03:21:00	20/9/2130 04:34:47	1.051238425925926	30/9/2130 23:59:00	11.8597	0	1	86	F	UNKNOWN	Other	0	0	0	0	0	0	1	2	43	13	2	63	37.388888888888886	17	115	74	0	0	0	0	0	0	0	0	0	0	10.9	12.1	176	14.1	37.2		21	14	mg/dL
14102981	26543187	38375712	26/6/2140 16:28:00	26/6/2140 18:41:00	4/7/2140 12:30:33	7.742743055555555			0	0	65	M	NATIVE HAWAIIAN OR OTHER PACIFIC ISLANDER	Other	0	0	0	0	0	0	0	1	27	13	1	80	36.94444444444444	21	138	55	0	0	0	0	0	0	0	0	1	0	8.4	12.2	201	12.6	37		24	14	mg/dL
14114995	28457960	35936173	19/7/2189 22:08:00	19/7/2189 22:10:05	21/7/2189 23:52:53	2.071388888888889	22/7/2189 23:59:00	3.0756	0	1	85	F	WHITE	Medicare	1	0	0	0	0	1	1	2	27	15	4	102	36.77777777777778	16	148	60	0	0	0	0	0	1	0	0	1	0	18.3	10.5	181	14.4	32.8	0.8	16	17	mg/dL
14147585	23216220	32013423	24/3/2111 13:04:00	24/3/2111 17:38:00	8/4/2111 17:17:52	14.986018518518518	8/4/2111 23:59:00	15.2646	1	1	45	F	ASIAN	Medicare	1	1	0	0	0	0	1	11	48	15	9	111	35.666666666666664		97	64	0	0	1	0	1	0	0	1	0	0	35.4	9.2	390	17.6	27.9	21.1	31	17	mg/dL
14176219	24799157	33711763	23/1/2158 20:37:00	23/1/2158 20:41:17	27/1/2158 18:55:23	3.926458333333333	27/1/2158 23:59:00	4.1373	1	1	67	F	BLACK/AFRICAN AMERICAN	Medicare	0	1	0	0	0	1	1	8	46	10	9	108	38.388888888888886	19	151	66	0	0	0	0	0	1	0	0	1	1	13.8	7.2	29	16.7	23	0.8	31	18	mg/dL
14187965	24460719	30258286	8/1/2167 13:10:00	8/1/2167 13:31:00	14/1/2167 11:48:26	5.928773148148147			0	0	58	F	WHITE	Other	1	0	0	0	0	0	1	2	22	14	2	52	35.44444444444444	15	158	73	0	0	0	0	0	0	0	0	1	0	7.3	11.2	274	12.5	32		22	11	mg/dL
14194270	27981797	35629142	5/8/2149 14:25:00	5/8/2149 15:25:00	16/8/2149 16:05:22	11.028032407407407			0	0	64	F	WHITE	Medicare	1	0	0	0	0	1	0	3	29	10	3	93	36.88888888888889	20	144	87	0	0	0	0	0	0	0	0	1	0	14.7	13.6	200	12.1	41.5	0.4	22	15	mg/dL
14195625	25939228	34741889	2/2/2114 18:36:00	2/2/2114 20:52:01	12/2/2114 18:36:57	9.906203703703703			0	0	57	M	WHITE	Other	0	0	0	0	0	1	0	3	17	15	1	91	36.94444444444444	21	155	109	0	0	0	0	0	0	0	0	1	0	10.1	11.7	243	15.5	36		25	12	mg/dL
14231889	27841923	32311012	20/11/2144 23:48:00	21/11/2144 00:03:00	12/12/2144 13:50:21	21.574548611111112			0	0	77	M	WHITE	Medicare	0	0	0	0	0	1	0	4	31	15	1	55	37.27777777777777	18	130	50	0	0	0	0	0	0	0	0	0	0	9.8	11.4	169	12.6	34		20	16	mg/dL
14233422	20820734	31218856	19/4/2130 15:00:00	19/4/2130 16:02:00	26/4/2130 05:51:56	6.576342592592592	26/4/2130 23:59:00	7.3313	1	1	60	M	WHITE	Medicare	0	0	0	0	0	1	1	2	27	15	2	122	36.94444444444444	37	139	79	0	0	0	0	0	1	0	0	0	0	11.9	11.6	149	13.5	33.9		19	18	mg/dL
14235364	26764911	38109469	22/3/2178 05:05:00	22/3/2178 06:00:00	24/3/2178 18:15:57	2.5110763888888887			0	0	42	M	BLACK/CARIBBEAN ISLAND	Other	0	0	0	0	0	1	1	1	22	14	1	82	36.99999999999999	19	130	85	0	0	0	0	0	0	0	0	1	0	9.9	12.4	190	14	37.6		21	10	mg/dL
14247396	27212766	31547775	17/11/2177 17:59:00	17/11/2177 20:30:00	18/11/2177 11:18:41	0.6171412037037037	18/11/2177 23:59:00	1.1451	1	1	69	M	UNKNOWN	Medicare	0	1	0	0	0	0	0	7	47	15	3	92	36.55555555555555	20	134	89	0	0	0	0	0	0	0	0	1	0	13.2	11.7	58	14.7	35		18	31	mg/dL
14254928	29231843	33132971	10/3/2124 19:14:00	10/3/2124 20:11:00	17/3/2124 19:07:34	6.955949074074074			0	0	52	F	WHITE	Other	0	0	0	0	0	0	0	1	15	15	1	83	37.05555555555556	12	143	83	0	0	0	0	0	0	0	0	0	0	9	13.6	194	14.3	41.5	0.5	24	6	mg/dL
14277590	20129802	39656322	15/2/2112 00:00:00	15/2/2112 11:51:53	21/2/2112 17:54:59	6.252152777777778			0	0	74	F	WHITE	Medicare	1	0	0	0	0	1	0	2	30	13	3	61	36	15	153	69	0	0	0	0	0	0	0	1	0	0	4	10.1	154	13.1	30.7		24	9	mg/dL
14281429	26347611	33329866	27/9/2181 21:54:00	27/9/2181 21:55:08	30/9/2181 10:43:10	2.5333564814814813			0	0	91	F	UNKNOWN	Medicare	1	1	0	0	0	0	0	5	41	14	1	97	35.44444444444444	15	164	77	0	0	0	0	0	0	0	0	1	0	11	13.6	260	13.4	41.7		20	14	mg/dL
14300794	22994645	38923222	4/8/2118 02:49:00	4/8/2118 03:20:00	20/8/2118 17:14:46	16.579699074074075			0	0	19	F	WHITE	Medicaid	0	1	0	0	0	0	1	3	28	15	1	78	36.88888888888889	20	109	49	0	0	0	0	0	0	0	0	0	0	11.1	11.2	201	13.1	33.6		17	9	mg/dL
14313245	26112529	38102466	10/8/2162 12:28:00	10/8/2162 12:56:00	29/8/2162 18:15:42	19.22201388888889			0	0	50	M	WHITE	Other	1	1	0	0	0	0	1	2	21	15	1	77	36.55555555555555	21	130	79	0	0	0	0	0	0	0	0	1	0	16.8	13.1	210	13.6	39.5		22	11	mg/dL
14331374	20042228	34896072	7/11/2141 13:38:00	7/11/2141 15:07:00	13/11/2141 12:15:11	5.880682870370371			0	0	35	F	BLACK/AFRICAN	Other	0	0	0	0	0	0	1	2	15	15	1	68	35.61111111111111	13	111	60	0	0	0	0	0	0	0	0	0	0	7.2	10.6	312	13.1	31		25	8	mg/dL
14368609	25791428	34270270	3/8/2179 00:30:00	3/8/2179 00:30:33	12/8/2179 00:31:07	9.00039351851852	11/8/2179 23:59:00	8.9781	1	1	70	F	UNKNOWN	Other	1	0	0	0	0	1	1	8	55	9	3	71	36.333333333333336	14	150	85	0	1	0	0	0	0	0	0	0	0	11.2	10.9	157	13.9	33.3		15	39	mg/dL
14369272	29177747	37167709	28/9/2169 12:05:00	28/9/2169 13:38:00	30/9/2169 16:27:46	2.117893518518519	30/9/2169 23:59:00	2.4313	1	1	53	M	HISPANIC OR LATINO	Other	1	1	1	0	0	1	0	14	61	15	4	116	36.666666666666664	10	120	51	0	0	1	1	0	0	0	0	0	0	23.5	9	46	18.8	27.4	8.6	26	30	mg/dL
14370483	25212065	35649199	4/4/2157 21:18:00	4/4/2157 21:21:10	6/4/2157 14:45:27	1.7251967592592592	16/4/2157 23:59:00	12.1096	0	1	73	M	WHITE	Medicare	1	0	0	0	0	0	1	4	39	8	4	83	37.05555555555556	12	153	85	1	0	0	0	0	1	0	0	0	1	8.5	7.8	133	18.1	25		26	10	mg/dL
14389298	25785865	33040972	22/10/2152 10:55:00	22/10/2152 11:25:00	29/10/2152 18:37:09	7.300104166666666			0	0	49	M	UNKNOWN	Other	1	0	0	0	0	1	0	1	17	14	1	69	36	14	123	70	0	0	0	0	0	0	0	0	0	0	15.2	13.6	266	13.2	38.1		26	13	mg/dL
14405935	28103954	30356202	2/12/2142 07:30:00	2/12/2142 09:44:07	3/12/2142 18:29:41	1.3649768518518517			0	0	58	F	WHITE	Other	1	0	0	0	0	0	1	1	24	14	7	64	36.72222222222222	11	151	86	0	0	0	0	1	0	0	0	0	0	4.5	12.8	185	13.2	37.5		28	15	mg/dL
14413144	25275890	36642488	13/8/2175 23:10:00	13/8/2175 23:52:00	21/8/2175 14:26:16	7.607129629629629			0	0	85	M	WHITE	Medicare	1	1	0	0	0	1	1	6	45	15	3	66	37.11111111111111	24	104	52	0	1	0	0	0	0	0	0	0	0	14.9	9.9	172	13.6	30		22	14	mg/dL
14434308	29761259	31190100	5/12/2175 02:58:00	5/12/2175 04:30:00	7/12/2175 20:01:41	2.6470023148148147	19/12/2175 23:59:00	14.8118	0	1	61	F	UNABLE TO OBTAIN	Medicaid	0	0	0	0	0	0	1	2	22	15	2	55	37.05555555555556	16	150	78	0	0	0	0	0	1	0	0	1	0	9.5	12.3	185	13	35.1		25	24	mg/dL
14441237	22748427	38601038	15/2/2183 15:37:00	15/2/2183 16:14:00	15/2/2183 21:52:38	0.23516203703703706			0	0	57	F	UNKNOWN	Other	0	0	0	0	0	0	0	1	26	13	1	67	37.666666666666664	16	126	80	0	0	0	0	0	0	0	0	1	0
14444255	23159210	38760965	5/10/2151 14:37:00	5/10/2151 15:29:00	19/11/2151 18:02:15	45.106423611111104	5/3/2152 23:59:00	152.3542	0	1	52	M	WHITE	Other	1	0	0	0	0	1	1	5	37	6	4	86	37.666666666666664	14	192	93	0	0	0	0	0	0	0	0	1	0	8.4	13.9	152	14.8	38.2		27	9	mg/dL
14444370	20562168	37141591	1/8/2148 01:50:00	1/8/2148 03:09:00	2/8/2148 03:01:56	0.9950925925925925	1/8/2148 23:59:00	0.8681	1	1	70	F	WHITE - RUSSIAN	Medicare	1	0	0	0	0	1	0	5	54	15	4	78	35.55555555555556		125	104	1	0	0	0	0	1	0	1	0	0	8.6	7.8	208	16.2	24.7		26	45	mg/dL
14452665	23748658	33918090	14/1/2124 19:06:00	14/1/2124 19:25:00	28/1/2124 17:52:57	13.93607638888889			0	0	32	F	WHITE	Other	0	0	0	0	0	0	1	1	13	15	2	83	37.27777777777777	24	114	54	0	0	0	0	0	0	0	1	0	0	11.2	11.8	248	12.5	35	0.3	20	11	mg/dL
14461492	26022610	36238937	13/7/2131 23:09:00	13/7/2131 23:58:00	19/7/2131 16:43:02	5.697939814814814			0	0	60	M	WHITE - OTHER EUROPEAN	Other	0	0	0	0	0	0	0	0	27	15	1	60	36.94444444444444	18	127	75	0	0	0	0	0	0	0	0	1	0	6	13.4	223	12.1	40.9		23	23	mg/dL
14481038	25653760	37295669	10/2/2149 23:35:00	10/2/2149 23:36:16	19/2/2149 18:04:41	8.769733796296295			0	0	51	F	WHITE	Other	1	0	0	0	0	0	1	2	22	14	1	98	37.44444444444445	14	132	82	0	0	0	0	0	0	0	0	0	0	7.8	12	215	12.4	33.8		21	12	mg/dL
14485229	21106903	30136035	30/9/2110 14:00:00	30/9/2110 23:06:03	3/10/2110 21:06:58	2.917303240740741			0	0	85	M	OTHER	Medicare	1	0	0	0	0	1	1	7	36	12	4	83	37.5	18	124	55	0	0	0	0	0	0	0	0	0	0	8.4	11.1	139	14.1	32.4		25	14	mg/dL
14500136	23191164	37855578	1/4/2115 15:09:00	1/4/2115 15:10:32	8/4/2115 18:29:59	7.138506944444445			0	0	59	F	BLACK/AFRICAN AMERICAN	Other	1	0	0	0	0	0	1	2	27	13	1	68	36.72222222222222	14	153	73	0	0	0	0	0	0	0	0	1	0	9.1	11.3	174	12.5	32.4		26	9	mg/dL
14553598	23439649	38353888	1/1/2192 17:44:00	1/1/2192 18:56:00	13/1/2192 16:20:43	11.892164351851852			0	0	34	F	BLACK/AFRICAN AMERICAN	Other	1	1	0	0	0	0	1	13	30	15	2	117	36.611111111111114	25	106	67	0	0	0	0	0	0	0	1	1	0	8.4	10.3	113	14	31.5	1.4	16	22	mg/dL
14574668	24152736	36761238	22/5/2121 01:46:00	22/5/2121 01:46:24	22/5/2121 17:47:13	0.6672337962962963			0	0	50	F	WHITE	Other	0	0	0	0	0	0	0	1	22	14	2	90	36.83333333333333	18	138	85	0	0	0	0	0	0	0	1	1	0	15	13.9	344	13.7	37.9		26	7	mg/dL
14590788	28205578	37456416	15/6/2121 16:33:00	17/6/2121 02:43:11	4/7/2121 17:55:53	17.633819444444445			0	0	80	M	UNKNOWN	Medicare	0	1	0	0	0	1	0	3	44	9	7	74	36.44444444444444	19	165	72	0	0	0	0	1	0	0	0	1	0	15.3	13.8	219	12.9	39.9		28	16	mg/dL
14599904	22032476	36386877	19/2/2188 21:19:00	19/2/2188 22:49:00	21/2/2188 18:50:53	1.8346412037037034	22/2/2188 23:59:00	3.0486	1	1	81	M	HISPANIC OR LATINO	Medicare	0	0	0	0	0	0	0	4	36	15	2	112	37.16666666666667	19	188	90	0	0	0	0	0	0	0	0	0	0	12.5	15.1	234	14.6	45.1		21	20	mg/dL
14620702	28668385	36179130	16/10/2143 20:51:00	16/10/2143 22:03:00	26/10/2143 01:04:07	9.125775462962963			0	0	75	F	UNKNOWN	Medicare	0	0	0	0	0	0	1	4	38	15	1	74	36.72222222222222	21	132	62	0	0	0	0	0	0	0	0	1	0	6.3	13.4	149	12.4	37.2	1	22	14	mg/dL
14628729	27070123	37082640	27/5/2161 16:49:00	27/5/2161 21:26:00	21/6/2161 23:58:01	25.105567129629634			0	0	60	M	WHITE	Other	1	1	0	0	0	1	1	4	38	13	5	103	37.5	18	95	39	0	0	0	0	0	0	1	0	1	0	14.6	14.1	199	11.8	40		12	24	mg/dL
14629329	25464626	31276114	18/6/2188 20:45:00	18/6/2188 21:51:00	22/6/2188 21:52:03	4.000729166666667			0	0	79	F	WHITE	Medicare	1	0	0	0	0	0	1	4	40	11	3	104	37.11111111111111	24	109	66	1	0	0	0	0	1	0	0	0	0	13.3	6.8	248	18.2	24.5	0.4	19	18	mg/dL
14643554	28137438	36715386	13/6/2161 00:55:00	13/6/2161 01:16:00	4/7/2161 06:37:42	21.22340277777778			0	0	53	F	UNKNOWN	Other	1	0	0	0	0	1	1	4	40	6	1	82	36.55555555555555	20	155	76	0	0	0	0	0	0	0	0	1	0	7.8	10.9	105	12.7	33		23	10	mg/dL
14651397	21207224	39838593	9/5/2135 19:00:00	10/5/2135 16:40:53	11/5/2135 17:56:39	1.0526157407407408	14/5/2135 23:59:00	4.3042	1	1	91	M	WHITE	Medicare	1	0	0	0	0	0	0	6	52	3	3	65	35.55555555555556	27	199	49	0	0	0	0	0	0	0	1	1	0	18.7	11.9	246	13	33.8		27	17	mg/dL
14659749	22462048	36932558	17/9/2134 22:12:00	17/9/2134 23:14:00	20/9/2134 13:50:46	2.608865740740741			0	0	46	F	WHITE	Other	0	0	0	0	0	0	0	1	22	15	1	84	36.83333333333333	15	138	62	0	0	0	0	0	0	0	0	0	0	5.7	12.7	195	11.7	35.9	0.5	26	10	mg/dL
14666637	20323878	37112632	24/2/2115 18:40:00	24/2/2115 19:20:00	5/3/2115 15:06:50	8.824189814814815	5/11/2116 23:59:00	620.1938	0	1	53	F	WHITE	Other	1	1	0	0	0	0	0	1	22	15	1	57	36.388888888888886	15	138	59	0	0	0	0	0	0	0	0	0	0	11.1	11.2	237	12.7	33.2		25	12	mg/dL
14667207	26847855	39000343	7/1/2161 11:21:00	7/1/2161 13:22:00	15/1/2161 22:23:15	8.375868055555555	15/1/2161 23:59:00	8.4424	1	1	64	M	UNKNOWN	Medicare	0	0	0	0	0	1	1	8	40	7	5	102	36.27777777777778	24	145	86	0	0	0	0	0	1	0	0	1	1	14.2	14.7	152	13.6	42.4	0.7	18	17	mg/dL
14669723	21817201	30671724	1/2/2154 15:29:00	1/2/2154 16:05:00	8/2/2154 15:10:09	6.961909722222223			0	0	64	F	WHITE	Other	1	0	0	0	0	0	1	2	28	15	1	71	36.99999999999999	19	147	66	0	0	0	0	0	0	0	0	0	0	8.7	12.1	244	13.1	35.9		24	11	mg/dL
14689001	23200243	36555873	22/1/2153 03:35:00	22/1/2153 04:38:00	23/1/2153 11:39:51	1.2929513888888888			0	0	68	M	WHITE	Other	0	0	0	0	0	1	0	3	28	13	3	88	37.44444444444445	24	172	101	0	0	0	0	0	0	0	0	1	0	9.9	15.3	254	13.4	44.8		25	20	mg/dL
14691904	28837780	31075030	18/10/2167 04:29:00	18/10/2167 05:53:00	1/11/2167 07:45:32	14.078148148148147	1/11/2167 23:59:00	14.7542	1	1	52	M	UNKNOWN	Medicare	1	1	0	0	0	0	1	4	27	15	2	49	36.88888888888889		111	56	0	0	0	0	0	0	0	0	0	0	18.1	13.3	226	12.6	40		16	13	mg/dL
14693755	29490888	34103341	14/12/2126 21:03:00	14/12/2126 21:58:00	16/12/2126 18:17:21	1.8467708333333333			0	0	47	F	WHITE	Other	1	0	0	0	0	0	0	2	17	15	1	90	37.27777777777777	18	147	106	0	0	0	0	0	0	0	0	0	0	14	15.9	227	13.2	46.9		22	10	mg/dL
14696918	20151574	30527104	7/11/2174 08:49:00	7/11/2174 10:47:00	13/11/2174 17:50:42	6.294236111111111			0	0	60	M	WHITE	Other	0	0	0	0	0	0	0	1	27	15	1	65	36.55555555555555	15	119	77	0	0	0	0	0	0	0	0	0	0	7.2	15	153	11.9	42.8		23	9	mg/dL
14725974	26336454	32243579	1/12/2188 22:51:00	1/12/2188 23:10:00	2/12/2188 17:33:37	0.7664004629629629	2/12/2188 23:59:00	1.034	1	1	57	F	ASIAN	Medicare	0	0	0	0	0	0	0	2	39	15	4	75	35	18	132	64	0	1	0	0	0	0	0	0	0	0
14726972	28093399	38715048	31/3/2129 19:27:00	31/3/2129 20:14:00	8/4/2129 12:45:16	7.68837962962963			0	0	56	M	UNKNOWN	Other	1	0	0	0	0	0	1	2	17	15	1	71	36.83333333333333	16	145	80	0	0	0	0	0	0	0	0	1	0	12.9	15.8	278	13.5	47.2		23	11	mg/dL
14732303	27965592	39551826	25/9/2130 14:17:00	25/9/2130 16:00:00	4/10/2130 19:40:09	9.152881944444443			0	0	77	M	UNKNOWN	Medicare	1	0	0	0	0	1	1	4	24	14	5	72	37.05555555555556	23	140	79	1	0	0	0	0	1	0	0	0	0	12	12.2	99	13	36.8	1	21	18	mg/dL
14740322	24486361	30266332	4/4/2148 15:21:00	4/4/2148 16:26:00	8/4/2148 16:38:54	4.008958333333333			0	0	68	M	BLACK/AFRICAN AMERICAN	Medicare	0	0	0	0	0	0	1	3	36	15	5	76	36.666666666666664	16	151	102	1	0	0	0	0	0	0	0	0	1	11.6	12.2	184	12.6	38.5		20	16	mg/dL
14748378	25426199	30669843	24/2/2130 02:57:00	24/2/2130 04:02:00	25/2/2130 15:11:04	1.4646296296296297	1/6/2130 23:59:00	97.8313	0	1	88	M	WHITE	Other	0	0	0	0	0	0	1	3	40	13	5	55	36.5	21	184	66	0	1	0	0	0	1	1	0	0	0	7.7	11.1	133	15.3	35.5	1	21	40	mg/dL
14751078	24070101	33422118	21/12/2183 14:18:00	21/12/2183 17:32:00	11/1/2184 00:46:05	20.30144675925926			0	0	55	M	UNKNOWN	Medicaid	1	1	0	0	0	1	1	11	43	15	1	114	38.61111111111111	17	141	67	0	0	0	0	0	0	0	0	0	0	20.6	10.9	186	13	33.8		22	21	mg/dL
14768816	25800303	38178735	23/8/2149 22:55:00	24/8/2149 00:40:00	31/8/2149 22:31:48	7.910972222222221			0	0	51	F	OTHER	Other	0	0	0	0	0	0	0	2	22	15	1	76	37.05555555555556	12	118	75	0	0	0	0	0	0	0	0	0	0	6.3	10.5	192	14.4	32.8		22	11	mg/dL
14772533	29770704	35363177	5/1/2180 04:01:00	5/1/2180 04:06:00	9/1/2180 07:18:46	4.133865740740741	9/1/2180 23:59:00	4.8285	1	1	30	F	UNKNOWN	Medicaid	1	1	0	0	0	0	1	5	48	5	1	143	36.388888888888886	22	128	86	0	0	0	0	0	0	0	0	0	0	16.1	7.2	195	14.3	21.4		20	8	mg/dL
14779919	29147891	39095646	10/7/2181 21:06:00	14/7/2181 12:28:19	15/7/2181 17:25:28	1.2063541666666666			0	0	51	M	WHITE	Other	1	0	0	0	0	0	0	2	15	14	1	54	36.72222222222222	17	117	51	0	0	0	0	0	0	0	0	0	0	7.4	11.7	290	13.3	32.9		21	13	mg/dL
14785854	21070439	34042229	2/4/2135 17:15:00	2/4/2135 18:00:00	9/4/2135 14:04:55	6.836747685185185	8/5/2135 23:59:00	36.2493	0	1	75	F	WHITE	Other	0	0	0	0	0	1	1	3	35	11	3	83	36.99999999999999	18	163	82	0	0	0	0	0	0	0	0	1	0	10.1	12	165	13.2	34.4		23	12	mg/dL
14792259	21961210	37788194	11/12/2137 17:02:00	11/12/2137 17:03:17	12/12/2137 04:50:02	0.4907986111111111	12/12/2137 23:59:00	1.2887	1	1	79	F	WHITE	Other	0	0	0	0	0	0	0	8	64	4	2	91	36.88888888888889	22	174	98	0	0	0	0	0	0	0	1	1	0
14795899	21273611	31118375	22/8/2183 19:10:00	22/8/2183 19:11:41	23/8/2183 14:58:02	0.8238541666666666	23/8/2183 23:59:00	1.1995	1	1	57	M	UNKNOWN	Other	1	1	0	0	0	0	0	16	60	3	1	88	36.77777777777778	18	110	81	0	0	0	0	0	0	0	0	1	0	9.9	11.9	18	11.6	33.4	1.7	18	33	mg/dL
14805716	23669072	37612290	24/1/2175 01:21:00	24/1/2175 02:35:00	4/2/2175 13:43:44	11.464398148148149			0	0	77	F	HISPANIC/LATINO - DOMINICAN	Other	1	1	0	0	0	1	1	7	29	15	5	78	36.99999999999999	18	93	44	0	0	0	0	0	1	0	0	1	0	13.6	12.5	206	15.2	38.6	1	22	25	mg/dL
14827055	20763931	34594277	1/10/2165 22:02:00	1/10/2165 23:05:00	5/10/2165 14:37:39	3.6476736111111108	27/11/2165 23:59:00	57.0375	0	1	77	F	WHITE	Other	0	0	0	0	0	0	1	3	40	15	3	83	37.11111111111111	16	96	40	0	0	0	0	0	0	0	0	1	0	20.8	13	317	12.5	37.5	0.8	21	19	mg/dL
14838267	23045065	31512859	17/9/2114 12:09:00	17/9/2114 14:13:00	18/9/2114 13:15:15	0.9598958333333334	18/9/2114 23:59:00	1.4069	1	1	85	M	WHITE	Medicare	0	0	0	0	0	0	1	9	88	3	10	73	36.55555555555555	18	131	97	1	1	0	0	1	0	0	0	0	0
14839449	22559510	36845045	14/12/2163 07:00:00	14/12/2163 07:33:00	1/1/2164 01:07:22	17.73219907407407			0	0	64	M	WHITE	Other	1	1	0	0	0	1	1	4	28	14	1	74	37.5	19	123	73	0	0	0	0	0	0	0	0	0	0	11.6	13.2	178	13.5	38.1		24	16	mg/dL
14841692	22311524	33659797	4/7/2184 02:45:00	4/7/2184 04:14:00	6/7/2184 15:33:07	2.4716087962962963			0	0	72	F	UNKNOWN	Medicare	1	0	0	0	0	0	0	4	41	13	1	82	37.11111111111111	21	131	58	0	0	0	0	0	0	0	0	1	0							26	8	mg/dL
14843857	26525657	34122269	19/11/2124 03:21:00	19/11/2124 05:34:00	22/11/2124 12:20:25	3.2822337962962966			0	0	49	M	WHITE - BRAZILIAN	Other	1	0	0	0	0	0	1	1	21	15	3	110	37.11111111111111	19	224	142	0	0	0	0	0	0	0	0	1	0	7.9	17.5	189	12.5	50.5	0.6	25	14	mg/dL
14853898	21112006	30755806	21/11/2138 03:29:00	21/11/2138 03:30:41	22/11/2138 18:01:39	1.6048379629629628			0	0	46	M	UNKNOWN	Other	1	0	0	0	0	0	1	4	24	11	1	81	36.22222222222222	18	104	54	0	0	0	0	0	0	0	0	0	0						0.5	27	5	mg/dL
14856342	20764548	34677241	19/11/2187 21:28:00	20/11/2187 04:52:18	21/11/2187 15:09:51	1.4288541666666668	18/6/2188 23:59:00	211.7963	0	1	43	M	OTHER	Other	0	0	0	0	0	0	1	4	45	15	3	120	36.611111111111114	18	115	56	0	0	0	0	1	0	0	0	0	0	1.8	7	34	20.9	19.2	0.5	11	13	mg/dL
14875490	29915347	35541091	31/10/2117 05:42:00	31/10/2117 06:41:00	7/11/2117 14:56:07	7.343831018518518			0	0	61	F	WHITE	Other	0	0	0	0	0	0	0	2	26	14	1	83	36.72222222222222	12	133	54	0	0	0	0	0	0	0	0	0	0	12	10.8	239	13	32.9		18	12	mg/dL
14877088	28330736	37189127	29/2/2136 00:37:00	29/2/2136 02:21:00	1/3/2136 20:03:59	1.7381828703703703			0	0	48	M	WHITE	Other	1	0	0	0	0	0	0	4	15	14	1	107	36.99999999999999		110	84	0	0	0	0	0	0	0	0	0	0	7.6	13.7	216	16	39.5		26	8	mg/dL
14889173	22451208	36168324	3/8/2129 14:44:00	3/8/2129 14:44:41	4/8/2129 15:46:03	1.0426157407407406			0	0	55	F	UNKNOWN	Other	0	0	0	0	0	0	1	0	20	15	1	48	37.05555555555556	16	167	70	0	0	0	0	0	0	0	0	1	0	10	14.2	282	13	41.8		20	13	mg/dL
14897059	29859063	39223556	1/12/2138 09:53:00	1/12/2138 10:45:00	3/12/2138 18:07:59	2.3076273148148148			0	0	71	M	WHITE	Medicare	1	0	0	0	0	0	0	2	30	15	1	105	36.77777777777778	20	150	77	0	0	0	0	0	0	0	0	1	0	11	14	239	13.5	43.5		25	15	mg/dL
14901863	21254089	34855212	12/10/2186 05:38:00	12/10/2186 06:22:00	28/10/2186 19:37:27	16.552395833333332	28/10/2186 23:59:00	16.734	1	1	80	M	WHITE - RUSSIAN	Medicare	1	0	0	0	0	1	1	5	37	15	4	63	34.4	22	172	89	0	1	0	0	0	1	0	0	0	0	11.7	15.6	199	13.7	49.4		28	20	mg/dL
14904124	20235874	34624667	26/11/2198 20:26:00	12/12/2198 18:44:17	14/12/2198 23:02:56	2.1796180555555558	16/1/2199 23:59:00	35.2186	1	1	68	M	WHITE	Medicare	1	0	0	0	0	0	0	10	44	14	5	95	36.99999999999999	16	137	59	0	1	0	0	1	0	0	0	0	0	10.7	5.3	39	19	17.2	3.4	23	23	mg/dL
14907902	23318597	35830627	23/11/2153 21:26:00	23/11/2153 22:12:00	25/11/2153 15:02:39	1.7018402777777777			0	0	49	F	WHITE	Other	0	0	0	0	0	0	0	0	17	15	1	65	36.55555555555555	15	118	66	0	0	0	0	0	0	0	0	0	0	6.9	11.3	196	11.9	35.8		26	6	mg/dL
14917615	25280424	38651089	14/7/2126 20:57:00	14/7/2126 23:51:00	15/7/2126 07:25:51	0.3158680555555556			0	0	60	F	WHITE	Other	1	0	0	0	0	0	0	0	34	15	1	51	36.72222222222222	20	139	82	0	0	0	0	0	0	0	0	1	0	10.9	12.6	193	12.2	37.7		19	13	mg/dL
14926698	22227643	35174428	31/3/2163 03:29:00	31/3/2163 04:11:00	4/4/2163 16:06:31	4.496886574074074	9/11/2164 23:59:00	589.825	0	1	72	M	WHITE	Other	1	0	0	0	0	1	1	3	30	15	4	80	35.666666666666664	17	136	67	0	0	0	0	0	0	0	0	1	1	13.2	10.3	300	13.8	29.9		28	10	mg/dL
14931547	28992365	30132512	10/6/2158 18:42:00	10/6/2158 18:43:35	22/6/2158 15:27:21	11.863726851851851			0	0	75	F	WHITE	Medicare	0	0	0	0	0	0	1	2	32	15	1	78	36.55555555555555	18	124	43	0	0	0	0	0	0	0	0	1	0	11.4	11.9	275	12.7	36.5		21	17	mg/dL
14933447	25094757	39744895	24/7/2122 15:25:00	24/7/2122 23:01:00	9/8/2122 10:30:33	15.478854166666666			0	0	85	F	WHITE	Medicare	0	0	0	0	0	1	0	3	36	15	3	83	36.83333333333333	15	107	65	0	0	0	0	0	0	0	0	0	0	15.8	12.4	262	13.4	38.1		21	14	mg/dL
14943629	23875895	38290017	15/12/2179 19:18:00	15/12/2179 21:20:00	16/12/2179 14:46:55	0.727025462962963	16/12/2179 23:59:00	1.1104	1	1	86	M	WHITE	Other	0	0	0	0	0	0	0	5	52	15	1	51	33	16	80	30	0	0	0	0	0	0	0	0	1	0
14971764	21905378	36093631	10/12/2124 20:15:00	10/12/2124 21:05:00	28/12/2124 11:07:04	17.58476851851852			0	0	50	F	WHITE	Other	1	1	0	0	0	0	1	4	22	14	1	56	37.83333333333333	14	129	76	0	0	0	0	0	0	0	0	1	0	14.7	14.3	452	14	40.5		23	15	mg/dL
14974839	28009137	31074758	19/4/2152 12:54:00	19/4/2152 14:58:00	30/4/2152 14:22:24	10.975277777777777			0	0	45	F	PATIENT DECLINED TO ANSWER	Medicaid	1	1	0	0	0	0	1	4	35	15	2	89	36.5		91	62	0	0	0	0	0	1	0	0	0	0	22.6	12.3	304	13.4	37		21	12	mg/dL
14995832	29781340	34691139	6/10/2179 17:07:00	7/10/2179 13:42:43	10/10/2179 15:53:31	3.0908333333333338			0	0	33	F	BLACK/AFRICAN AMERICAN	Other	0	0	0	0	0	0	1	1	17	15	1	70		16	129	80	0	0	0	0	0	0	0	0	1	0
15001351	20963921	32400793	21/4/2188 15:32:00	21/4/2188 15:33:59	26/4/2188 15:18:51	4.989490740740741			0	0	68	M	WHITE	Other	0	0	0	0	0	0	1	1	25	15	1	96	37.05555555555556	12	143	84	0	0	0	0	0	0	0	0	0	0	9.4	13	171	12.8	37.5		26	8	mg/dL
15011665	24072156	38345603	16/8/2174 08:06:00	16/8/2174 08:55:00	19/8/2174 18:44:06	3.4090972222222224	25/8/2174 23:59:00	9.6278	0	1	84	M	WHITE	Medicare	1	0	0	0	0	1	0	4	44	6	3	70	36.88888888888889		135	51	0	0	0	0	0	0	0	0	0	0	12.4	11.6	245	13.3	32.4		24	18	mg/dL
15016577	21141565	39448888	31/1/2116 03:09:00	31/1/2116 03:49:00	8/2/2116 18:43:03	8.620868055555555			0	0	46	M	BLACK/AFRICAN AMERICAN	Other	1	0	0	0	0	0	0	2	17	14	1	81	37.44444444444445	31	120	79	0	0	0	0	0	0	0	0	0	0							27	8	mg/dL
15041543	26853647	35467757	19/3/2180 09:47:00	19/3/2180 16:12:00	19/4/2180 15:53:25	30.987094907407407			0	0	79	F	WHITE	Medicare	0	1	0	0	0	0	1	6	39	15	1	72	35.61111111111111	14	188	90	0	0	0	0	0	0	0	0	0	0	15.5	11.4	268	12.5	33.5		25	11	mg/dL
15048581	22209419	35533988	2/10/2155 13:15:00	2/10/2155 14:06:00	3/10/2155 10:31:02	0.8507175925925926	3/10/2155 23:59:00	1.4118	1	1	76	M	WHITE	Other	0	0	0	0	0	0	0	8	88	3	2	79	35.72222222222222	12	136	48	0	0	0	0	0	1	0	0	1	0	9.3	9.9	173	13.7	29.5	0.3	19	41	mg/dL
15050181	25958518	39027080	1/12/2148 02:38:00	1/12/2148 03:41:00	8/12/2148 23:30:03	7.825729166666666			0	0	73	M	BLACK/CAPE VERDEAN	Other	1	1	0	0	0	1	1	10	57	15	4	80	36.333333333333336	24	134	71	0	0	0	0	0	0	0	0	1	0	20.1	8.5	102	13.4	26		21	18	mg/dL
15057621	20393299	37536420	27/1/2178 03:32:00	27/1/2178 10:41:00	14/2/2178 18:32:23	18.32734953703704			0	0	65	F	UNKNOWN	Medicare	1	1	0	0	0	1	0	6	28	15	2	70	37.27777777777777	18	182	83	0	0	0	0	0	1	0	0	1	0	10.3	9.9	233	13.8	31		25	9	mg/dL
15090519	28377288	34863328	25/6/2153 12:51:00	25/6/2153 13:37:00	2/7/2153 13:30:04	6.995185185185186			0	0	54	F	WHITE	Medicaid	1	0	0	0	0	0	1	4	20	15	2	85	36.11111111111111	13	136	70	0	0	0	0	0	0	0	0	1	0	13.9	12.9	386	12.8	36.6		23	9	mg/dL
15106570	25255348	36735777	8/1/2122 15:05:00	8/1/2122 16:45:00	10/1/2122 20:50:43	2.170636574074074			0	0	63	M	HISPANIC OR LATINO	Other	0	0	0	0	0	0	1	1	20	14	1	80	36.83333333333333	12	118	77	0	0	0	0	0	0	0	0	0	0	7.9	13.9	181	13.1	40.5		24	8	mg/dL
15108146	29814494	32009588	28/6/2154 11:03:00	28/6/2154 12:49:00	3/7/2154 23:51:53	5.460335648148148	3/7/2154 23:59:00	5.4653	1	1	80	F	UNKNOWN	Medicare	1	0	0	0	0	1	1	4	43	10	1	78	35.666666666666664	20	112	61	0	0	0	0	0	0	0	0	1	0	12.4	10.3	225	14	29.1	0.5	19	17	mg/dL
15113915	23182700	37479585	10/5/2113 08:12:00	10/5/2113 09:04:00	11/5/2113 18:40:30	1.4003472222222222	11/5/2113 23:59:00	1.6215	1	1	77	F	WHITE	Medicare	1	0	0	0	0	1	0	5	67	5	1	94	36.5		140	72	0	0	0	0	0	0	0	0	1	0	17.7	11.6	287	14.2	37		21	15	mg/dL
15129243	29999098	33475199	9/6/2128 23:45:00	10/6/2128 01:18:00	21/6/2128 03:01:13	11.07167824074074	20/6/2128 23:59:00	10.9451	1	1	76	M	WHITE	Other	1	1	0	0	0	1	0	8	39	11	1	106	37.16666666666667	18	157	94	0	0	0	0	0	0	0	0	0	0	18	12.7	57	14	37.7		23	22	mg/dL
15148777	27099538	37229828	10/10/2189 01:12:00	10/10/2189 01:13:20	11/10/2189 18:08:13	1.7047800925925924	11/10/2189 23:59:00	1.9484	1	1	39	M	WHITE	Medicaid	0	1	0	0	0	1	0	7	32	15	1	124	37.94444444444444	32	164	100	0	0	0	0	0	0	0	0	0	0	24.9	14.6	243	14.3	42.1	0.3	17	11	mg/dL
15157279	25775519	39741021	4/8/2158 23:50:00	5/8/2158 00:42:00	6/8/2158 18:25:52	1.7387962962962964			0	0	55	F	WHITE	Other	0	0	0	0	0	0	0	0	17	15	2	79	36.83333333333333	16	176	86	0	0	0	0	0	0	0	1	1	0	11.4	14.4	220	12.8	43.4		25	5	mg/dL
15176046	25912590	34049855	1/8/2128 18:38:00	1/8/2128 19:57:00	13/8/2128 18:03:11	11.920960648148148			0	0	74	M	WHITE	Medicare	0	0	0	0	0	1	0	3	30	15	1	61	36.5	14	144	75	0	0	0	0	0	0	0	0	1	0	13.6	13.3	133	13.5	41.6		22	26	mg/dL
15178361	23103446	36564082	3/8/2125 21:15:00	4/8/2125 00:39:00	16/8/2125 18:47:18	12.755763888888888	16/8/2125 23:59:00	12.9722	1	1	53	M	WHITE	Medicare	0	0	1	0	0	0	0	11	40	15	5	90	36.94444444444444	28	96	53	0	0	1	0	1	0	0	0	0	1	7.4	9.7	25	14.9	28.3	3.3	16	37	mg/dL
15188030	24357743	34930539	19/9/2138 19:02:00	19/9/2138 22:00:00	26/9/2138 23:38:06	7.068125000000001	26/9/2138 23:59:00	7.0826	1	1	72	F	UNKNOWN	Medicare	0	1	0	0	0	1	0	4	48	15	1	87	35.33333333333333	15	147	73	0	0	0	0	0	0	0	0	1	0	18.8	12.4	175	12.4	36	1.1	23	24	mg/dL
15190587	22172790	30823989	17/1/2140 07:15:00	21/1/2140 10:12:19	12/2/2140 23:37:00	22.558807870370373	20/4/2140 23:59:00	90.5741	1	1	70	M	BLACK/CARIBBEAN ISLAND	Medicaid	1	1	0	0	0	1	1	7	69	3	1	75	36.333333333333336		163	89	0	0	0	0	0	0	0	0	0	0	10.1	12	145	11.8	35.9		24	24	mg/dL
15201360	23341842	38261487	9/10/2166 04:21:00	9/10/2166 05:59:00	9/10/2166 22:15:42	0.6782638888888889	12/10/2166 23:59:00	3.75	1	1	89	M	UNKNOWN	Medicare	0	0	0	0	0	0	0	4	37	15	1	63	37.05555555555556	16	106	59	0	0	0	0	0	0	0	0	1	0
15206760	22941019	34608437	6/9/2133 00:43:00	6/9/2133 02:49:00	9/9/2133 19:17:58	3.686782407407407	9/9/2133 23:59:00	3.8819	1	1	65	F	UNKNOWN	Other	0	1	0	0	0	0	1	7	34	15	1	94	35.9	22	90	57	0	0	0	0	0	0	0	0	1	0	14.4	14	205	13.3	42.9	0.7	18	12	mg/dL
15211911	22905331	36715414	26/9/2115 19:09:00	26/9/2115 19:50:00	4/10/2115 20:42:08	8.036203703703704			0	0	71	M	WHITE - RUSSIAN	Medicare	1	0	0	0	0	0	1	5	53	9	3	73	35.77777777777778	15	172	75	0	0	0	0	1	0	0	0	0	0	37.1	15.5	109	14.3	45.5		17	18	mg/dL
15223883	27595300	36458792	6/7/2119 21:31:00	6/7/2119 23:05:00	14/7/2119 17:36:09	7.771631944444444			0	0	46	F	HISPANIC/LATINO - DOMINICAN	Medicaid	1	0	0	0	0	0	1	2	20	14	1	95	36.99999999999999	17	130	53	0	0	0	0	0	0	0	0	1	0	16	10.1	494	17.1	32.9		21	9	mg/dL
15232659	26818708	33882566	22/1/2119 21:15:00	29/1/2119 14:30:53	30/1/2119 17:15:23	1.1142361111111112			0	0	51	M	BLACK/AFRICAN AMERICAN	Other	0	0	0	0	0	1	1	2	25	13	1	63	36.166666666666664	14	151	77	0	0	0	0	0	0	0	0	1	0	16.9	13.5	190	13	38.6		27	19	mg/dL
15258890	26918912	34853891	27/6/2171 17:53:00	27/6/2171 19:22:00	8/7/2171 15:23:49	10.834594907407407			0	0	51	M	UNKNOWN	Other	0	0	0	0	0	1	1	8	38	9	1	84	36.99999999999999	22	114	79	0	0	0	0	0	0	0	0	0	0	10.7	11.5	146	14.3	33.4		23	5	mg/dL
15300429	28514883	32926775	11/7/2151 00:47:00	11/7/2151 00:48:37	30/7/2151 12:53:42	19.50353009259259			0	0	62	M	WHITE	Other	0	0	0	0	0	0	1	3	20	14	3	77	36.72222222222222	18	149	91	0	0	0	0	0	0	0	0	1	0	12.3	15.3	263	12.2	43.3		20	13	mg/dL
15311288	29175689	33754509	4/3/2177 04:38:00	4/3/2177 07:05:00	5/3/2177 21:19:29	1.5933912037037035	4/3/2177 23:59:00	0.7042	1	1	59	F	UNKNOWN	Other	0	1	0	0	0	1	1	4	39	15	1	81	32.77777777777778	20	106	83	0	0	0	0	0	0	0	0	0	0	13.5	13.9	352	12.1	42	0.7	26	15	mg/dL
15316389	25413427	33257069	21/6/2172 21:44:00	22/6/2172 00:15:00	14/7/2172 18:14:18	22.749513888888888			0	0	84	M	WHITE	Medicare	1	1	0	0	0	1	1	7	60	3	2	64	36.44444444444444		187	88	0	0	0	0	0	1	0	0	0	0	9.9	11.3	299	12.4	35.5		26	21	mg/dL
15316711	23080583	33036564	20/3/2182 03:46:00	20/3/2182 05:17:00	21/3/2182 17:41:00	1.5166666666666666	22/3/2182 23:59:00	2.7792	1	1	64	M	WHITE	Other	1	0	0	0	0	0	0	7	46	3	2	82	36.72222222222222	16	179	69	0	0	0	0	0	1	0	0	1	0
15327132	23044980	32563553	29/11/2175 19:21:00	29/11/2175 19:21:42	7/12/2175 14:26:54	7.795277777777778	17/1/2176 23:59:00	49.1926	0	1	48	M	UNKNOWN	Other	1	0	0	0	0	0	1	3	17	14	3	68	37.22222222222222	11	179	82	0	0	0	0	0	0	0	0	0	1	19.5	14.3	132	13.1	41.5	0.5	24	14	mg/dL
15331740	23275684	30193906	9/5/2140 16:52:00	9/5/2140 17:24:00	19/5/2140 19:03:19	10.068969907407409			0	0	46	M	WHITE	Other	0	0	0	0	0	0	1	1	22	14	2	80	36.88888888888889	17	152	62	0	0	0	0	0	0	0	1	0	0	14.4	13.9	193	12.8	40.8	0.4	20	13	mg/dL
15353529	20675727	33232740	17/5/2168 06:36:00	17/5/2168 07:56:00	22/5/2168 16:13:13	5.345289351851851			0	0	54	F	HISPANIC/LATINO - PUERTO RICAN	Other	1	0	0	0	0	1	0	4	15	14	3	94	36.666666666666664	14	164	77	0	0	0	0	0	1	0	1	1	0	9.3	12.3	98	14.6	37.8		23	16	mg/dL
15364928	20528432	30177126	17/9/2156 09:25:00	17/9/2156 11:14:00	19/9/2156 11:08:53	1.996446759259259	19/9/2156 23:59:00	2.5313	1	1	47	M	UNKNOWN	Medicare	1	1	0	0	0	0	1	12	69	3	2	100	36.333333333333336	18	144	97	0	0	0	0	0	0	0	0	0	0	30.9	16.1	295	13	49.5	0.3	18	11	mg/dL
15380869	27773800	33991509	2/4/2154 01:15:00	2/4/2154 02:27:00	7/4/2154 18:31:48	5.670000000000001			0	0	61	F	WHITE - OTHER EUROPEAN	Other	1	0	0	0	0	0	1	1	27	15	2	83	36.88888888888889	16	112	73	0	0	0	0	0	0	0	0	1	1	9.3	12.6	194	12.6	38.7		25	8	mg/dL
15381348	20737586	33714508	27/12/2142 13:47:00	27/12/2142 15:05:00	9/1/2143 16:19:50	13.051967592592591			0	0	47	M	WHITE	Other	1	1	0	0	0	1	1	4	37	7	2	53	36.388888888888886	15	140	55	0	0	0	0	0	0	0	1	1	0	17.9	14.4	271	14.1	41.3		20	15	mg/dL
15390729	26374064	35520541	30/6/2177 21:26:00	30/6/2177 22:30:00	3/7/2177 01:32:00	2.1263888888888887	3/7/2177 23:59:00	3.0618	1	1	56	F	WHITE	Other	1	1	0	0	0	1	1	8	70	3	1	68	36.44444444444444	12	124	72	0	0	0	0	0	0	0	0	0	0	21.4	14	356	13.8	40.3		19	13	mg/dL
15393641	25479875	37821218	11/7/2124 02:51:00	11/7/2124 04:22:00	16/7/2124 17:08:25	5.532233796296296			0	0	64	F	WHITE	Medicare	1	0	0	0	0	0	0	3	37	10	2	77	37.22222222222222	16	140	78	0	0	0	0	0	0	0	1	1	0	14.5	13.1	308	12.8	38.6		22	11	mg/dL
15408504	21042724	32322200	20/6/2176 13:46:00	23/6/2176 16:09:33	26/6/2176 13:32:54	2.891215277777778			0	0	63	M	WHITE	Other	1	0	0	0	0	1	0	0	25	15	1	50	35.05555555555555	11	141	70	0	0	0	0	0	0	0	0	1	0	11.9	11.1	286	14.4	31		24	12	mg/dL
15408794	26553279	32065472	21/8/2128 11:00:00	21/8/2128 11:44:00	28/8/2128 14:42:28	7.123935185185186			0	0	63	M	WHITE	Other	1	0	0	0	0	1	1	2	25	15	1	85	36.11111111111111	20	138	70	0	0	0	0	0	0	0	0	0	0	10.1	14.7	212	13.7	43.6	0.3	25	13	mg/dL
15427594	21908688	39251853	15/1/2175 05:38:00	15/1/2175 07:08:00	25/1/2175 15:41:01	10.356261574074074			0	0	56	F	WHITE	Other	1	0	0	0	0	1	1	4	43	4	1	97	36.5	18	127	79	0	0	0	0	0	0	0	0	0	0	13.2	11.7	283	12.5	35		26	13	mg/dL
15429606	22269972	31461923	8/1/2188 12:27:00	8/1/2188 14:27:00	10/1/2188 23:06:44	2.3609259259259257	9/1/2188 23:59:00	1.3972	1	1	56	M	UNABLE TO OBTAIN	Other	0	1	0	1	0	1	0	9	72	3	2	111	35.61111111111111	14	138	99	0	0	0	0	0	0	0	0	0	1	16.6	13	300	13.1	37.4	0.4	23	11	mg/dL
15448674	23457713	32499467	5/11/2192 17:45:00	5/11/2192 19:18:00	11/11/2192 15:19:57	5.8346875	11/11/2192 23:59:00	6.1951	1	1	74	F	WHITE	Medicare	1	1	0	0	0	0	1	16	55	15	1	104	38.666666666666664	15	100	57	0	0	0	0	0	0	0	0	1	0	17.1	9	134	15.6	28.5	0.3	18	44	mg/dL
15455733	21359984	36225802	15/12/2152 19:38:00	15/12/2152 20:41:00	22/12/2152 03:05:55	6.26730324074074	21/12/2152 23:59:00	6.1375	1	1	85	F	ASIAN	Medicare	1	1	0	0	0	0	0	5	28	15	3	80	36.11111111111111	14	121	47	0	0	0	0	0	0	0	0	1	0	12	10.6	194	12.8	30.3		21	10	mg/dL
15469636	26110211	37364617	4/10/2162 14:09:00	4/10/2162 16:47:56	22/10/2162 03:16:49	17.43672453703704			0	0	57	M	HISPANIC/LATINO - DOMINICAN	Medicaid	1	1	0	0	0	0	1	5	30	10	1	90	37.11111111111111	14	147	78	0	0	0	0	0	0	0	0	1	0	10.9	14.6	202	13.7	43		26	9	mg/dL
15477883	25038154	39849314	3/2/2139 05:33:00	3/2/2139 07:12:00	3/2/2139 12:35:47	0.22484953703703706	3/2/2139 23:59:00	0.6993	1	1	67	M	WHITE	Other	0	0	0	0	0	0	0	4	36	15	5	67	34.94444444444445	16	115	89	1	0	0	0	1	0	0	0	0	0
15503543	24587519	36134539	22/4/2130 15:17:00	22/4/2130 15:55:00	27/4/2130 22:58:11	5.293877314814815			0	0	33	M	WHITE	Other	1	0	0	0	0	1	0	1	10	14	2	71	36.83333333333333	17	143	77	0	0	0	0	0	1	0	0	1	0	14.1	15.6	300	12.8	46.6		29	15	mg/dL
15509590	27048812	30937097	7/4/2120 11:13:00	7/4/2120 12:29:00	8/4/2120 17:39:08	1.2153703703703704			0	0	56	M	WHITE	Other	0	0	0	0	0	0	0	0	19	15	1	63	37.16666666666667	15	105	58	0	0	0	0	0	0	0	0	1	0	8.7	15.3	189	12.7	44.3		24	14	mg/dL
15537237	27472769	39467232	28/2/2156 16:04:00	28/2/2156 17:38:00	29/2/2156 16:57:08	0.9716203703703704			0	0	50	F	BLACK/AFRICAN AMERICAN	Other	0	0	0	0	0	0	0	1	15	14	3	73	36.72222222222222	18	145	80	0	0	0	0	1	0	0	0	0	0	7.1	12.2	169	12.8	36.7	0.3	25	17	mg/dL
15556698	26628429	34394728	18/2/2169 17:17:00	18/2/2169 17:25:00	26/2/2169 15:46:17	7.931446759259259			0	0	42	F	UNKNOWN	Other	0	0	0	0	0	1	1	2	25	13	2	92	36.611111111111114	24	140	70	0	0	0	0	0	1	0	0	1	0	12.3	10.6	176	16.4	33.1		18	9	mg/dL
15558105	20318355	30553667	10/3/2178 04:01:00	10/3/2178 04:52:00	12/3/2178 04:08:23	1.969710648148148	12/3/2178 23:59:00	2.7965	1	1	62	M	WHITE - RUSSIAN	Other	1	0	0	0	0	1	0	3	35	15	1	65	39.44444444444444	18	114	77	0	0	0	0	0	0	0	0	0	0	15	13.6	239	13.7	40.7	0.8	25	19	mg/dL
15564494	23605540	35944867	16/5/2135 15:14:00	16/5/2135 19:49:03	29/5/2135 17:10:09	12.889652777777776			0	0	74	F	WHITE	Medicare	0	0	0	0	0	0	0	1	25	14	2	51	36.88888888888889	13	146	88	0	0	0	0	0	0	0	0	1	0	8.7	11.4	219	12.7	32.2		31	14	mg/dL
15585673	28322366	33773508	2/1/2152 13:21:00	2/1/2152 14:37:00	5/1/2152 03:20:27	2.530173611111111	3/1/2152 23:59:00	1.3903	1	1	73	F	ASIAN - CHINESE	Other	1	1	0	0	0	0	0	3	43	15	1	62	35.55555555555556	16	191	69	0	0	0	0	0	0	0	0	1	0	10.5	15.3	137	13.5	46.2		20	14	mg/dL
15600053	24414758	34097041	21/5/2157 22:46:00	22/5/2157 00:06:00	23/5/2157 16:46:16	1.69462962962963	23/5/2157 23:59:00	1.9951	1	1	63	F	UNKNOWN	Medicare	0	1	0	0	0	1	1	5	47	15	1	82	37.27777777777777	23	82	56	0	0	0	0	0	0	0	0	0	0	17.2	10.9	245	14.3	32.7	0.3	22	18	mg/dL
15604395	20117587	37897523	2/6/2128 20:29:00	29/6/2128 19:58:39	3/7/2128 02:26:16	3.269178240740741	7/8/2128 23:59:00	39.1669	0	1	73	M	UNKNOWN	Medicare	1	0	0	0	0	0	1	7	35	13	4	84	36.88888888888889	11	147	68	0	0	1	1	0	0	0	0	1	0	8.1	8	72	21.6	24.2	9.3	26	17	mg/dL
15626265	21116022	37163816	9/3/2141 01:52:00	9/3/2141 01:53:21	9/3/2141 17:12:21	0.6381944444444444			0	0	83	F	WHITE	Medicare	0	0	0	0	0	0	0	5	39	15	1	85	36.55555555555555	9	126	57	0	0	0	0	0	0	0	0	1	0	8.8	13.4	237	12.3	40.9		24	18	mg/dL
15635029	20348076	38316960	13/7/2180 19:36:00	13/7/2180 20:14:00	25/7/2180 22:39:51	12.10128472222222			0	0	64	F	WHITE	Other	0	0	0	0	0	1	1	3	27	12	1	85	37.333333333333336	22	139	71	0	0	0	0	0	0	0	0	0	0	12.7	13.8	189	13.3	41.3		26	13	mg/dL
15640315	29205438	31098507	24/3/2159 18:49:00	24/3/2159 19:52:00	25/5/2159 16:50:24	61.87388888888888			0	0	42	F	PORTUGUESE	Other	1	1	0	0	0	1	1	3	17	14	4	75	37.388888888888886	24	154	79	0	0	0	0	0	0	0	0	0	0
15645206	21540008	31953667	22/5/2171 03:49:00	22/5/2171 05:15:00	10/6/2171 02:59:40	18.90601851851852	9/6/2171 23:59:00	18.7806	1	1	84	M	OTHER	Other	1	1	0	0	0	1	1	4	47	9	3	61	36.22222222222222	16	150	61	0	0	1	0	0	0	0	0	1	0	12.1	11.5	211	14.4	33		27	16	mg/dL
15655633	28583591	37774488	24/1/2200 16:34:00	24/1/2200 17:21:00	31/1/2200 10:55:26	6.732245370370371			0	0	81	F	WHITE	Medicare	0	0	0	0	0	0	1	2	33	14	2	76	36.88888888888889	23	152	59	0	0	0	0	0	1	0	0	0	0	5.8	10.5	186	13	30.6		24	10	mg/dL
15664425	24822375	31780252	6/5/2185 11:08:00	6/5/2185 12:10:00	15/5/2185 01:00:43	8.535219907407408	14/5/2185 23:59:00	8.4924	1	1	57	M	BLACK/AFRICAN AMERICAN	Other	1	0	0	0	0	1	1	10	55	3	1	64	35.77777777777778	24	118	87	0	0	0	0	0	0	0	0	0	0	9.2	6.4	192	13.4	19		23	10	mg/dL
15664993	25809245	38476630	24/8/2187 20:12:00	24/8/2187 20:13:34	28/8/2187 10:47:50	3.6071296296296294	26/8/2187 23:59:00	2.1566	1	1	40	M	BLACK/AFRICAN AMERICAN	Medicare	1	1	1	0	0	1	1	13	81	3	2	68	35.4	16	89	50	0	0	0	0	0	0	0	1	1	0	24.9	15.1	262	12.7	48.8	0.4	7	26	mg/dL
15682076	24056393	34018959	9/5/2143 22:03:00	9/5/2143 23:40:00	25/5/2143 12:55:20	15.552314814814814			0	0	84	M	WHITE	Medicare	1	0	0	0	0	1	1	6	40	14	1	63	35.227777777777774	14	148	80	0	0	0	0	0	0	0	0	1	0	12.1	11.9	221	14.4	33.7	0.3	19	29	mg/dL
15682917	26637866	36693626	21/12/2142 02:24:00	21/12/2142 03:10:00	26/12/2142 15:07:52	5.498518518518519	7/1/2144 23:59:00	382.8674	0	1	76	M	WHITE - RUSSIAN	Other	1	0	0	0	0	1	1	4	29	15	3	73	36.99999999999999		106	62	0	0	0	0	0	0	0	1	1	0	6.8	11.7	200	13.1	36.3		24	15	mg/dL
15684630	23953205	30802797	3/6/2157 11:28:00	3/6/2157 12:47:00	13/6/2157 12:43:22	9.997476851851852			0	0	55	M	WHITE	Other	1	0	0	0	0	1	1	5	23	15	1	58	37.666666666666664	17	128	69	0	0	0	0	0	0	0	0	0	0	7.8	12.3	134	13.7	36.8		22	8	mg/dL
15684677	22833374	33966096	7/5/2148 13:57:00	7/5/2148 14:20:00	22/5/2148 12:20:03	14.916701388888889	22/5/2148 23:59:00	15.4021	1	1	72	F	WHITE	Other	1	1	0	0	0	1	1	6	33	15	3	79	37.333333333333336	26	105	67	0	0	0	0	0	0	0	1	0	1	20.8	8.7	340	15.7	28.4		24	14	mg/dL
15696612	29580325	32025945	9/5/2150 02:55:00	9/5/2150 04:29:00	10/5/2150 21:45:48	1.72	10/5/2150 23:59:00	1.8125	1	1	82	F	UNKNOWN	Medicare	0	0	0	0	0	0	1	2	38	15	4	91	37.5	11	143	76	0	0	0	0	0	0	0	0	1	0	7.2	11.1	144	13.8	33.7		25	18	mg/dL
15696627	25123049	38841172	18/6/2189 16:27:00	18/6/2189 18:50:00	21/6/2189 13:48:59	2.790960648148148			0	0	51	F	WHITE	Other	1	0	0	0	0	0	1	2	17	14	3	58	36.72222222222222	14	136	80	0	0	1	0	0	0	0	1	1	0	11.6	12.8	217	15.7	38.2		23	15	mg/dL
15698928	20647389	35473136	2/6/2173 21:46:00	2/6/2173 22:19:00	4/6/2173 14:13:16	1.6626851851851854			0	0	47	F	WHITE	Other	0	0	0	0	0	0	0	1	26	15	2	76	36.94444444444444	14	97	62	0	0	0	0	0	0	0	1	0	0	14.5	12.3	170	13	38.2		22	10	mg/dL
15727720	20645052	37409836	21/9/2126 15:28:00	21/9/2126 15:30:11	27/9/2126 20:26:00	6.2054282407407415			0	0	56	M	WHITE - OTHER EUROPEAN	Other	1	0	0	0	0	0	1	4	35	9	3	56	34.44444444444444	14	95	44	0	0	0	0	0	0	0	0	0	0	11.5	9.5	290	12.8	29.5		26	5	mg/dL
15737439	28074598	37727717	4/9/2187 01:17:00	4/9/2187 02:21:00	20/9/2187 22:21:57	16.833993055555556			0	0	25	F	UNKNOWN	Other	1	1	0	0	0	0	1	4	15	15	1	98	37.333333333333336		113	71	0	0	0	0	0	0	0	0	0	0	9.4	10.9	162	12.9	33		24	10	mg/dL
15743295	27180851	33782016	18/3/2183 19:21:00	18/3/2183 19:47:00	27/3/2183 10:35:59	8.617349537037038			0	0	55	M	WHITE	Other	0	0	0	0	0	0	1	1	22	13	1	69	36.77777777777778	10	156	69	0	0	0	0	0	0	0	0	1	0	12.2	13.4	254	13.1	39.1		23	16	mg/dL
15745670	28306909	34432900	5/1/2192 15:56:00	5/1/2192 16:31:00	6/1/2192 17:28:11	1.0397106481481482			0	0	56	M	WHITE	Other	1	0	0	0	0	0	0	3	22	14	2	50	36.44444444444444	8	130	86	0	0	1	0	0	0	0	0	0	0	5	10.7	168	14.2	32.1		27	20	mg/dL
15756546	27818528	37023247	29/3/2124 01:17:00	29/3/2124 02:20:00	3/4/2124 17:34:13	5.634872685185186			0	0	19	M	OTHER	Other	0	0	0	0	0	0	1	2	17	14	1	94	36.72222222222222	17	112	58	0	0	0	0	0	0	0	0	0	0
15784702	26901851	32900464	14/4/2127 00:25:00	14/4/2127 00:26:49	6/5/2127 13:35:13	22.5475	8/5/2127 23:59:00	24.9807	1	1	61	F	WHITE	Other	1	1	0	0	0	1	1	12	71	3	5	127	36.27777777777778	28	136	86	0	0	0	0	0	1	0	1	1	0	29.5	13.1	316	13.6	40.1	1	18	14	mg/dL
15789572	21052505	35712139	3/4/2146 16:52:00	4/4/2146 18:52:11	1/5/2146 14:43:07	26.82703703703704			0	0	75	M	WHITE	Other	0	0	0	0	0	1	1	5	48	8	2	72	36.99999999999999		135	67	0	0	0	0	0	0	0	0	0	1	23.1	13.3	116	12.3	37.2		25	24	mg/dL
15799409	26346903	35747982	8/6/2122 20:50:00	8/6/2122 21:14:00	14/6/2122 18:31:57	5.887465277777778	26/4/2123 23:59:00	322.1146	0	1	73	M	WHITE	Medicare	0	0	0	0	0	1	1	3	46	7	5	85	36.5	20	165	124	0	0	0	0	0	0	0	1	1	0	10.8	11.5	373	14.9	34.7		23	10	mg/dL
15837926	24062703	31004881	10/1/2155 20:12:00	10/1/2155 20:30:00	15/1/2155 14:59:48	4.770694444444445			0	0	28	M	WHITE	Other	0	0	0	0	0	0	0	2	13	14	3	113	34.44444444444444	27	150	136	0	0	0	0	0	0	0	0	1	0	13.1	12.8	200	12.8	39.1	0.9	22	13	mg/dL
15843026	27725675	35707513	23/2/2153 15:33:00	24/2/2153 17:59:06	25/2/2153 18:08:42	1.0066666666666666	13/3/2153 23:59:00	17.2499	0	1	63	F	WHITE	Other	0	0	0	0	0	1	0	4	46	7	9	91	37.05555555555556	18	137	90	0	1	0	0	0	0	0	0	0	0	5.4	10.9	406	17.8	34.1		20	28	mg/dL
15854999	26983519	34747329	8/7/2145 14:48:00	8/7/2145 16:19:00	9/7/2145 02:10:02	0.4104398148148148	9/7/2145 23:59:00	1.3194	1	1	67	F	UNABLE TO OBTAIN	Medicare	0	0	0	0	0	0	0	5	37	8	1	52		13	129	59	0	0	0	0	0	0	0	0	0	0
15860886	21019750	30331208	19/11/2125 15:01:00	19/11/2125 16:18:00	27/11/2125 16:48:45	8.021354166666667	27/11/2125 23:59:00	8.3201	1	1	67	M	WHITE	Medicare	1	0	0	0	0	1	1	6	20	15	5	91	37.388888888888886	9	193	76	1	0	0	0	0	1	0	0	1	0	10.5	10.5	372	15.1	32		26	11	mg/dL
15862717	28224471	33348027	30/10/2187 03:19:00	30/10/2187 03:48:00	7/11/2187 18:24:16	8.608518518518519			0	0	67	M	PORTUGUESE	Other	1	1	0	0	0	0	0	8	33	15	3	87	36.611111111111114	13	129	66	0	0	0	0	0	1	0	1	1	0	11.3	12.8	230	13.5	37.6		21	30	mg/dL
15877057	23459333	35943666	29/5/2161 22:54:00	29/5/2161 23:59:55	9/6/2161 10:44:48	10.447835648148148			0	0	30	M	WHITE	Other	1	1	0	0	0	1	1	4	10	14	2	89	37.05555555555556	14	136	66	0	0	0	0	0	0	0	1	0	0	11.9	16.6	288	12.8	48.6		23	13	mg/dL
15882198	25362734	36033974	17/3/2161 05:57:00	17/3/2161 07:36:00	21/3/2161 13:31:05	4.246585648148148	19/3/2161 23:59:00	2.6826	1	1	37	M	UNKNOWN	Other	1	1	0	0	0	1	1	10	29	15	1	84	36.83333333333333	16	87	42	0	0	0	0	0	0	0	0	0	0	10.8	11.3	109	14.8	34	1.6	18	44	mg/dL
15889948	23488519	32791763	23/7/2176 23:52:00	23/7/2176 23:52:49	26/7/2176 21:23:57	2.89662037037037			0	0	71	M	WHITE	Medicare	1	0	0	0	0	0	0	2	35	13	2	80	36.83333333333333	17	121	52	1	0	0	0	0	0	0	0	1	0	12.8	11.2	232	12.2	34.4		24	21	mg/dL
15899397	26807534	33960759	5/8/2181 18:43:00	5/8/2181 19:47:00	11/8/2181 16:54:21	5.8801041666666665			0	0	69	F	WHITE	Other	1	0	0	0	0	0	1	2	26	14	1	64	35.666666666666664	18	148	65	0	0	0	0	0	0	0	0	1	0	12.8	12	309	14.1	35.8	0.4	23	20	mg/dL
15900261	29685728	32975613	24/4/2131 18:50:00	24/4/2131 18:51:25	26/4/2131 16:15:39	1.8918287037037036			0	0	62	M	WHITE	Other	0	0	0	0	0	0	0	1	22	15	1	67	36.77777777777778	19	135	79	0	0	0	0	0	0	0	0	0	0	9.6	14.7	215	13.3	44.6	0.4	24	10	mg/dL
15902493	21900706	39739449	24/7/2174 18:50:00	24/7/2174 18:51:48	13/8/2174 11:36:18	19.697569444444444			0	0	88	F	HISPANIC OR LATINO	Medicare	1	1	0	0	0	0	1	6	42	15	1	71	35.94444444444444	16	139	74	0	0	0	0	0	0	0	0	1	0	5.7	11.5	304	16	35		23	15	mg/dL
15903016	26032761	39285843	24/9/2126 16:54:00	25/9/2126 02:31:47	6/10/2126 21:38:37	11.796412037037037	20/10/2126 23:59:00	25.8939	0	1	57	M	UNABLE TO OBTAIN	Medicare	1	0	0	0	0	0	1	9	45	15	7	111	38.27777777777778	38	112	53	0	0	0	0	1	1	0	1	1	0	30.6	7.6	15	17	20.7	0.4	27	29	mg/dL
15907529	20353894	36567213	29/1/2131 09:54:00	29/1/2131 11:07:00	31/1/2131 02:50:15	1.6550347222222221	31/1/2131 23:59:00	2.5361	1	1	71	M	UNKNOWN	Medicare	0	0	0	0	0	0	0	7	38	15	3	86	36.55555555555555	18	105	73	0	0	0	0	1	0	0	0	1	0
15938122	28798564	33048973	27/9/2169 23:02:00	27/9/2169 23:03:01	18/10/2169 13:46:53	20.613796296296297			0	0	65	F	OTHER	Other	1	1	0	0	0	0	1	2	27	13	1	73	36.611111111111114	14	164	75	0	0	0	0	0	0	0	0	0	0	10.6	11.5	155	12.2	35.4		22	11	mg/dL
15941054	28969477	32494951	17/12/2131 20:03:00	17/12/2131 21:02:00	27/12/2131 21:55:53	10.037418981481482	27/12/2131 23:59:00	10.1229	1	1	67	F	UNKNOWN	Medicare	0	1	0	0	0	1	1	4	39	6	1	83	36.88888888888889	14	132	68	0	0	0	0	0	0	0	0	1	0	11.5	13.4	265	13.2	37.4		25	24	mg/dL
15945590	25890171	39278284	19/2/2125 20:27:00	19/2/2125 20:29:08	5/3/2125 16:55:51	13.851886574074074	30/6/2125 23:59:00	131.1457	0	1	74	M	WHITE	Medicare	1	1	1	0	0	1	1	12	41	15	5	91	36.77777777777778	39	168	148	1	1	0	0	0	0	0	1	0	0	4	7.8	28	20.7	25.6	0.9	18	80	mg/dL
15958770	24895093	35600501	24/4/2114 16:26:00	10/5/2114 01:34:49	27/5/2114 01:55:01	17.01402777777778	26/5/2114 23:59:00	16.9335	1	1	76	M	UNKNOWN	Medicare	1	1	1	0	0	0	1	16	75	15	5	138	36.27777777777778	20	84	52	0	1	0	0	1	0	0	0	0	0	2.4	6.5	20	15.1	19.9	2.2	6	46	mg/dL
15968190	26097841	38688879	10/3/2144 18:11:00	10/3/2144 19:17:00	18/3/2144 13:16:58	7.749976851851852			0	0	64	M	WHITE	Other	1	1	0	0	0	1	0	2	35	15	2	122	36.77777777777778	13	121	73	1	0	0	0	0	0	0	0	0	0	11.4	14	204	13.9	41.8		20	11	mg/dL
15971063	23922388	33083569	14/1/2125 07:02:00	14/1/2125 08:27:00	1/2/2125 00:41:10	17.67650462962963	9/2/2125 23:59:00	26.6472	0	1	58	M	UNKNOWN	Other	1	1	0	0	0	0	1	7	31	15	2	65	36.94444444444444	22	121	71	0	0	0	0	0	1	0	0	1	0	11.5	13	210	13.3	39		21	16	mg/dL
15971151	24917233	37606924	11/3/2120 13:50:00	11/3/2120 15:31:00	11/3/2120 16:40:17	0.04811342592592593			0	0	88	F	WHITE	Medicare	0	0	0	0	0	0	0	0	24	15	1	87	37.22222222222222	16	162	92	0	0	0	0	0	0	0	0	1	0	10.5	12.7	227	13.5	38		20	8	mg/dL
15980303	20916211	34416426	29/11/2162 23:25:00	29/11/2162 23:45:00	10/12/2162 18:29:08	10.780648148148147			0	0	48	M	WHITE	Other	1	0	0	0	0	1	1	1	17	14	1	71	36.94444444444444	12	124	77	0	0	0	0	0	0	0	0	0	0	9.1	13.8	175	14.2	38.4		24	10	mg/dL
15981763	20454348	39530987	18/9/2135 21:58:00	18/9/2135 22:50:00	20/9/2135 17:52:17	1.7932523148148147			0	0	51	M	WHITE	Other	0	0	0	0	0	0	0	1	17	15	1	74	36.77777777777778	12	120	66	0	0	0	0	0	0	0	0	0	0	7.2	13.9	199	12.4	40.6		24	13	mg/dL
16021029	20614233	35612386	4/9/2113 02:16:00	4/9/2113 02:17:50	5/9/2113 07:57:33	1.2359143518518518	5/9/2113 23:59:00	1.9036	1	1	91	F	UNKNOWN	Medicare	1	1	0	0	0	0	0	4	50	9	1	68	36.55555555555555	11	121	49	0	0	0	0	0	0	0	0	0	0	13.4	10.8	206	17.1	31.8		25	33	mg/dL
16031326	29687644	38090490	28/11/2144 02:55:00	28/11/2144 03:41:00	5/12/2144 17:08:27	7.560729166666667			0	0	40	F	WHITE	Other	1	0	0	0	0	0	0	2	27	15	1	99	36.333333333333336	20	123	79	0	0	0	0	0	0	0	0	0	0	11.5	12.2	221	13.9	36.4		25	8	mg/dL
16032789	22710935	33434690	28/12/2173 22:46:00	29/12/2173 00:20:00	30/12/2173 20:38:41	1.8463078703703706			0	0	52	F	WHITE	Other	1	0	0	0	0	0	0	1	30	15	1	81	36.94444444444444	17	130	74	0	0	0	0	0	0	0	0	0	0	8.4	13.6	277	13.8	39.4		24	8	mg/dL
16056209	25972241	35955697	26/3/2141 18:00:00	26/3/2141 18:44:00	30/3/2141 02:49:06	3.3368750000000005	28/3/2141 23:59:00	2.2188	1	1	54	F	UNKNOWN	Medicare	1	1	0	0	0	0	1	4	53	5	1	78	36.72222222222222	12	111	62	0	0	0	0	0	0	0	0	1	0	12.3	11.2	163	12.9	34.1		19	6	mg/dL
16059753	20258343	36180852	20/11/2144 16:19:00	13/12/2144 21:07:21	16/12/2144 08:01:35	2.4543287037037036	16/12/2144 23:59:00	3.1192	1	1	44	F	OTHER	Other	0	0	0	0	0	1	0	6	38	10	7	108	36.88888888888889	30	157	95	0	0	0	0	0	0	0	0	0	0	12.9	9.1	40	15.8	27.2		21	21	mg/dL
16068636	24688341	36857313	19/1/2189 19:37:00	19/1/2189 20:45:00	26/1/2189 19:03:09	6.929270833333333			0	0	50	F	WHITE	Other	1	0	0	0	0	0	1	2	22	14	1	76	36.55555555555555	29	145	99	0	0	0	0	0	0	0	0	0	0	15.6	11.5	210	12.4	35.5		23	13	mg/dL
16075858	20661298	36299425	6/6/2186 20:35:00	6/6/2186 20:39:12	23/6/2186 12:24:31	16.656469907407406			0	0	73	F	WHITE	Medicare	0	0	0	0	0	0	0	2	28	14	4	104	36.88888888888889	25	121	66	1	0	0	0	0	0	0	1	1	1	9.7	11.8	243	12.6	36.3		22	16	mg/dL
16081944	25640683	31933146	17/10/2164 15:08:00	17/10/2164 17:25:00	18/10/2164 00:24:40	0.2914351851851852	17/10/2164 23:59:00	0.2736	1	1	61	F	WHITE	Other	0	0	0	0	0	0	0	1	25	15	1	101		17	79	54	0	0	0	0	0	0	0	0	0	0
16104294	22670050	39327696	18/10/2130 01:08:00	18/10/2130 01:47:00	26/10/2130 13:51:24	8.503055555555555			0	0	78	F	PORTUGUESE	Other	0	0	0	0	0	0	1	1	26	14	2	101	37.611111111111114	25	126	65	0	0	0	0	0	0	0	0	0	0	6.9	13	212	13.4	37.5		21	11	mg/dL
16114379	25953914	30106115	31/1/2174 02:04:00	31/1/2174 02:36:00	18/2/2174 07:38:34	18.21011574074074	24/2/2174 23:59:00	24.891	1	1	75	F	WHITE	Other	1	0	0	0	0	1	1	3	37	12	2	74	36.27777777777778	30	155	61	0	0	0	0	0	0	0	1	1	0	11.5	11	367	14	34.5		23	16	mg/dL
16115107	25941483	34027005	6/7/2113 17:27:00	6/7/2113 17:27:53	17/7/2113 22:10:04	11.195960648148146	18/7/2113 23:59:00	12.2716	1	1	79	F	WHITE	Medicare	1	1	0	0	0	1	1	7	46	12	6	73	36.166666666666664	21	130	66	1	1	0	0	0	1	0	0	0	1	11	10	210	16.2	29.6	0.7	21	63	mg/dL
16119710	27019817	37884433	19/12/2143 20:19:00	20/12/2143 01:25:06	21/12/2143 21:59:10	1.8569907407407407	30/12/2143 23:59:00	10.9402	1	1	68	M	WHITE	Medicare	1	0	0	0	0	0	0	4	46	10	7	83	35.94444444444444	8	138	85	0	0	0	0	1	0	0	0	0	0	8.2	8.9	94	14.8	39.6	0.9	25	17	mg/dL
16121000	26333358	36756545	2/8/2147 20:49:00	4/8/2147 18:12:08	7/8/2147 11:16:56	2.7116666666666664			0	0	45	M	WHITE	Other	0	1	0	0	0	0	0	6	23	15	3	69	36.611111111111114	25	98	49	1	0	0	0	0	0	0	1	0	0	19.8	7.5	363	19.4	23.6	0.8	20	19	mg/dL
16122037	24380896	30287130	31/3/2162 06:25:00	31/3/2162 07:35:00	4/4/2162 09:42:15	4.088368055555556	1/4/2162 23:59:00	1.6833	1	1	50	F	UNKNOWN	Other	1	1	0	0	0	0	0	9	58	3	2	85	36.333333333333336	19	118	99	0	0	0	0	0	0	0	0	1	1	13.4	11.6	390	16.1	39.2		15	18	mg/dL
16132343	28288837	31052752	25/5/2154 12:10:00	25/5/2154 13:15:00	7/6/2154 22:05:18	13.368263888888889			0	0	50	F	OTHER	Other	1	0	0	0	0	1	1	2	25	13	1	99	36.611111111111114	21	102	51	0	0	0	0	0	0	0	0	1	0	7	9.1	186	15.4	29.6		21	10	mg/dL
16138773	23974100	37536321	5/8/2152 00:39:00	5/8/2152 02:01:00	6/8/2152 23:43:44	1.9046759259259256			0	0	62	F	WHITE	Other	1	0	0	0	0	0	0	2	27	14	1	85	36.72222222222222	27	119	62	0	0	0	0	0	0	0	0	0	0
16146005	25949982	31563626	24/8/2169 13:28:00	24/8/2169 14:35:00	25/8/2169 23:26:39	1.3692013888888888	5/9/2169 23:59:00	12.3917	0	1	85	M	WHITE	Medicare	0	0	0	0	0	0	1	5	37	14	3	72	36.5	25	150	69	0	0	0	0	0	0	0	0	1	0	9.2	12.3	193	14.3	36.1	0.3	21	13	mg/dL
16158160	21230447	30675474	27/3/2172 11:33:00	27/3/2172 12:34:00	28/3/2172 18:04:33	1.2295486111111111	28/3/2172 23:59:00	1.4757	1	1	84	F	WHITE	Other	0	0	0	0	0	0	0	1	45	15	1	126	36.388888888888886	20	124	100	0	0	0	0	0	0	0	0	1	0
16172520	25158860	35771857	22/8/2138 01:07:00	22/8/2138 01:59:00	5/9/2138 15:11:57	14.550659722222223			0	0	65	F	BLACK/AFRICAN AMERICAN	Medicare	1	0	0	0	0	1	1	4	22	15	5	81	37.72222222222222	17	165	88	1	0	0	0	0	1	0	1	1	0	9.1	11.2	184	16.1	37.5		25	12	mg/dL
16188305	23592033	37603522	2/9/2123 08:00:00	9/9/2123 14:48:40	11/9/2123 17:41:21	2.1199189814814816			0	0	22	F	WHITE	Other	1	0	0	0	0	1	1	2	25	12	7	94	36.83333333333333	14	141	77	0	0	0	0	1	0	0	0	0	0	20.7	10.9	292	13.7	33		20	11	mg/dL
16195081	21878501	34456190	25/3/2119 17:12:00	25/3/2119 21:24:00	9/4/2119 12:11:39	14.616423611111111	7/4/2119 23:59:00	13.1076	1	1	49	M	UNKNOWN	Medicare	1	1	0	0	0	0	1	9	34	10	1	49	36.55555555555555	18	154	66	0	0	0	0	0	0	0	0	0	0	11.9	12.4	157	13.2	35.5	0.7	22	9	mg/dL
16217436	25674806	31839881	12/8/2160 20:06:00	12/8/2160 20:49:00	20/8/2160 12:41:31	7.661469907407407			0	0	59	F	WHITE	Other	0	0	0	0	0	0	1	3	20	14	1	68	36.44444444444444	20	166	89	0	0	0	0	0	0	0	0	0	0	11.9	12.7	161	12.2	38.9		22	7	mg/dL
16229616	24110114	37132484	1/8/2182 23:17:00	1/8/2182 23:44:00	24/8/2182 17:39:48	22.747083333333332			0	0	54	F	WHITE - OTHER EUROPEAN	Other	1	1	0	0	0	1	1	4	33	15	1	114	36.83333333333333	20	136	78	0	0	0	0	0	0	0	0	1	0	23.3	14.1	270	13.2	38		25	15	mg/dL
16231448	27320042	37194459	12/9/2147 21:12:00	12/9/2147 22:23:00	23/9/2147 16:03:29	10.736446759259259			0	0	60	F	HISPANIC/LATINO - DOMINICAN	Other	1	1	0	0	0	1	1	4	25	12	4	101	36.83333333333333	21	102	69	0	0	0	0	0	1	0	0	1	0	15.8	11.5	233	13.2	35.1	0.8	22	17	mg/dL
16246386	21698913	34820063	18/5/2146 07:15:00	18/5/2146 12:20:22	19/5/2146 13:55:39	1.0661689814814814			0	0	29	M	WHITE	Other	0	0	0	0	0	1	1	3	12	14	3	99	37.27777777777777	12	157	79	0	0	0	0	0	0	0	0	0	0	14	13.9	235	11.9	40.3		22	14	mg/dL
16257001	29976391	33631004	14/12/2155 15:45:00	14/12/2155 15:45:40	6/1/2156 11:04:02	22.804421296296297			0	0	56	M	ASIAN - CHINESE	Other	1	1	0	0	0	1	1	4	17	15	4	80	37.16666666666667	21	140	71	1	0	0	0	0	0	0	0	1	0	15.9	13.5	236	14.1	39.3		22	10	mg/dL
16288177	29498755	38395557	9/7/2181 01:25:00	9/7/2181 03:16:00	16/7/2181 17:25:12	7.589722222222222			0	0	64	F	WHITE	Other	1	0	0	0	0	1	1	2	22	14	1	64	35.44444444444444	18	118	69	0	0	0	0	0	0	0	0	1	0	10.8	12.8	223	13.3	37.5		20	5	mg/dL
16300972	24864310	31302419	23/5/2125 21:14:00	1/6/2125 21:02:27	2/6/2125 21:39:00	1.0253819444444445	23/6/2125 23:59:00	22.1226	1	1	63	F	UNKNOWN	Other	1	0	0	0	0	0	1	3	27	15	7	74	36.5	24	145	66	0	0	1	1	0	0	0	0	0	0
16304286	23490839	30986145	29/5/2126 17:59:00	29/5/2126 18:49:00	12/7/2126 23:02:32	44.176064814814815	4/2/2128 23:59:00	616.2153	0	1	42	M	HISPANIC/LATINO - PUERTO RICAN	Other	1	1	0	0	0	1	1	8	40	7	3	93	37.72222222222222	20	124	71	0	0	0	0	0	0	0	0	1	0	10	10.3	203	15.6	31.5		23	15	mg/dL
16318053	24289273	35855677	12/6/2129 00:40:00	14/6/2129 14:48:47	16/6/2129 20:16:24	2.2275115740740743	30/10/2133 23:59:00	1599.3821	0	1	57	F	WHITE	Other	0	0	0	0	0	0	1	1	22	15	1	66	37.388888888888886	14	116	82	0	0	0	0	0	0	0	0	1	0	10.6	13.1	293	12.5	37.5		30	15	mg/dL
16320778	29145346	34549181	15/11/2123 06:29:00	15/11/2123 07:10:00	21/11/2123 21:26:35	6.594849537037038			0	0	55	M	WHITE	Other	0	0	0	0	0	1	1	1	17	14	1	73	36.55555555555555	13	172	95	0	0	0	0	0	0	0	0	1	0	12.2	13.1	198	12.9	38.1		23	12	mg/dL
16323001	28923415	38323210	25/1/2150 18:36:00	25/1/2150 19:22:00	28/2/2150 18:40:32	33.9712037037037	28/2/2150 23:59:00	34.1924	1	1	69	F	WHITE	Medicare	1	1	0	0	0	1	1	6	48	8	2	109	36.94444444444444	18	139	101	0	0	0	0	0	0	0	1	1	0	38.4	11.2	114	15.2	32.6		23	15	mg/dL
16323485	24798332	30106320	5/8/2137 17:58:00	5/8/2137 19:18:00	20/8/2137 01:06:58	14.242337962962964			0	0	57	M	UNKNOWN	Other	1	0	0	0	0	1	1	7	31	15	1	78	36.94444444444444	20	136	83	0	0	0	0	0	0	0	0	1	0	11.2	13.1	238	12.6	39.4		23	14	mg/dL
16324175	24624450	31637747	23/7/2190 21:20:00	23/7/2190 21:59:00	31/7/2190 18:41:33	7.862881944444443	1/8/2190 23:59:00	9.0833	1	1	84	M	WHITE	Medicare	1	1	0	0	0	1	1	7	34	15	1	58	36.44444444444444	22	168	62	0	0	0	0	0	0	0	0	1	0	12.4	12.8	147	13	36.7		24	17	mg/dL
16326458	25169492	32509928	9/10/2159 23:32:00	10/10/2159 00:16:00	11/10/2159 21:12:12	1.872361111111111	11/10/2159 23:59:00	1.9882	1	1	75	F	WHITE	Medicare	1	0	0	0	0	1	0	8	59	5	3	107	37.333333333333336	38	108	70	0	0	0	0	0	1	0	1	1	0	20	12.5	344	18.7	45		22	51	mg/dL
16328618	26959001	30056474	23/4/2123 03:24:00	23/4/2123 04:03:24	28/4/2123 17:35:58	5.564282407407408	28/4/2123 23:59:00	5.8303	1	1	74	F	WHITE	Medicare	0	1	0	0	0	0	1	12	77	8	9	132	38.3	16	82	55	0	1	0	0	0	0	0	0	0	0	46.9	8.7	304	20.3	31		14	47	mg/dL
16344587	28147504	37361657	29/3/2183 14:53:00	29/3/2183 16:29:00	9/4/2183 00:37:16	10.339074074074075			0	0	53	M	WHITE	Medicare	1	0	0	0	0	1	1	6	36	6	2	91	37.27777777777777	15	143	84	0	0	0	0	0	0	0	1	1	0	4.4	10.7	115	14.1	30.4	1	31	15	mg/dL
16348047	29822434	32333688	12/1/2181 17:45:00	12/1/2181 17:45:48	2/3/2181 15:57:12	48.924583333333324	7/2/2182 23:59:00	391.2592	0	1	69	M	WHITE	Medicare	1	1	0	0	0	1	0	3	30	13	2	59	36.88888888888889	14	132	93	0	0	0	0	0	0	0	0	1	0	8.7	13.6	209	13.2	42.4	0.4	22	20	mg/dL
16357339	25432002	33881484	14/4/2179 18:35:00	16/4/2179 19:24:50	20/4/2179 21:04:28	4.0691898148148145			0	0	70	M	WHITE	Medicare	1	0	0	0	0	0	0	3	40	14	9	60	35.61111111111111	14	161	74	0	1	0	0	0	0	0	0	0	0	9	15.9	158	14.3	42.8		26	15	mg/dL
16377388	20708152	33287757	13/9/2169 18:17:00	13/9/2169 19:50:00	15/9/2169 14:12:55	1.7659143518518519	21/6/2170 23:59:00	281.1729	0	1	70	M	WHITE	Other	1	0	0	0	0	0	1	1	30	15	3	78	36.99999999999999	16	128	69	0	0	0	0	0	1	0	0	1	0	10.1	14	216	12.6	40.2	0.4	28	20	mg/dL
16389404	29364799	37694540	2/11/2150 18:20:00	2/11/2150 19:01:00	3/11/2150 08:18:19	0.5536921296296297	3/11/2150 23:59:00	1.2069	1	1	77	F	UNKNOWN	Other	0	0	0	0	0	0	0	0	26	15	1	59	36.166666666666664	16	131	67	0	0	0	0	0	0	0	0	0	0
16403046	26973018	34534829	14/9/2152 13:48:00	14/9/2152 13:57:00	10/10/2152 13:13:15	25.969618055555557			0	0	81	F	WHITE	Medicare	1	1	0	0	0	1	1	11	43	15	2	78	34.72222222222222	24	116	57	0	0	0	0	0	0	0	0	1	1	16.7	11.6	310	13.4	35		16	16	mg/dL
16403205	21962459	31600498	20/11/2140 17:09:00	20/11/2140 17:54:00	2/12/2140 16:55:46	11.959560185185184			0	0	55	F	UNKNOWN	Other	1	0	0	0	0	0	1	1	15	14	2	95	36.94444444444444	22	142	80	0	0	0	0	0	1	0	0	1	0	10.4	12.1	287	12.9	36		22	8	mg/dL
16417788	22211014	38420450	7/9/2164 15:12:00	7/9/2164 15:43:00	9/9/2164 18:00:54	2.095763888888889			0	0	38	F	HISPANIC/LATINO - PUERTO RICAN	Other	0	0	0	0	0	0	1	2	13	14	2	88	36.72222222222222	15	119	69	0	0	0	0	0	0	0	1	0	0	13.2	10.2	271	14.3	31.6		21	6	mg/dL
16446532	28653447	32659653	16/4/2182 15:02:00	19/4/2182 10:25:07	6/5/2182 19:04:55	17.36097222222222	17/9/2183 23:59:00	516.5652	0	1	64	M	ASIAN - SOUTH EAST ASIAN	Medicare	0	0	0	0	0	0	0	5	27	14	4	55	37.16666666666667	16	138	91	1	0	0	0	0	0	0	0	0	0	6.3	13.8	152	15.2	43.3		25	17	mg/dL
16452426	25878557	32968886	29/5/2154 18:55:00	29/5/2154 20:10:00	2/6/2154 10:33:03	3.599340277777778			0	0	60	M	WHITE	Other	0	0	0	0	0	0	0	2	22	14	1	64	36.5	16	140	72	0	0	0	0	0	0	0	0	0	0	11.7	14.5	219	12.7	43.6		22	14	mg/dL
16469732	28338971	31879390	7/4/2152 09:00:00	7/4/2152 14:53:04	9/4/2152 17:51:48	2.12412037037037			0	0	35	F	WHITE - OTHER EUROPEAN	Other	0	0	0	0	0	1	1	2	18	14	2	56	36.72222222222222	11	115	60	0	0	0	0	0	0	0	0	0	0	12.9	11.1	238	12.6	31.7		19	11	mg/dL
16485810	22186477	35909697	8/12/2150 12:23:00	8/12/2150 13:53:00	22/12/2150 01:35:22	13.487754629629627			0	0	70	F	WHITE	Medicare	1	1	0	0	0	0	1	11	45	15	2	100	38.77777777777778	10	127	84	0	0	0	0	0	1	0	0	1	0	19.5	10.7	253	16.6	35.4		17	11	mg/dL
16486680	24797860	36598467	16/11/2128 22:58:00	16/11/2128 23:55:00	17/11/2128 16:51:15	0.7057291666666666	19/11/2128 23:59:00	3.0028	1	1	91	M	WHITE	Other	0	0	0	0	0	0	1	4	45	7	2	70	36.55555555555555	16	115	46	0	0	0	0	0	0	0	0	1	1	7.8	11.4	191	13.2	34.1		20	21	mg/dL
16487527	28339796	39595761	13/6/2158 12:06:00	13/6/2158 16:16:32	17/6/2158 12:21:02	3.8364583333333333	20/6/2158 23:59:00	7.3212	0	1	78	F	WHITE	Other	1	0	0	0	0	1	1	3	27	13	3	115	37.44444444444445	27	119	98	0	0	0	0	0	0	0	0	1	0	10.8	10.9	177	12.1	32.1		23	8	mg/dL
16510231	24811775	33192396	9/12/2172 22:36:00	9/12/2172 23:45:00	20/12/2172 09:11:16	10.39324074074074	20/12/2172 23:59:00	11.0097	1	1	79	F	WHITE	Medicare	1	0	0	0	0	1	1	6	44	9	3	87	36.55555555555555	21	147	77	0	0	0	0	0	0	0	1	1	0	9.1	12.3	207	13.7	35.9	0.4	28	12	mg/dL
16514011	22073462	39987417	22/6/2172 01:01:00	22/6/2172 01:02:31	23/6/2172 19:33:01	1.7711805555555555	23/6/2172 23:59:00	1.9559	1	1	63	F	WHITE	Other	1	1	0	0	0	0	1	4	37	15	2	65	36.166666666666664	16	148	58	0	0	1	0	0	0	0	0	0	0	13.8	11.9	185	13.2	33.6		26	15	mg/dL
16523929	25123614	37818741	24/1/2113 20:10:00	24/1/2113 20:11:30	1/2/2113 18:27:54	7.928055555555556			0	0	84	F	WHITE	Medicare	1	0	0	0	0	1	0	3	43	7	4	85	37.77777777777778	16	198	102	0	0	0	0	0	1	0	0	1	0	16.9	12.9	310	13.8	41.1	0.4	22	18	mg/dL
16527226	21501769	39142817	24/7/2130 18:07:00	25/7/2130 00:35:19	27/7/2130 16:49:10	2.6762847222222224			0	0	52	M	BLACK/AFRICAN AMERICAN	Other	1	0	0	0	0	0	0	1	28	14	1	73	36.83333333333333	16	139	83	0	0	0	0	0	0	0	0	0	0	12.9	13.9	301	14.4	42.2		20	14	mg/dL
16537103	24367266	31576206	31/7/2165 17:28:00	31/7/2165 18:57:00	6/8/2165 14:03:47	5.796377314814815			0	0	75	M	WHITE	Other	0	0	0	0	0	0	1	2	36	14	2	87	36.72222222222222	13	111	57	0	0	0	0	0	1	0	0	1	0	7.5	13.2	190	13.2	39.4		19	24	mg/dL
16540367	23646284	33166854	10/4/2157 11:28:00	10/4/2157 12:25:00	19/4/2157 11:53:12	8.977916666666667			0	0	76	F	UNKNOWN	Other	1	0	0	0	0	1	1	3	40	15	4	81	37.05555555555556	17	130	44	0	0	0	0	0	1	0	0	1	0	14.1	11.1	240	13	35.2		20	18	mg/dL
16560231	28197024	32143775	3/7/2167 21:09:00	3/7/2167 22:33:00	8/7/2167 22:53:04	5.013935185185185			0	0	65	F	WHITE	Other	1	1	0	0	0	1	1	5	32	10	1	62	36.5	20	106	62	0	0	0	0	0	0	0	0	1	0	12.3	12.3	314	13.1	34.7		24	18	mg/dL
16571368	29576726	32428515	12/5/2173 18:13:00	12/5/2173 19:58:00	20/5/2173 05:59:16	7.417546296296297			0	0	55	M	WHITE	Other	1	0	0	0	0	0	1	1	17	14	2	102	36.99999999999999	12	138	68	0	0	0	0	0	0	0	0	1	0	11.4	13.5	198	13.4	39.9		24	10	mg/dL
16578570	20308330	36659911	3/11/2114 03:00:00	3/11/2114 04:19:00	6/11/2114 15:49:29	3.4795023148148148			0	0	66	F	WHITE	Medicare	1	0	0	0	0	0	1	5	40	14	3	99	39.27777777777778	16	113	46	0	1	0	0	0	0	0	0	0	0	12.1	9.3	101	14.9	29.4	0.2	19	44	mg/dL
16582674	26691544	34140535	20/6/2126 00:18:00	20/6/2126 04:27:00	1/7/2126 19:45:57	11.638159722222222	16/8/2126 23:59:00	57.8139	1	1	81	F	WHITE	Other	1	0	0	0	0	1	1	7	31	15	4	98	39.4	14	114	55	0	0	0	0	0	0	0	0	1	1	13.1	9.6	181	14.3	28.8	1.3	23	23	mg/dL
16589434	28189209	30909882	12/6/2139 09:09:00	12/6/2139 12:08:00	27/6/2139 15:10:07	15.126469907407406			0	0	51	M	WHITE	Other	1	0	0	0	0	1	1	2	28	15	1	58	36.88888888888889	18	118	68	0	0	0	0	0	0	0	0	1	0	8.5	11.3	285	12.3	31.9		21	8	mg/dL
16600162	29175477	39829231	5/11/2145 00:53:00	5/11/2145 02:20:00	20/11/2145 15:11:33	15.535798611111112			0	0	51	F	WHITE	Other	1	1	0	0	0	0	1	5	58	3	1	72	37.83333333333333	21	128	71	0	0	0	0	0	0	0	0	1	0	11.2	11.9	370	12.4	37.6	0.4	22	11	mg/dL
16615140	21970111	30104376	3/1/2126 19:04:00	3/1/2126 19:04:21	16/1/2126 10:13:59	12.631689814814814	14/1/2126 23:59:00	11.2046	0	1	61	F	UNKNOWN	Other	1	1	0	0	0	1	1	5	28	15	3	88	36.83333333333333	17	129	73	0	0	0	0	0	0	0	0	0	0	6.9	10.3	219	12.8	30.2		24	7	mg/dL
16620966	28110747	39169704	18/4/2165 23:47:00	19/4/2165 00:34:00	20/4/2165 17:49:02	1.7187731481481483			0	0	79	F	WHITE	Medicare	1	0	0	0	0	0	0	3	34	12	1	88	37.333333333333336	17	148	74	0	0	0	0	0	0	0	0	1	0	11	12.5	216	13.8	39		22	10	mg/dL
16624458	28663708	34070702	8/5/2159 16:04:00	8/5/2159 16:36:00	23/5/2159 16:24:58	14.992337962962964			0	0	49	F	WHITE	Other	1	1	0	0	0	0	1	3	24	10	1	78	36.611111111111114	18	126	59	0	0	0	0	0	0	0	0	0	0	12.4	9.6	205	18.7	29		22	6	mg/dL
16633337	22885519	31436651	25/11/2120 20:40:00	26/11/2120 01:26:06	29/11/2120 21:23:21	3.831423611111111			0	0	60	M	WHITE	Medicare	0	0	0	0	0	0	0	1	33	15	7	81	36.666666666666664	18	154	134	0	1	0	0	1	1	1	0	0	0	26.5	12.9	162	13.5	38	0.4	23	10	mg/dL
16638392	23051236	30856234	27/8/2138 10:41:00	27/8/2138 11:18:00	17/9/2138 16:21:20	21.21064814814815			0	0	49	M	UNKNOWN	Other	0	0	0	0	0	1	0	3	21	14	1	101	36.77777777777778	20	86	72	0	0	0	0	0	0	0	0	0	0	11.5	12.6	206	13.7	37.2		22	15	mg/dL
16643716	24117829	36473533	27/2/2171 11:15:00	27/2/2171 11:16:14	3/3/2171 21:29:58	4.426203703703703			0	0	83	F	UNKNOWN	Other	1	0	0	0	0	1	0	2	37	15	1	60	36.388888888888886	16	141	77	0	0	0	0	0	0	0	0	1	0	9.8	15.2	248	12.5	43.4		24	19	mg/dL
16643791	22677686	39561083	29/5/2153 12:23:00	29/5/2153 13:56:00	6/6/2153 16:16:40	8.097685185185185			0	0	69	F	HISPANIC/LATINO - MEXICAN	Medicare	1	0	0	0	0	1	0	2	22	14	1	65	36.99999999999999	14	145	52	0	0	0	0	0	0	0	0	0	0	8.5	10.6	263	13.5	32.7		20	12	mg/dL
16659675	25884064	38555473	20/1/2177 17:06:00	20/1/2177 20:41:00	23/1/2177 18:42:38	2.917800925925926	7/3/2177 23:59:00	46.1375	0	1	49	F	WHITE	Other	1	0	0	0	0	0	1	4	36	11	9	86	37.44444444444445	17	106	75	1	0	0	0	0	1	0	0	1	0	5.7	7.8	120	18.2	24.6	0.2	24	16	mg/dL
16662288	28310004	32476673	17/8/2167 23:55:00	18/8/2167 01:01:00	22/9/2167 16:20:57	35.63885416666667			0	0	79	M	OTHER	Medicare	1	0	0	0	0	1	1	3	46	7	1	90	36.55555555555555	20	142	100	0	0	0	0	0	0	0	0	1	0	7.8	14.9	238	12.6	43.4		19	13	mg/dL
16663922	24384525	39342203	19/4/2116 22:18:00	19/4/2116 23:15:00	22/4/2116 16:13:20	2.707175925925926	10/5/2116 23:59:00	21.0306	0	1	91	F	UNKNOWN	Other	0	0	0	0	0	0	0	4	47	13	3	64	37.05555555555556	10	111	48	0	0	0	0	1	0	0	0	1	0	9.5	12.3	121	13.1	35.5		24	30	mg/dL
16674342	20128181	32859709	26/10/2149 19:30:00	26/10/2149 20:42:00	7/11/2149 20:56:40	12.010185185185186			0	0	50	M	WHITE	Other	0	0	0	0	0	1	0	7	26	12	5	88	37.11111111111111	30	137	61	1	0	1	0	0	0	0	1	1	0	7	8.3	149	17	24.2		27	34	mg/dL
16677769	24815946	31540824	1/3/2150 18:34:00	1/3/2150 19:40:00	7/3/2150 17:10:18	5.896041666666666			0	0	37	F	WHITE	Other	0	0	0	0	0	0	1	1	10	15	1	70	36.22222222222222	12	131	78	0	0	0	0	0	0	0	0	0	0	10.6	13	297	12.9	39.4		21	8	mg/dL
16679905	29319179	34391014	5/8/2145 08:26:00	5/8/2145 11:24:00	21/8/2145 15:31:30	16.171875			0	0	41	F	OTHER	Medicaid	1	0	0	0	0	1	1	6	33	15	1	101	36.77777777777778		131	80	0	0	0	0	0	0	0	0	1	0	12.2	13.3	178	13.2	40.4	0.2	20	14	mg/dL
16691089	20089438	34533349	23/12/2179 16:15:00	23/12/2179 16:58:00	16/1/2180 15:56:13	23.95709490740741			0	0	62	M	WHITE	Other	1	1	0	0	0	0	1	3	38	12	1	42	37.22222222222222	15	125	66	0	0	0	0	0	0	0	0	0	0	7.3	13.8	219	13.9	39.8		26	13	mg/dL
16703424	25311715	31519496	25/10/2159 20:19:00	25/10/2159 21:03:00	7/11/2159 18:04:35	12.876099537037035			0	0	50	F	WHITE	Other	1	0	0	0	0	0	1	2	27	13	1	104	36.83333333333333	18	119	75	0	0	0	0	0	0	0	0	0	0	12.5	10.8	230	12.9	32.9		22	10	mg/dL
16720798	22975300	30052162	26/8/2129 17:17:00	26/8/2129 18:15:00	30/8/2129 19:12:18	4.039791666666667			0	0	54	F	WHITE	Other	0	0	0	0	0	0	1	2	17	14	1	69	37.16666666666667	13	123	65	0	0	0	0	0	0	0	0	0	0	9.7	12.7	254	13.1	37.8		27	10	mg/dL
16725342	29771163	38271184	28/8/2118 21:21:00	28/8/2118 22:33:00	29/8/2118 16:05:12	0.7306944444444445			0	0	35	M	NATIVE HAWAIIAN OR OTHER PACIFIC ISLANDER	Other	1	0	0	0	0	0	0	2	10	14	1	71	36.94444444444444	14	134	63	0	0	0	0	0	0	0	0	1	0	9.1	14.1	167	13.4	41.3		24	11	mg/dL
16751740	29912562	35623166	19/7/2181 13:06:00	19/7/2181 16:29:00	3/8/2181 16:20:38	14.994189814814817			0	0	41	M	OTHER	Other	0	0	0	0	0	1	1	8	26	15	3	81	38.333333333333336	19	150	76	0	0	0	0	0	0	0	0	0	0	13.6	13.2	158	12.7	37.5		25	7	mg/dL
16752979	23156493	36184649	23/3/2149 14:24:00	23/3/2149 15:51:00	24/3/2149 20:53:12	1.2098611111111113			0	0	33	F	BLACK/AFRICAN AMERICAN	Other	0	0	0	0	0	0	0	2	21	14	1	97	37.05555555555556	17	121	65	0	0	0	0	0	0	0	0	0	0	7.4	12.5	386	14.3	41.2		23	12	mg/dL
16758250	29305393	39858687	1/2/2138 11:00:00	1/2/2138 15:59:20	2/2/2138 14:54:29	0.9549652777777778	25/7/2140 23:59:00	905.3331	0	1	66	F	WHITE	Medicare	1	0	0	0	0	0	0	1	20	15	1	67	35.111111111111114	14	126	69	0	0	0	0	0	0	0	0	0	0	5.9	12.1	207	13.2	35.2		21	9	mg/dL
16772566	24501779	35231768	9/4/2183 20:02:00	9/4/2183 22:20:00	14/4/2183 14:56:23	4.69193287037037			0	0	77	F	UNKNOWN	Medicare	1	0	0	0	0	0	0	7	47	10	1	72	36.99999999999999	15	116	32	0	0	0	0	0	0	0	0	0	0	7.4	12	190	13	36.4	0.6	27	19	mg/dL
16773578	23752693	36705147	12/9/2154 04:16:00	12/9/2154 04:17:58	20/9/2154 18:17:31	8.583020833333332			0	0	54	M	WHITE	Other	1	1	0	0	0	0	1	8	36	12	2	99	37.388888888888886	21	125	66	0	0	0	0	0	1	0	0	1	0	8.5	13.1	197	12.9	38.7		20	8	mg/dL
16777073	24729301	36788149	9/12/2116 16:36:00	9/12/2116 16:38:30	25/12/2116 18:07:43	16.06195601851852			0	0	51	F	UNKNOWN	Other	0	0	0	0	0	1	1	1	23	13	1	114	37.388888888888886	15	152	70	0	0	0	0	0	0	0	0	1	0	15.5	11	230	13.2	33.3		18	8	mg/dL
16783338	27136406	39930981	14/1/2183 00:00:00	14/1/2183 14:58:05	21/1/2183 07:50:25	6.70300925925926	21/1/2183 23:59:00	7.3756	1	1	89	F	UNKNOWN	Other	0	0	0	0	0	1	0	4	35	9	5	74	36.611111111111114	17	162	70	0	0	0	0	0	0	0	0	1	1	11.6	10.2	229	11.9	30		22	11	mg/dL
16788491	24745586	35501099	15/1/2150 15:16:00	15/1/2150 15:16:55	16/1/2150 10:27:06	0.7987384259259259	16/1/2150 23:59:00	1.3626	1	1	54	M	WHITE	Other	1	1	0	1	0	0	0	16	92	3	4	92	38.333333333333336		81	39	1	0	0	0	0	0	0	0	1	1	36.3	13	228	13.6	40.6	0.5	13	40	mg/dL
16790524	22362679	38496182	27/7/2174 00:29:00	27/7/2174 01:51:37	1/8/2174 09:32:43	5.320208333333333			0	0	27	M	WHITE	Medicaid	1	0	0	0	0	0	1	4	28	15	1	71	37.11111111111111	20	127	99	0	0	0	0	0	0	0	0	0	0	13.9	12.3	158	12.3	36.6		21	7	mg/dL
16795100	20799631	33060354	16/2/2141 23:43:00	17/2/2141 01:40:00	17/2/2141 18:38:08	0.707037037037037	17/2/2141 23:59:00	0.9299	1	1	80	M	WHITE	Medicare	1	0	1	0	0	0	0	1	43	15	6	89	38	13	151	102	0	1	0	0	0	0	0	0	0	1
16798209	25439134	30171247	25/3/2128 09:43:00	25/3/2128 10:53:40	6/4/2128 22:56:03	12.501655092592593			0	0	47	F	HISPANIC/LATINO - PUERTO RICAN	Medicare	0	0	0	0	0	0	1	7	33	8	1	61	37.22222222222222	17	157	66	0	0	0	0	0	0	0	0	1	0	5.2	11.7	146	13.3	35.5	0.3	20	9	mg/dL
16802438	22838118	34762225	16/1/2128 18:45:00	16/1/2128 19:26:00	14/2/2128 15:49:08	28.849398148148143			0	0	54	M	WHITE	Other	1	0	0	0	0	1	1	6	22	14	3	87	36.55555555555555	16	120	76	0	0	0	0	0	1	1	0	1	0	12.8	13.9	273	12.1	39.5		26	9	mg/dL
16805225	29086991	37196172	28/6/2170 22:28:00	29/6/2170 00:20:00	14/7/2170 12:04:28	15.489212962962965	14/7/2170 23:59:00	15.9854	1	1	72	F	UNKNOWN	Medicare	1	0	0	0	0	1	1	2	34	15	3	92	37.666666666666664	17	144	81	0	0	0	0	0	0	0	0	1	0	11.1	12.8	225	13.2	39.9		24	9	mg/dL
16813332	25266866	30492073	4/10/2144 01:49:00	4/10/2144 02:33:00	5/10/2144 17:41:41	1.6310300925925925			0	0	41	M	WHITE	Other	0	0	0	0	0	0	1	2	22	14	1	79	37.333333333333336	11	119	64	0	0	0	0	0	0	0	0	0	0	12.4	14.2	279	12.5	41.2		24	14	mg/dL
16815189	24726816	33372782	29/5/2191 02:11:00	29/5/2191 03:59:00	6/6/2191 18:00:48	8.584583333333333			0	0	52	F	WHITE	Medicare	1	0	0	0	0	1	1	8	32	15	1	87	37.77777777777778	22	160	91	0	0	0	0	0	0	0	0	1	0	6.5	11.4	181	13.1	33.8	0.5	23	12	mg/dL
16823180	21842481	36134749	18/5/2144 00:07:00	18/5/2144 01:15:00	19/5/2144 01:54:38	1.0275231481481482	19/5/2144 23:59:00	1.9472	1	1	58	F	WHITE - OTHER EUROPEAN	Other	0	0	0	0	0	0	0	5	30	15	2	73	36.333333333333336	16	76	48	0	0	0	0	0	1	0	0	1	0	15.5	12.3	170	12	35.6	0.8	27	13	mg/dL
16834131	28235569	32077544	11/5/2130 02:07:00	11/5/2130 02:32:00	24/5/2130 21:25:45	13.787326388888888	24/5/2130 23:59:00	13.8938	1	1	49	F	UNKNOWN	Other	1	1	0	0	0	0	1	7	27	15	1	108	38.666666666666664		140	97	0	0	0	0	0	0	0	0	0	0	12.2	14.6	227	12.8	43.3		25	7	mg/dL
16835786	29341398	31861605	2/3/2118 12:00:00	2/3/2118 12:01:28	25/3/2118 11:58:01	22.997604166666665			0	0	59	F	WHITE	Other	1	0	0	0	0	0	1	2	22	14	2	79	36.388888888888886	17	147	68	0	0	0	0	0	0	0	1	1	0	13	12.7	211	13.2	39.1		24	11	mg/dL
16837333	26548830	31402135	8/4/2138 11:39:00	8/4/2138 15:39:00	10/4/2138 23:06:12	2.3105555555555557	10/4/2138 23:59:00	2.3472	1	1	88	F	WHITE	Medicare	0	0	0	0	0	0	0	5	36	15	3	66	35.77777777777778	12	151	50	0	0	0	0	0	0	0	1	1	1	13.2	11.7	169	13.3	36.7		21	16	mg/dL
16846262	21563547	30395754	24/6/2141 00:50:00	24/6/2141 05:39:00	9/7/2141 20:23:28	15.614212962962965			0	0	50	M	UNKNOWN	Other	0	0	0	0	0	1	0	11	35	8	7	105	37.83333333333333	21	115	63	0	0	1	1	0	1	0	0	1	0	9.3	10.2	60	13.6	29.7	12.6	22	14	mg/dL
16861367	26324815	37417368	9/12/2177 00:37:00	9/12/2177 02:02:00	21/12/2177 21:52:46	12.826921296296296	31/12/2177 23:59:00	22.9146	1	1	83	M	WHITE - OTHER EUROPEAN	Other	0	1	0	0	0	1	1	5	39	15	2	71	36.5	15	112	60	0	0	0	0	0	0	0	1	1	0	8.8	11.8	185	14.4	35.7		20	15	mg/dL
16863906	28952398	31646678	18/4/2137 02:11:00	18/4/2137 03:10:00	20/4/2137 17:41:57	2.6055208333333333			0	0	34	F	WHITE	Other	1	0	0	0	0	1	0	5	34	6	3	97	37.16666666666667	15	108	48	0	0	0	0	0	0	0	0	0	0	9.2	11.3	264	12.9	33.2		19	7	mg/dL
16873391	29484734	35196888	3/2/2149 21:23:00	3/2/2149 21:51:00	12/2/2149 21:04:28	8.967685185185186			0	0	59	F	WHITE	Medicaid	1	0	0	0	0	0	1	4	41	8	1	69	36.55555555555555	17	140	80	0	0	0	0	0	0	0	0	0	0	16	13.9	219	12	42.3		24	9	mg/dL
16875069	29902187	36207926	22/12/2161 02:05:00	22/12/2161 03:06:00	23/12/2161 09:17:19	1.2578587962962964	23/12/2161 23:59:00	1.8701	1	1	65	M	UNKNOWN	Other	1	1	0	0	0	0	1	12	73	3	1	76	34.44444444444444		113	54	0	0	0	0	0	0	0	0	0	0	18.5	15.2	249	13.5	45.1		12	14	mg/dL
16879600	21782468	36733757	21/11/2168 20:31:00	22/11/2168 03:59:17	25/11/2168 23:36:56	3.8178125			0	0	70	M	BLACK/AFRICAN AMERICAN	Medicare	1	0	0	0	0	0	0	7	23	15	3	87	37.88888888888889	15	164	67	0	0	0	0	0	0	0	0	1	0	8.1	7.4	127	14.8	22	0.2	24	19	mg/dL
16883128	25830221	36168890	23/10/2185 12:46:00	23/10/2185 13:22:00	27/10/2185 16:21:39	4.124756944444444			0	0	59	F	WHITE	Other	1	0	0	0	0	0	0	2	26	14	1	68	37.16666666666667	13	143	63	0	0	0	0	0	0	0	0	0	0
16893981	27463699	36321736	29/7/2150 21:13:00	29/7/2150 21:14:49	1/8/2150 18:39:22	2.892048611111111	1/8/2150 23:59:00	3.114	1	1	66	F	BLACK/AFRICAN AMERICAN	Medicare	1	0	0	0	0	0	0	2	38	14	7	67	36.388888888888886	19	78	63	0	1	0	0	0	0	1	0	0	0	10.2	7.9	179	15.9	26.1		16	22	mg/dL
16899049	23930094	33725271	16/9/2128 16:41:00	16/9/2128 17:53:00	19/9/2128 17:33:46	2.9866435185185183			0	0	70	F	OTHER	Other	1	0	0	0	0	0	0	3	30	14	2	87	36.99999999999999	18	145	70	0	0	0	0	0	1	0	0	1	0	5.9	12.6	112	13.7	37.8		28	17	mg/dL
16909817	28586233	34772940	21/8/2184 18:14:00	31/8/2184 18:51:53	1/9/2184 18:07:24	0.9691087962962963	1/11/2193 23:59:00	3349.2133	0	1	49	F	WHITE	Other	1	0	0	0	0	0	0	1	20	15	2	55	36.77777777777778	9	182	94	0	0	0	0	0	0	0	0	0	0	6.6	9.9	265	16.2	29.7	0.3	26	18	mg/dL
16912844	22199168	32612722	20/1/2180 14:57:00	20/1/2180 14:58:19	21/1/2180 13:42:11	0.9471296296296295	29/1/2180 23:59:00	9.3755	0	1	86	M	WHITE	Other	1	0	0	0	0	1	1	1	35	13	4	67	36.83333333333333	16	140	91	0	0	0	0	0	0	0	0	1	0	9.9	13.4	195	14	37.9		23	14	mg/dL
16933132	24471319	31005575	20/4/2145 23:29:00	21/4/2145 00:44:00	1/5/2145 22:28:58	10.906226851851853			0	0	57	M	AMERICAN INDIAN/ALASKA NATIVE	Other	1	0	0	0	0	1	1	8	24	15	3	78	36.27777777777778	16	118	64	0	1	0	0	0	0	0	0	0	0	12.9	14.7	175	13.8	44	1.2	24	18	mg/dL
16940596	21601982	33728898	1/10/2118 13:53:00	1/10/2118 14:00:00	3/10/2118 23:43:48	2.405416666666667	3/10/2118 23:59:00	2.416	1	1	47	F	UNABLE TO OBTAIN	Other	0	1	0	0	0	1	1	5	42	15	2	130	36.94444444444444		93	66	0	0	0	0	0	0	0	0	0	1	27.7	14.6	352	12.9	42.1	0.5	15	16	mg/dL
16953991	27489114	33189588	24/4/2142 20:26:00	24/4/2142 21:20:00	1/5/2142 16:20:59	6.792349537037037			0	0	62	F	WHITE	Other	0	0	0	0	0	0	1	1	27	15	2	76	37.94444444444444	17	129	55	0	0	0	0	0	0	0	0	0	0	6.7	10.5	163	13.1	30.1		23	6	mg/dL
16954535	26300037	39609304	16/12/2175 13:48:00	16/12/2175 14:38:00	6/1/2176 15:58:39	21.056006944444444			0	0	62	M	OTHER	Other	1	1	0	0	0	1	0	5	32	15	3	80	36.27777777777778	14	140	69	0	0	0	0	0	0	0	1	1	0	19.4	12.6	295	12.8	38		27	11	mg/dL
16956980	25284771	38930887	20/7/2116 23:28:00	20/7/2116 23:29:02	22/7/2116 06:45:38	1.3031944444444443	22/7/2116 23:59:00	2.0208	1	1	62	M	WHITE	Other	1	1	0	0	0	0	0	8	59	3	4	53	36.333333333333336	20	112	48	0	0	0	0	0	0	0	1	1	0	13.6	13.7	223	14	40.8		30	19	mg/dL
16967676	21586434	37238749	28/2/2162 02:24:00	28/2/2162 03:44:00	2/3/2162 15:53:45	2.5067708333333334			0	0	61	M	WHITE	Other	0	0	0	0	0	0	1	4	33	8	3	87	36.99999999999999	18	136	94	0	0	0	0	0	0	0	0	0	0	5.3	14.3	170	13	42.5	0.6	26	18	mg/dL
16970810	20356668	37621427	5/6/2121 20:53:00	5/6/2121 21:49:00	6/6/2121 22:09:27	1.0142013888888888			0	0	63	M	WHITE	Other	0	0	0	0	0	0	0	2	25	14	1	97	36.94444444444444	16	120	70	0	0	0	0	0	0	0	0	0	0	10	12.2	382	12.6	37.5		23	14	mg/dL
16996620	27046081	38684063	26/7/2122 03:59:00	26/7/2122 04:14:00	3/8/2122 16:49:53	8.524918981481482			0	0	62	M	WHITE	Other	1	0	0	0	0	1	1	4	35	10	1	103	36.99999999999999	20	145	67	0	0	0	0	0	0	0	0	0	0	8.2	11.8	146	13.1	36.8		26	12	mg/dL
17003151	20196181	37925824	1/9/2159 02:32:00	1/9/2159 03:46:00	4/9/2159 18:32:41	3.6157523148148147			0	0	66	F	WHITE	Other	1	1	0	0	0	0	0	4	34	15	1	72	35.55555555555556		90	51	0	0	0	0	0	0	0	0	0	0	7.4	11.3	271	13.4	34		24	8	mg/dL
17010410	22918585	37497207	9/12/2124 20:48:00	9/12/2124 21:46:00	26/12/2124 23:53:58	17.08886574074074			0	0	71	M	WHITE - BRAZILIAN	Other	1	0	0	0	0	1	0	7	41	9	5	80	35.833333333333336	18	144	66	0	1	0	0	0	1	0	0	0	1	7.9	9.2	117	15.1	27.3		27	38	mg/dL
17015979	20966929	30305982	4/7/2120 07:15:00	4/7/2120 10:30:02	9/7/2120 17:03:35	5.2732986111111115			0	0	47	F	WHITE	Medicare	1	0	0	0	0	0	0	3	18	14	2	105	36.611111111111114	18	142	49	1	0	0	0	0	0	0	0	0	0	11.4	12.2	161	17.1	37.8		22	24	mg/dL
17032851	26219826	32474154	19/7/2124 14:54:00	20/7/2124 14:51:20	28/7/2124 16:31:37	8.069641203703704			0	0	69	M	BLACK/AFRICAN AMERICAN	Medicare	0	1	0	0	0	1	1	2	23	15	5	68	36.83333333333333	16	94	75	1	1	0	0	0	0	0	0	0	0	8.8	9.4	194	16.2	30.3		21	12	mg/dL
17048763	25601605	35886354	5/5/2114 00:46:00	5/5/2114 01:38:00	9/5/2114 02:04:38	4.0184953703703705			0	0	44	M	OTHER	Other	1	0	0	0	0	1	1	1	19	14	3	88	37.16666666666667	23	131	100	0	0	0	0	0	0	0	0	1	0	11.6	14.3	286	13.2	40.4	1.1	26	16	mg/dL
17057502	26213723	38848823	16/11/2154 07:49:00	16/11/2154 20:51:21	26/11/2154 15:10:37	9.763379629629629			0	0	49	F	WHITE	Other	0	0	0	0	0	0	1	2	22	14	2	61	36.55555555555555	13	93	65	0	0	0	0	0	0	0	1	0	0	8.7	10.1	188	13.6	31.7		23	6	mg/dL
17062258	25700417	30963541	16/2/2184 18:17:00	16/2/2184 19:53:00	23/2/2184 15:52:30	6.832986111111111			0	0	62	F	WHITE	Other	1	0	0	0	0	0	0	2	27	15	1	77	36.44444444444444	16	116	65	0	0	0	0	0	0	0	0	1	0	13.5	12.6	201	12.8	37.4		21	8	mg/dL
17073597	22706478	32620232	30/5/2132 19:26:00	30/5/2132 19:27:38	16/6/2132 18:25:36	16.956921296296297	22/6/2132 23:59:00	23.1884	1	1	33	M	UNKNOWN	Other	0	1	0	0	0	1	1	6	8	15	1	97	37.94444444444444	31	148	72	0	0	0	0	0	0	0	0	0	0	13.7	13.4	326	13.2	39.2		24	9	mg/dL
17074638	25638262	34546075	6/11/2171 11:29:00	6/11/2171 12:22:00	19/11/2171 18:26:32	13.253148148148147			0	0	62	M	UNKNOWN	Other	0	0	0	0	0	1	0	7	28	15	3	71	36.72222222222222	19	135	86	0	0	0	0	0	0	0	0	1	0	17	13.6	256	14.4	41.4		25	25	mg/dL
17074879	26213899	31098600	17/4/2176 02:54:00	17/4/2176 04:11:00	25/4/2176 15:00:49	8.451261574074074			0	0	47	M	WHITE	Other	1	0	0	0	0	0	0	1	17	14	2	77	36.88888888888889	9	121	78	0	0	0	0	0	1	0	0	0	0	17.1	13.1	199	13.5	37.1		25	24	mg/dL
17094356	28222918	34278568	11/7/2185 16:51:00	11/7/2185 17:03:00	21/7/2185 16:46:51	9.988784722222222			0	0	35	M	WHITE	Medicaid	1	0	0	0	0	0	1	6	19	15	1	81	35.5	14	130	67	0	0	0	0	0	0	0	0	0	0	13.7	13.6	197	13.4	39.5		26	13	mg/dL
[truncated: 275 more rows]
[truncated: 43 more columns]
